# Supplementary material for: Adapting mark-recapture methods to estimating accepted species-level diversity: a case study with terrestrial Gastropoda
Source: PeerJ. 2022 Jun 21;10:e13139. doi: 10.7717/peerj.13139 (PMC9231345; doi:10.7717/peerj.13139)
Supplement: Supplemental Information 3 — Each row represents a name treated as valid in the first random sample from ANSP. Columns are: “Sort”, showing 1–1100, assigned by sorting low to high by the next column “Random”, a random number assigned in Excel. “Binomen” is the name sampled, excluding the subgenus name if any from the next column, “Full name”. “"ANSP authority” shows the authorship attribution at ANSP and "“Family” shows the family name used at ANSP. “Total lots” shows how many samples are presented in the ANSP collection. “Abundance” codes are “l” [low] for 1–4 lots, “m” [medium] for 5–15 and “h” [high] for >15. “Aphia ID” is the unique identifier from WoRMS/MolluscaBase. “Match type” show the results of automated matching supplemented by manual searches for epithets. “Taxon status” shows our judgement of the status of the name. “ScientificName” and “Authority” correspond to the Aphia ID. “Aphia ID accepted”, “Species_accepted” and “Authority accepted” are the accepted data in MolluscaBase for the matched names. “Main Region” shows the continental or oceanic area for a taxon (summarized in Table S4) and “Group” gives the main taxonomic groups: “N”, Neritimorpha, C, Cyclophoridea, L, Littorinimorpha, and P, Eupulmonata (summarized in Table S5). “Available” shows if a name was properly published and so can be used for a taxon; “Out of scope” flags names that are fossil only or marine; “Duplicate output” flags accepted names matched more than once; “Exclude” flags names excluded from the analysis on the basis of the three preceding columns. “Epithet missing” and “Accepted name missing” provide the 6 categories in Table 3: with “n”, “y” or “??” possible in both columns. “Comment” summarizes the results of our research into the status of these names. Initial sort order is by “Exclude”, “Epithet missing”, “Accepted name missing” and “Group” in that order. [file peerj-10-13139-s003.xlsx]

## Sheet: Aphia match
Sort	Random	Binomen	Full name	ANSPAuthority	Family	Total lots	Abun- dance	AphiaID	Match type	Taxon status	ScientificName	Authority	AphiaID accepted	Species_accepted	Authority_accepted	Main Region	Group	Available	Out of scope	Duplicate output	Exclude	Epithet missing	Accepted name missing	Comment
668	0.0525654	Diplommatina vespa	Diplommatina (Antigaster) vespa	Pilsbry & Hirase, 1904	Diplommatinidae	3	y	1368317	exact	unaccepted	Diplommatina vespa	Pilsbry & Hirase, 1904	1329726	Diplommatina lateralis	Pilsbry & Hirase, 1904	Asia	C	y		y	y	n	n
525	0.041283	Cyathopoma philippinicum	Cyathopoma philippinicum	Moellendorff	Cyclophoridae	1	y	1390623	manual	unaccepted	Cyathopoma (Jerdonia) philippinense	Moellendorff, 1887	1390617	Allepithema philippinense	(Moellendorff, 1887)	Asia	C	y		y	y	n	n	Misspelling at ANSP.
606	0.0476439	Truncatella marginata	Truncatella marginata	Kuester, 1855	Truncatellidae	39	h	527383	exact	accepted	Truncatella marginata	Küster, 1855	527383	Truncatella marginata	Küster, 1855	Oceania	L	y			y	n	n	Truncatellidae.
657	0.0515466	Geomelania sinuosa	Geomelania sinuosa	Chitty, 1853	Truncatellidae	26	h	1334553	exact	accepted	Geomelania sinuosa	Chitty, 1853	1334553	Geomelania sinuosa	Chitty, 1853	Caribbean	L	y			y	n	n	Truncatellidae.
763	0.0583403	Geomelania greyana	Geomelania greyana	C. B. Adams, 1850	Truncatellidae	6	n	1320835	exact	accepted	Geomelania greyana	(C. B. Adams, 1850)	1320835	Geomelania greyana	(C. B. Adams, 1850)	Caribbean	L	y			y	n	n	Truncatellidae.
62	0.00449288	Ampelita hemioxia	Ampelita (Xystera) hemioxia	Pilsbry, 1894	Acavidae	4	y	1310364	exact	unaccepted	Ampelita hemioxia	Pilsbry, 1894	1310363	Ampelita xystera	(L. Pfeiffer, 1841)	Africa	P	y		y	y	n	n
418	0.0324857	Euglandina liebmanni	Euglandina liebmanni	Pfeiffer	Oleacinidae	9	n	1065233	exact	accepted	Euglandina liebmanni	(L. Pfeiffer, 1846)	1065233	Euglandina liebmanni	(L. Pfeiffer, 1846)	North America	P	y		y	y	n	n
627	0.0491462	Partula candida	Partula candida	Crampton	Partulidae	7	n	986671	exact	unaccepted	Partula candida	Crampton, 1956	986664	Partula dentifera	L. Pfeiffer, 1853	Oceania	P	y		y	y	n	n
712	0.0552875	Sonorelix peninsularis	Sonorelix peninsularis	Pilsbry	Helminthoglyptidae	4	y	1064425	manual	accepted	Herpeteros peninsularis	(Pilsbry, 1916)	1064425	Herpeteros peninsularis	(Pilsbry, 1916)	North America	P	y		y	y	n	n
971	0.0738805	Limax hyperboreus	Limax hyperboreus	Westerlund	Limacidae	1	y	1365021	exact	unaccepted	Limax hyperboreus	Westerlund, 1876	819966	Deroceras laeve	(O. F. Müller, 1774)	North America	P	y		y	y	n	n
725	0.0560705	Pupilla chinensis	Pupilla (Omegapilla) chinensis	Hilber	Pupillidae	2	y	1330199	exact	taxon inquirendum	Pupilla chinensis	(Hilber, 1884)	1330199	Pupilla chinensis	(Hilber, 1884)	Asia	P	y			y	n	n	Described from Pleistocene loess; one specimen at ANSP looks live collected.
620	0.0487176	Gastrocopta fischeri	Gastrocopta (Sinalbinula) fischeri	Michaud	Vertiginidae	1	y	1344050	manual	unaccepted	Pupa fischeri	Deshayes, 1863	1344047	Vertigo callosa globulus	(Deshayes, 1863)	Europe	P	y	y		y	n	n	Deshayes, not Michaud; fossil only.
540	0.0426362	Endoplon mollendorffi	Endoplon mollendorffi	Gude, 1901	Plectopylidae	2	y	870907	manual	unaccepted	Plectopylis moellendorffi	Gude, 1901	870860	Gudeodiscus phlyarius	(J. Mabille, 1887)	Asia	P	y		y	y	n	n	Epithet misspelled at ANSP.
347	0.0272221	Flavoleacina hursti	Flavoleacina hursti	Clench	Oleacinidae	2	y		not published?							Caribbean	P	n			y	y	??	Also listed in MCZBase, but no description found.
973	0.0740319	Otala subsenilis	Otala subsenilis	Crosse, 1862	Helicidae	1	y		missing							Africa	P	y	y		y	y	??	Fossil only. Hutterer et al. (2011) not sure of status.
61	0.00445214	Helicella zaraensis	Helicella zaraensis	Kutsch	Hygromiidae	1	y		missing							Europe	P	n			y	y	??	Nude name? Listed in quotation marks with no reference in Richardson (1980). From Dalmatia, Brusina (1868) lists an H. zaraensis under H. variabilis.
490	0.0380775	Oxychilus levis	Oxychilus levis	Shuttleworth	Oxychilidae	4	y		not published?							Africa	P	n			y	y	??	Came into ANSP collection from 4 sources, as Helix levis, Polita levis, Hyalinia levis, and Zonitoides laevis, all from the Canary Islands, but apparently not published.
96	0.0068726	Fijia trisoriensis	Fijia trisoriensis	Clapp	Helicarionidae	1	y		not published?				1343493	Orpiella sororum	(Clapp, 1923)	Oceania	P	n			y	y	n	From manuscript name "Fretum trisoriensis", presumably changed in review to Fretum sororum, which is now Orpiella sororum.
372	0.0290411	Ambigua lucana	Ambigua lucana	Blanc in Westerland, 1889	Helicidae	3	y		missing				1050412	Marmorana fuscolabiata	(Rossmässler, 1842)	Europe	P	y		y	y	y	n	Non Helix lucana O. F. Müller, 1774; valid Marmorana in Schileyko (2013); Marmorana fuscolabiata tenetensis according to Bank (2017).
653	0.0510273	Hemitrochus xanthophaes	Hemitrochus xanthophaes	Pilsbry	Helminthoglyptidae	1	y		missing				1441840	Hemitrochus gallopavonis	(L. Pfeiffer, 1842)	North America	P	y		y	y	y	n	Synonymy from Clench (1959); taxon accepted by Richardson (1982) who didn't cite Clench for that taxon.
295	0.0231102	Chamalycaeus tabelensis	Chamalycaeus tabelensis	Moellendorff	Cyclophoridae	1	y		not published?							Asia	C	n			y	y		Not found.
99	0.00728493	Alycaeus odontophorus	Alycaeus (Dicharax) odontophorus	Benson	Cyclophoridae	1	y		not published?							Asia	C	n			y	y		Not found.
301	0.0235404	Neocyclotus checkleyi	Neocyclotus checkleyi	Bland	Neocyclotidae	1	y		not published?							Caribbean	C	n			y	y		Not found.
440	0.0338465	Euhadra comma	Euhadra comma	Gude	Bradybaenidae	4	y		not published?							Asia	P	n			y	y		ANSP label says "Gulick" not "Gude".
68	0.00494449	Tropidauchenia perdisi	Tropidauchenia perdisi	Gredler	Clausiliidae	1	y		not published?							Asia	P	n			y	y		Not found.
254	0.020255	Ferussacia aragonica	Ferussacia aragonica	Ancey	Ferussaciidae	1	y		not published?							Europe	P	n			y	y		Not found.
652	0.0510241	Pachnodus flexilabri	Pachnodus flexilabri	--	Enidae	1	y		not published?							Africa	P	n			y	y		Not found.
964	0.0734503	Holospira mariae	Holospira mariae	Bartsch, 1942	Urocoptidae	1	y		not published?							North America	P	n			y	y		Not found.
903	0.0692073	Helenoconcha napoleonis	Helenoconcha napoleonis	Michaud	Charopidae	1	y		missing							Unassigned	P	n			y	y		Nude name in Germain (1910).
369	0.0289889	Helicella miyani	Helicella miyani	Monterosato	Hygromiidae	1	y		missing							Africa	P	n			y	y		Nude name; manuscript name at ANSP, listed in Richardson (1980).
12	0.000512303	Cerion russelli	Cerion russelli	Clench	Cerionidae	5	n		missing							North America	P	y			y	y		ANSP treats all Cerion as nominal species.
32	0.00219403	Cerion curtissi	Cerion curtissi	Maynard	Cerionidae	6	n		missing							North America	P	y			y	y		ANSP treats all Cerion as nominal species.
42	0.00304819	Cerion pepperi	Cerion pepperi	Bartsch	Cerionidae	6	n		missing							North America	P	y			y	y		ANSP treats all Cerion as nominal species.
147	0.0112179	Cerion hesitata	Cerion hesitata	Maynard & Clapp	Cerionidae	1	y		missing							North America	P	y			y	y		ANSP treats all Cerion as nominal species.
226	0.0188004	Cerion mcleani	Cerion mcleani	Clench	Cerionidae	2	y		missing							North America	P	y			y	y		ANSP treats all Cerion as nominal species.
235	0.0193159	Cerion macularia	Cerion macularia	Maynard	Cerionidae	3	y		missing							North America	P	y			y	y		ANSP treats all Cerion as nominal species.
273	0.0216045	Cerion narcissoni	Cerion narcissoni	Torre	Cerionidae	1	y		missing							Caribbean	P	y			y	y		ANSP treats all Cerion as nominal species.
279	0.0218841	Cerion nebula	Cerion nebula	Maynard & Clapp	Cerionidae	1	y		missing							North America	P	y			y	y		ANSP treats all Cerion as nominal species.
297	0.0231916	Cerion bryanti	Cerion bryanti	Pfeiffer	Cerionidae	4	y		missing							North America	P	y			y	y		ANSP treats all Cerion as nominal species.
373	0.0291093	Cerion dimidiata	Cerion dimidiata	Pfeiffer	Cerionidae	11	n		missing							Caribbean	P	y			y	y		ANSP treats all Cerion as nominal species.
380	0.0294617	Cerion confusum	Cerion confusum	Maynard & Clapp	Cerionidae	4	y		missing							North America	P	y			y	y		ANSP treats all Cerion as nominal species.
476	0.0372009	Cerion scutata	Cerion scutata	Maynard & Clapp	Cerionidae	2	y		missing							North America	P	y			y	y		ANSP treats all Cerion as nominal species.
533	0.0420753	Cerion rubicunda	Cerion rubicunda	Menke	Cerionidae	23	h		missing							North America	P	y			y	y		ANSP treats all Cerion as nominal species.
571	0.0448828	Cerion vagabunda	Cerion vagabunda	Maynard & Clapp	Cerionidae	1	y		missing							North America	P	y			y	y		ANSP treats all Cerion as nominal species.
605	0.0476396	Cerion hessei	Cerion hessei	Clench & Aguayo	Cerionidae	1	y		missing							Caribbean	P	y			y	y		ANSP treats all Cerion as nominal species.
615	0.0485302	Cerion shrevei	Cerion shrevei	Clench & Aguayo	Cerionidae	1	y		missing							North America	P	y			y	y		ANSP treats all Cerion as nominal species.
696	0.054187	Cerion sagraianum	Cerion sagraianum	Pfeiffer	Cerionidae	13	n		missing							Caribbean	P	y			y	y		ANSP treats all Cerion as nominal species.
769	0.0588173	Cerion turnerae	Cerion turnerae	Clench & Aguayo	Cerionidae	1	y		missing							North America	P	y			y	y		ANSP treats all Cerion as nominal species.
770	0.0588321	Cerion ultima	Cerion ultima	Maynard	Cerionidae	2	y		missing							North America	P	y			y	y		ANSP treats all Cerion as nominal species.
858	0.066153	Cerion prognata	Cerion prognata	Maynard & Clapp	Cerionidae	1	y		missing							North America	P	y			y	y		ANSP treats all Cerion as nominal species.
931	0.0707526	Cerion plebeia	Cerion plebeia	Maynard & Clapp	Cerionidae	2	y		missing							North America	P	y			y	y		ANSP treats all Cerion as nominal species.
992	0.0751554	Cerion columna	Cerion columna	Pilsbry & Vanatta	Cerionidae	6	n		missing							North America	P	y			y	y		ANSP treats all Cerion as nominal species.
999	0.0754871	Cerion peravita	Cerion peravita	Maynard & Clapp	Cerionidae	1	y		missing							North America	P	y			y	y		ANSP treats all Cerion as nominal species.
1055	0.0802834	Cerion lineota	Cerion lineota	Maynard	Cerionidae	4	y		missing							Caribbean	P	y			y	y		ANSP treats all Cerion as nominal species.
1064	0.0811481	Cerion ramsdeni	Cerion ramsdeni	Welch, 1934	Cerionidae	12	n		missing							Caribbean	P	y			y	y		ANSP treats all Cerion as nominal species.
1070	0.0815272	Cerion pulla	Cerion pulla	Maynard & Clapp	Cerionidae	2	y		missing							North America	P	y			y	y		ANSP treats all Cerion as nominal species.
77	0.00562244	Poteria bakeri	Poteria bakeri	Simpson	Neocyclotidae	1	y		missing							Caribbean	C	y	y		y			Fossil, named as Neocyclotus bakeri Simpson, 1895.
640	0.0502498	Caseolus sphaerulus	Caseolus sphaerulus	Lowe, 1852	Helicidae	7	n		missing	accepted			1447011	Caseolus sphaerulus	(Lowe, 1852)	Europe	P	y	y		y			Fossil only; should be "sphaerula".
1036	0.079005	Amphorella cylichna	Amphorella (Cylichnidia) cylichna	Lowe	Ferussaciidae	6	n		missing	accepted			1446999	Cylichnidia cylichna	(R. T. Lowe, 1852)	Europe	P	y	y		y			Fossil only.
242	0.0197059	Promoussonius promoussonius	Promoussonius promoussonius	Crowley	Subulinidae	1	y		[lapsus]							South America	P	n			y			Subgenus rather than epithet propinqua Crowley, 1956 recorded at ANSP.
461	0.0359543	Incertae Sedis	Incertae Sedis perscalptus		Polygyridae	1	y		[error]							#N/A	P	y	y		y			Marine: Natica perscalpta Martens.
7	0.000173907	Bradybaena graminum	Bradybaena graminum	Heude	Bradybaenidae	1	y	1390655	manual	taxon inquirendum	Helix graminum	Heude, 1882	875284	Bradybaena similaris	(Férussac, 1822)	Asia	P	y				n	??	Subspecies or synonym of Bradybaena similaris on several websites.
386	0.0300626	Candidula meridionalis	Candidula meridionalis	Rossmaessler, 1837	Helicidae	13	n	1421750	manual	taxon inquirendum	Helix meridionalis	Mousson, 1854				Europe	P	y				n	??	In synonymy in Rossmassler (1836, fig. 354e), used as valid by Mousson (1854) according to AnimalBase; synonymy with Ryssota othaietensis in MolluscaBase was incorrect: senior homonym Helix meridionalis Wood, 1828 is the synonym.
1051	0.0800392	Rachis sabatieri	Rachis sabatieri	Pfeiffer	Enidae	2	y	1350596	manual	taxon inquirendum	Bulimus sabatieri	L. Pfeiffer, 1857				Africa	P	y				n	??	Possibly an older name for Limicolaria heuglini (Martens, 1866) according to Manual of Conchology (Pilsbry, 1904).
253	0.0202477	Cyathopoma innocens	Cyathopoma innocens	Sykes	Cyclophoridae	1	y		missing	accepted			1450072	Cyathopoma innocens	Sykes, 1899	Asia	C	y				n	n
139	0.00997741	Cyclophorus theodorei	Cyclophorus theodorei	Ancey	Cyclophoridae	4	y		missing	accepted			1446743	Cyclophorus theodori	Ancey, 1888	Asia	C	y				n	n
870	0.0670923	Tortulosa decora	Tortulosa decora	Benson	Pupinidae	2	y		missing	accepted			1450953	Tortulosa decora	(Benson, 1853)	Asia	C	y				n	n
987	0.0748179	Pterocyclus berthae	Pterocyclus berthae	Dautzeberg & Hamonville	Cyclophoridae	2	y		missing	accepted			1447177	Pterocyclos berthae	Dautzenberg & Hamonville, 1887	Asia	C	y				n	n
275	0.021654	Boucardicus bedintae	Boucardicus bedintae	Emberton, 2002	Cyclophoridae	1	y		missing	accepted			1447889	Boucardicus bedintae	Emberton, 2002	Africa	C	y				n	n
909	0.0695171	Boucardicus kikarivoi	Boucardicus kikarivoi	Emberton, 2002	Cyclophoridae	1	y		missing	accepted			1447958	Boucardicus kikarivoi	Emberton, 2002	Africa	C	y				n	n
1058	0.0804585	Boucardicus dominiqui	Boucardicus dominiqui	Emberton, 2002	Cyclophoridae	1	y		missing	accepted			1447933	Boucardicus dominiqui	Emberton, 2002	Africa	C	y				n	n
11	0.000411628	Diplommatina canarica	Diplommatina (Sinica) canarica	Austen	Diplommatinidae	1	y	1315330	exact	accepted	Diplommatina canarica	Beddome, 1875	1315330	Diplommatina canarica	Beddome, 1875	Asia	C	y				n	n
21	0.00137658	Spirostoma japonicum	Spirostoma japonicum	A. Adams, 1867	Cyclophoridae	41	h	1328934	exact	accepted	Spirostoma japonicum	(A. Adams, 1867)	1328934	Spirostoma japonicum	(A. Adams, 1867)	Asia	C	y				n	n
33	0.00230431	Cyclotus pruinosus	Cyclotus pruinosus	Martens	Cyclophoridae	3	y	1419969	exact	accepted	Cyclotus pruinosus	Martens, 1863	1419969	Cyclotus pruinosus	Martens, 1863	Asia	C	y				n	n
45	0.00346826	Tortulosa aurea	Tortulosa aurea	Pfeiffer	Pupinidae	2	y	1347815	exact	accepted	Tortulosa aurea	(L. Pfeiffer, 1855)	1347815	Tortulosa aurea	(L. Pfeiffer, 1855)	Asia	C	y				n	n
57	0.00410615	Japonia barbata	Japonia (Japonia) barbata	Gould, 1859	Cyclophoridae	3	y	1328889	exact	accepted	Japonia barbata	(Gould, 1859)	1328889	Japonia barbata	(Gould, 1859)	Asia	C	y				n	n
65	0.00475914	Amphicyclotus ponderosus	Amphicyclotus ponderosus	Pfeiffer	Neocyclotidae	3	y	1064159	exact	accepted	Amphicyclotus ponderosus	(L. Pfeiffer, 1853)	1064159	Amphicyclotus ponderosus	(L. Pfeiffer, 1853)	North America	C	y				n	n
101	0.00732365	Cyclopilsbrya hendersoni	Cyclopilsbrya hendersoni	Bartsch, 1942	Neocyclotidae	1	y	1351058	exact	accepted	Cyclopilsbrya hendersoni	Bartsch, 1942	1351058	Cyclopilsbrya hendersoni	Bartsch, 1942	Caribbean	C	y				n	n
118	0.00842264	Diplommatina gotoensis	Diplommatina (Sinica) gotoensis	Pilsbry & Hirase, 1908	Diplommatinidae	3	y	1329690	exact	accepted	Diplommatina gotoensis	Pilsbry & Y. Hirase, 1908	1329690	Diplommatina gotoensis	Pilsbry & Y. Hirase, 1908	Asia	C	y				n	n
162	0.0124476	Theobaldius layardi	Theobaldius layardi	H. Adams	Cyclophoridae	1	y	1444436	exact	accepted	Theobaldius layardi	(H. Adams, 1868)	1444436	Theobaldius layardi	(H. Adams, 1868)	Asia	C	y				n	n
169	0.0130726	Cochlostoma pinteri	Cochlostoma (Titanopoma) pinteri	Fehér, 2004	Diplommatinidae	1	y	1043911	exact	accepted	Cochlostoma pinteri	Fehér, 2004	1043911	Cochlostoma pinteri	Fehér, 2004	Europe	C	y				n	n
197	0.0164255	Cyclophorus fulguratus	Cyclophorus (Glossostylus) fulguratus	Pfeiffer	Cyclophoridae	1	y	1253931	exact	accepted	Cyclophorus fulguratus	(L. Pfeiffer, 1854)	1253931	Cyclophorus fulguratus	(L. Pfeiffer, 1854)	Asia	C	y				n	n
222	0.0182202	Pterocyclus niasensis	Pterocyclus niasensis	Fulton, 1907	Cyclophoridae	4	y	1346187	Family/epithet	accepted	Cyclotus niasensis	Fulton, 1907	1346187	Cyclotus niasensis	Fulton, 1907	Asia	C	y				n	n
239	0.0196303	Acroptychia bigoti	Acroptychia bigoti	Fischer-Piette, Blanc & Salvat, 1969	Cyclophoridae	1	y	1290671	exact	accepted	Acroptychia bigoti	Fischer-Piette, Blanc, F. & Salvat, 1969	1290671	Acroptychia bigoti	Fischer-Piette, Blanc, F. & Salvat, 1969	Africa	C	y				n	n
270	0.0215648	Pupinella funatoi	Pupinella funatoi	Pilsbry, 1901	Pupinidae	10	n	1329234	exact	accepted	Pupinella funatoi	Pilsbry, 1901	1329234	Pupinella funatoi	Pilsbry, 1901	Asia	C	y				n	n
307	0.0239478	Hargravesia tumida	Hargravesia tumida	Pease, 1871	Pupinidae	3	y	1343130	Family/epithet	unaccepted	Hyalopsis tumida	Pease, 1871	1343112	Hargravesia polita	H. Adams, 1871	Oceania	C	y				n	n
327	0.0251059	Pterocyclus bilabiatus	Pterocyclus bilabiatus	Benson	Cyclophoridae	1	y	1431688	exact	chresonym	Pterocyclus bilabiatus	Benson, 1835	1315252	Pterocyclos bilabiatus	Benson, 1835	Asia	C	y				n	n
331	0.0253883	Palaina xiphidium	Palaina (Macropalaina) xiphidium	Moellendorff	Diplommatinidae	1	y	1343905	exact	accepted	Palaina xiphidium	Möllendorff, 1897	1343905	Palaina xiphidium	Möllendorff, 1897	Oceania	C	y				n	n
343	0.0269225	Acicula benoiti	Acicula benoiti	Bourguignat	Aciculidae	1	y	1001407	exact	accepted	Acicula benoiti	(Bourguignat, 1864)	1001407	Acicula benoiti	(Bourguignat, 1864)	Europe	C	y				n	n
350	0.0277653	Diplommatina septentrionalis	Diplommatina (Sinica) septentrionalis	Pilsbry, 1901	Diplommatinidae	8	n	1329696	exact	accepted	Diplommatina septentrionalis	Pilsbry, 1901	1329696	Diplommatina septentrionalis	Pilsbry, 1901	Asia	C	y				n	n
356	0.0283297	Diancta smithi	Diancta (Paradiancta) smithi	Fulton	Diplommatinidae	1	y	1396059	Family/epithet	accepted	Opisthostoma smithi	Fulton, 1901	1396059	Opisthostoma smithi	Fulton, 1901	Asia	C	y				n	n
382	0.0296066	Rhiostoma simplicilabre	Rhiostoma simplicilabre	Pfeiffer	Cyclophoridae	2	y	1346198	exact	accepted	Rhiostoma simplicilabre	L. Pfeiffer, 1862	1346198	Rhiostoma simplicilabre	L. Pfeiffer, 1862	Asia	C	y				n	n
387	0.0300635	Diplommatina bicolor	Diplommatina (Sinica) bicolor	Moellendorff	Diplommatinidae	3	y	1396300	exact	accepted	Diplommatina bicolor	Möllendorff, 1887	1396300	Diplommatina bicolor	Möllendorff, 1887	Asia	C	y				n	n
414	0.032229	Cytora kerrana	Cytora kerrana	Gardner, 1968	Pupinidae	1	y	821022	exact	accepted	Cytora kerrana	N. Gardner, 1968	821022	Cytora kerrana	N. Gardner, 1968	Australia	C	y				n	n
426	0.0332722	Cipangocharax okamurai	Cipangocharax okamurai	Azuma, 1980	Cyclophoridae	2	y	1329219	exact	chresonym	Cipangocharax okamurai	(Azuma, 1980)	1358711	Chamalycaeus okamurai	(Azuma, 1980)	Asia	C	y				n	n
428	0.0333219	Ditropis whitei	Ditropis whitei	Brazier	Cyclophoridae	1	y	1443575	exact_subgenus	chresonym	Ditropis (Ditropis) whitei	(Brazier, 1875)	1319692	Ditropisena whitei	(Brazier, 1875)	Australia	C	y				n	n
429	0.0333526	Diplommatina gowllandi	Diplommatina (Pseudopalaina) gowllandi	Brazier	Diplommatinidae	2	y	1155950	exact	chresonym	Diplommatina gowllandi	Brazier, 1875	1155919	Eclogarinia gowllandi	(Brazier, 1875)	Australia	C	y				n	n
482	0.0376573	Chamalycaeus vanbuensis	Chamalycaeus vanbuensis	Bavay & Dautzenberg	Cyclophoridae	1	y	1338739	Family/epithet	accepted	Alycaeus vanbuensis	Bavay & Dautzenberg, 1900	1338739	Alycaeus vanbuensis	Bavay & Dautzenberg, 1900	Asia	C	y				n	n
502	0.0395384	Opisthostoma hosei	Opisthostoma (Plectostoma) hosei	Godwin-Austen	Diplommatinidae	1	y	1342259	exact_subgenus	chresonym	Opisthostoma (Plectostoma) hosei	Godwin-Austen, 1890	1342258	Plectostoma hosei	(Godwin-Austen, 1890)	Asia	C	y				n	n
514	0.0401933	Theobaldius phaenotopicus	Theobaldius phaenotopicus	Benson	Cyclophoridae	1	y	1430598	exact	chresonym	Theobaldius phaenotopicus	(Benson, 1851)	1253991	Scabrina phaenotopicus	(Benson, 1851)	Asia	C	y				n	n
523	0.0412299	Rhiostoma macalpinewoodsi	Rhiostoma macalpinewoodsi	Laidlaw, 1939	Cyclophoridae	1	y	1346168	exact	accepted	Rhiostoma macalpinewoodsi	Laidlaw, 1939	1346168	Rhiostoma macalpinewoodsi	Laidlaw, 1939	Asia	C	y				n	n
539	0.0426066	Cyclophorus perdix	Cyclophorus (Kobeltostylus) perdix	Broderip & Sowerby, 1829	Cyclophoridae	13	n	1335720	exact	accepted	Cyclophorus perdix	(Broderip & G. B. Sowerby I, 1830)	1335720	Cyclophorus perdix	(Broderip & G. B. Sowerby I, 1830)	Asia	C	y				n	n
543	0.0429992	Cochlostoma patulum	Cochlostoma (Auritus) patulum	Draparnaud	Diplommatinidae	18	h	1043925	exact	accepted	Cochlostoma patulum	(Draparnaud, 1801)	1043925	Cochlostoma patulum	(Draparnaud, 1801)	Europe	C	y				n	n
547	0.0433703	Tortulosa eurytrema	Tortulosa eurytrema	Pfeiffer	Pupinidae	1	y	1346935	exact	accepted	Tortulosa eurytrema	(L. Pfeiffer, 1854)	1346935	Tortulosa eurytrema	(L. Pfeiffer, 1854)	Asia	C	y				n	n
551	0.0436104	Diplommatina germaini	Diplommatina (Diplommatina) germaini	Bavay & Dautzenberg	Diplommatinidae	1	y	1396471	exact	accepted	Diplommatina germaini	Bavay & Dautzenberg, 1912	1396471	Diplommatina germaini	Bavay & Dautzenberg, 1912	Asia	C	y				n	n
592	0.0464809	Pupina subpolita	Pupina subpolita	Fulton	Pupinidae	1	y	1301357	exact	chresonym	Pupina subpolita	Fulton, 1906	1301355	Hildapina subpolita	(Fulton, 1906)	Australia	C	y				n	n
601	0.0472823	Leptopoma caroli	Leptopoma (Trocholeptopoma) caroli	Dohrn	Cyclophoridae	2	y	1396844	exact	accepted	Leptopoma caroli	Dohrn, 1862	1396844	Leptopoma caroli	Dohrn, 1862	Asia	C	y				n	n
623	0.0489057	Craspedotropis cuspidata	Craspedotropis cuspidata	Benson	Cyclophoridae	1	y	1315117	exact	accepted	Craspedotropis cuspidata	(Benson, 1851)	1315117	Craspedotropis cuspidata	(Benson, 1851)	Asia	C	y				n	n
641	0.0502934	Palaina chrysostoma	Palaina (Palaina) chrysostoma	Smith	Diplommatinidae	1	y	1049153	exact	accepted	Palaina chrysostoma	E. A. Smith, 1897	1049153	Palaina chrysostoma	E. A. Smith, 1897	Asia	C	y				n	n
646	0.0506478	Chamalycaeus takahashii	Chamalycaeus takahashii	Habe, 1976	Cyclophoridae	1	y	1329149	exact	accepted	Chamalycaeus takahashii	Habe, 1976	1329149	Chamalycaeus takahashii	Habe, 1976	Asia	C	y				n	n
660	0.0517935	Pupina meridionalis	Pupina meridionalis	Pfeiffer	Pupinidae	8	n	1301407	exact	chresonym	Pupina meridionalis	L. Pfeiffer, 1864	1301390	Signepupina meridionalis	(L. Pfeiffer, 1864)	Australia	C	y				n	n
669	0.0525997	Alycaeus hosei	Alycaeus (Alycaeus) hosei	Godwin-Austen	Cyclophoridae	1	y	1349532	exact	accepted	Alycaeus hosei	Godwin-Austen, 1889	1349532	Alycaeus hosei	Godwin-Austen, 1889	Asia	C	y				n	n
732	0.0563582	Leptopoma regulare	Leptopoma (Trocholeptopoma) regulare	Pfeiffer	Cyclophoridae	4	y	1440811	exact	accepted	Leptopoma regulare	(L. Pfeiffer, 1851)	1440811	Leptopoma regulare	(L. Pfeiffer, 1851)	Asia	C	y				n	n
735	0.0566936	Cyclophorus messageri	Cyclophorus (Glossostylus) messageri	Bavay & Dautzenberg	Cyclophoridae	1	y	1338744	Family/epithet	accepted	Dioryx messageri	(Bavay & Dautzenberg, 1900)	1338744	Dioryx messageri	(Bavay & Dautzenberg, 1900)	Asia	C	y				n	n
743	0.0570857	Diplommatina cyrtochilus	Diplommatina (Sinica) cyrtochilus	Quadras & Moellendorff	Diplommatinidae	6	n	1396344	exact	accepted	Diplommatina cyrtochilus	Quadras & Möllendorff, 1895	1396344	Diplommatina cyrtochilus	Quadras & Möllendorff, 1895	Asia	C	y				n	n
745	0.0571852	Scabrina vescus	Scabrina vescus	Sykes	Cyclophoridae	2	y	1442735	Family/epithet	accepted	Lagocheilus vescus	(Sykes, 1899)	1442735	Lagocheilus vescus	(Sykes, 1899)	Asia	C	y				n	n
780	0.0595532	Ptychopoma lienense	Ptychopoma lienense	Gredler	Cyclophoridae	1	y	1374273	exact	accepted	Ptychopoma lienense	(Gredler, 1882)	1374273	Ptychopoma lienense	(Gredler, 1882)	Asia	C	y				n	n
781	0.059607	Poteria pallescens	Poteria pallescens	C. B. Adams, 1851	Neocyclotidae	5	n	1351113	exact	accepted	Poteria pallescens	(C. B. Adams, 1851)	1351113	Poteria pallescens	(C. B. Adams, 1851)	Caribbean	C	y				n	n
784	0.0598014	Diplommatina insularum	Diplommatina (Sinica) insularum	Pilsbry, 1901	Diplommatinidae	5	n	1329692	exact	accepted	Diplommatina insularum	Pilsbry, 1901	1329692	Diplommatina insularum	Pilsbry, 1901	Asia	C	y				n	n
797	0.0609296	Diplommatina javana	Diplommatina (Sinica) javana	Moellendorff	Diplommatinidae	1	y	1036312	exact	accepted	Diplommatina javana	Möllendorff, 1897	1036312	Diplommatina javana	Möllendorff, 1897	Asia	C	y				n	n
803	0.0617522	Alycaeus compactus	Alycaeus (Alycaeus) compactus	Bavay & Dautzenberg	Cyclophoridae	2	y	1375944	exact_subgenus	chresonym	Alycaeus (Dioryx) compactus	Bavay & Dautzenberg, 1900	1375943	Dioryx compactus	(Bavay & Dautzenberg, 1900)	Asia	C	y				n	n
833	0.0644869	Diplommatina baritensis	Diplommatina (Diplommatina) baritensis	Smith	Diplommatinidae	1	y	1342750	exact	accepted	Diplommatina baritensis	E. A. Smith, 1893	1342750	Diplommatina baritensis	E. A. Smith, 1893	Asia	C	y				n	n
840	0.0650896	Realia egea	Realia egea	Gray	Pupinidae	7	n	870578	exact	chresonym	Realia egea	Gray, 1850	821513	Liarea egea	(Gray, 1850)	Australia	C	y				n	n
867	0.0669153	Cyathopoma vavatsotra	Cyathopoma vavatsotra	Emberton, 2003	Cyclophoridae	1	y	1315195	exact	accepted	Cyathopoma vavatsotra	Emberton, 2003	1315195	Cyathopoma vavatsotra	Emberton, 2003	Africa	C	y				n	n
884	0.06791	Neocyclotus inca	Neocyclotus (Incidostoma) inca	d'Orbigny	Neocyclotidae	6	n	1434622	Family/epithet	accepted	Aperostoma inca	(d'Orbigny, 1835)	1434622	Aperostoma inca	(d'Orbigny, 1835)	South America	C	y				n	n
905	0.0693655	Diplommatina boettgeri	Diplommatina (Sinica) boettgeri	Moellendorff	Diplommatinidae	4	y	1396306	exact	accepted	Diplommatina boettgeri	Möllendorff, 1887	1396306	Diplommatina boettgeri	Möllendorff, 1887	Asia	C	y				n	n
908	0.069506	Scabrina locardi	Scabrina locardi	Mabille	Cyclophoridae	3	y	1444418	exact	accepted	Scabrina locardi	(J. Mabille, 1887)	1444418	Scabrina locardi	(J. Mabille, 1887)	Asia	C	y				n	n
914	0.0698119	Cyclophorus palawanensis	Cyclophorus (Glossostylus) palawanensis	Smith	Cyclophoridae	2	y	1444992	exact	accepted	Cyclophorus palawanensis	(E. A. Smith, 1893)	1444992	Cyclophorus palawanensis	(E. A. Smith, 1893)	Asia	C	y				n	n
915	0.0698602	Diplommatina tumida	Diplommatina tumida	Austen	Diplommatinidae	1	y	1431810	exact	accepted	Diplommatina tumida	Godwin-Austen, 1870	1431810	Diplommatina tumida	Godwin-Austen, 1870	Asia	C	y				n	n
918	0.0699773	Palaina dohertyi	Palaina (Palaina) dohertyi	Smith	Diplommatinidae	1	y	1049178	exact	accepted	Palaina dohertyi	E. A. Smith, 1897	1049178	Palaina dohertyi	E. A. Smith, 1897	Asia	C	y				n	n
920	0.0700305	Diplommatina lyrata	Diplommatina (Sinica) lyrata	Gould, 1859	Diplommatinidae	2	y	1329718	exact	accepted	Diplommatina lyrata	(Gould, 1859)	1329718	Diplommatina lyrata	(Gould, 1859)	Asia	C	y				n	n
921	0.0700561	Cyathopoma molotra	Cyathopoma molotra	Emberton , 2003	Cyclophoridae	1	y	1315179	exact	accepted	Cyathopoma molotra	Emberton, 2003	1315179	Cyathopoma molotra	Emberton, 2003	Africa	C	y				n	n
936	0.0708679	Diplommatina luchuana	Diplommatina (Sinica) luchuana	Pilsbry, 1901	Diplommatinidae	9	n	1329716	exact	accepted	Diplommatina luchuana	Pilsbry, 1901	1329716	Diplommatina luchuana	Pilsbry, 1901	Asia	C	y				n	n
945	0.0720516	Pupina robusta	Pupina robusta	Cox	Pupinidae	1	y	1301415	exact	chresonym	Pupina robusta	Cox, 1868	1301393	Signepupina robusta	(Cox, 1868)	Australia	C	y				n	n
947	0.0721282	Ankoravaratra ambrensis	Ankoravaratra ambrensis	Emberton, 2002	Maizaniidae	1	y	1253934	exact	accepted	Ankoravaratra ambrensis	Emberton, 2002	1253934	Ankoravaratra ambrensis	Emberton, 2002	Africa	C	y				n	n
967	0.0736668	Pupina exclamationis	Pupina exclamationis	Mabille	Pupinidae	2	y	1023773	exact	accepted	Pupina exclamationis	J. Mabille, 1887	1023773	Pupina exclamationis	J. Mabille, 1887	Asia	C	y				n	n
983	0.0745661	Adelopoma occidentalis	Adelopoma occidentalis	Guppy	Diplommatinidae	6	n	1434768	near_2	accepted	Adelopoma occidentale	(Guppy, 1872)	1434768	Adelopoma occidentale	(Guppy, 1872)	South America	C	y				n	n
1005	0.0759528	Boucardicus divei	Boucardicus divei	Fischer-Piette, Blanc, Blanc & Salvat, 1993	Cyclophoridae	3	y	1290714	exact	accepted	Boucardicus divei	Fischer-Piette, Blanc, C.P., Blanc, F. & Salvat, 1993	1290714	Boucardicus divei	Fischer-Piette, Blanc, C.P., Blanc, F. & Salvat, 1993	Africa	C	y				n	n
1015	0.0768193	Alycaeus edi	Alycaeus (Dicharax) edi	Godwin-Austen	Cyclophoridae	1	y	1430863	phonetic	chresonym	Alycaeus edei	Godwin-Austen, 1914	1430862	Chamalycaeus edei	(Godwin-Austen, 1914)	Asia	C	y				n	n
1021	0.0773409	Cochlostoma hidalgoi	Cochlostoma (Obscurella) hidalgoi	Crosse	Diplommatinidae	8	n	1343817	Family/epithet	accepted	Palaina hidalgoi	Möllendorff, 1896	1343817	Palaina hidalgoi	Möllendorff, 1896	Europe	C	y				n	n
1023	0.0779242	Diplommatina crystallodes	Diplommatina (Sinica) crystallodes	Quadras	Diplommatinidae	2	y	1396342	exact	accepted	Diplommatina crystallodes	Quadras & Möllendorff, 1896	1396342	Diplommatina crystallodes	Quadras & Möllendorff, 1896	Asia	C	y				n	n
1063	0.0810783	Diplommatina lateralis	Diplommatina (Sinica) lateralis	Pilsbry & Hirase, 1904	Diplommatinidae	2	y	1329726	exact	accepted	Diplommatina lateralis	Pilsbry & Hirase, 1904	1329726	Diplommatina lateralis	Pilsbry & Hirase, 1904	Asia	C	y				n	n
766	0.0585121	Diplommatina ringens	Diplommatina (Pseudopalaina) ringens	Semper	Diplommatinidae	3	y		missing	accepted			1451824	Palaina ringens	(Crosse, 1866)	Oceania	C	y				n	n	ANSP author wrong, nude name in Semper (1865).
1	7.08701e-06	Pupinella rufa	Pupinella (Pupinopsis) rufa	Sowerby, 1864	Pupinidae	80	h	1329222	exact	accepted	Pupinella rufa	H. Adams, 1866	1329222	Pupinella rufa	H. Adams, 1866	Asia	C	y				n	n
24	0.00190682	Alycaeus reinhardi	Alycaeus (Alycaeus) reinhardi	Mörch	Cyclophoridae	2	y	1430635	near_1	chresonym	Alycaeus reinhardti	Mörch, 1872	1445314	Chamalycaeus reinhardti	(Mörch, 1872)	Asia	C	y				n	n	Epithet misspelled at ANSP.
153	0.0120357	Pseudopomatias himalayanus	Pseudopomatias himalayanus	Benson	Pupinidae	2	y	990904	near_3	accepted	Pseudopomatias himalayae	(Benson, 1859)	990904	Pseudopomatias himalayae	(Benson, 1859)	Asia	C	y				n	n	Epithet misspelled at ANSP.
205	0.0172792	Pupina bipalatilis	Pupina bipalatilis	Boettger	Pupinidae	1	y	1419635	near_1	accepted	Pupina bipalatalis	Boettger, 1890	1419635	Pupina bipalatalis	Boettger, 1890	Asia	C	y				n	n	Epithet misspelled at ANSP.
336	0.0262255	Palaina perroquiniana	Palaina (Macropalaina) perroquiniana	Crosse, 1871	Diplommatinidae	1	y	1376078	near_3	accepted	Palaina perroquini	(Crosse, 1871)	1376078	Palaina perroquini	(Crosse, 1871)	Oceania	C	y				n	n	Epithet misspelled at ANSP.
325	0.0250039	Megalomastoma verruculosum	Megalomastoma verruculosum	Shuttleworth, 1854	Megalomastomatidae	6	n	1434765	near_1	accepted	Megalomastoma verruculuosum	(Shuttleworth, 1854)	1434765	Megalomastoma verruculuosum	(Shuttleworth, 1854)	Caribbean	C	y				n	n	Epithet misspelled in MolluscaBase.
351	0.0279775	Diplommatina cassa	Diplommatina (Sinica) cassa	Pilsbry, 1901	Diplommatinidae	21	h	1329688	near_1	accepted	Diplommatina crassa	Pilsbry, 1901	1329688	Diplommatina crassa	Pilsbry, 1901	Asia	C	y				n	n	Epithet misspelled in MolluscaBase: "cassa', not "crassa".
498	0.0392479	Nicida tricincta	Nicida tricincta	Blanford	Diplommatinidae	1	y	1315335	manual	accepted	Nicida liricincta	(W. T. Blanford, 1868)	1315335	Nicida liricincta	(W. T. Blanford, 1868)	Asia	C	y				n	n	Error for liricincta Blanford; ANSP specimen from its type locality.
589	0.0462648	Aperostoma vesconisi	Aperostoma (Lagocyclus) vesconisi	Jousseaume	Neocyclotidae	1	y	1430737	manual	accepted	Lagocyclus vasconesi	(Jousseaume, 1897)	1430737	Lagocyclus vasconesi	(Jousseaume, 1897)	South America	C	y				n	n	Lagocylus vasconesi in Bartsch (1942); note spelling correction "vesconesi" to "vasconesi" by Jousseaume.
767	0.0585763	Pupinella smithi	Pupinella smithi	Brazier	Pupinidae	1	y	1388067	phonetic	chresonym	Pupinella smithii	E. A. Smith, 1891	1388062	Scaeopupina smithii	(E. A. Smith, 1891)	Asia	C	y				n	n	Manuscript name of Brazier.
1076	0.0820935	Cyathopoma philippense	Cyathopoma philippense	Moellendorff	Cyclophoridae	1	y	1390623	manual	chresonym	Cyathopoma (Jerdonia) philippinense	Moellendorff, 1887	1390617	Allepithema philippinense	(Moellendorff, 1887)	Asia	C	y				n	n	Misspelling at ANSP.
1059	0.0804927	Pterocyclus pseudocumingi	Pterocyclus pseudocumingi	Nevill	Cyclophoridae	1	y	1431698	exact	chresonym	Pterocyclus pseudocumingi	Möllendorff, 1897	1315257	Pterocyclos pseudocumingi	Möllendorff, 1897	Asia	C	y				n	n	Nevill MS.
232	0.0192712	Cyclophorus poeciloneurum	Cyclophorus (Litostylus) poeciloneurum	Austen	Cyclophoridae	1	y	1348550	near_1	accepted	Cyclophorus poeciloneurus	Godwin-Austen & Beddome, 1894	1348550	Cyclophorus poeciloneurus	Godwin-Austen & Beddome, 1894	Asia	C	y				n	n	Epithet misspelled in MolluscaBase?
285	0.0223599	Acroptychia anaglypta	Acroptychia anaglypta	Morelet	Cyclophoridae	1	y	1300886	manual	accepted	Otopoma anaglyptum	Morelet, 1886	1300886	Otopoma anaglyptum	Morelet, 1886	Africa	C	y				n	n	Is Otopoma anaglyptum Morelet, 1890 the same?
926	0.0702647	Pterocyclus angulifera	Pterocyclus angulifera	Souleyet	Cyclophoridae	1	y	1344682	manual	accepted	Pterocyclos anguliferus	(Souleyet, 1841)	1344682	Pterocyclos anguliferus	(Souleyet, 1841)	Asia	C	y				n	n	ANSP genus misspelled.
872	0.0672091	Cyclophorus jourdyi	Cyclophorus (Glossostylus) jourdyi	Morelet	Cyclophoridae	4	y	1328844	exact	accepted	Cyclophorus jourdyi	Morlet, 1886	1328844	Cyclophorus jourdyi	Morlet, 1886	Asia	C	y				n	n	ANSP has wrong author.
423	0.0330955	Omphalotropis ceramensis	Omphalotropis ceramensis	Pfeiffer	Assimineidae	2	y		missing	accepted			1452765	Omphalotropis ceramensis	(L. Pfeiffer, 1862)	Asia	L	y				n	n
27	0.00201181	Chondropomorus dentatus	Chondropomorus dentatus	Say, 1825	Annulariidae	82	h	1352081	manual	accepted	Parachondria dentata	(Say, 1825)	1352081	Parachondria dentata	(Say, 1825)	North America	L	y				n	n
34	0.00240338	Balambania meridionalis	Balambania meridionalis	Moellendorff	Assimineidae	1	y	1390613	manual	accepted	Allepithema meridionale	(Moellendorff, 1888)	1390613	Allepithema meridionale	(Moellendorff, 1888)	Asia	L	y				n	n
58	0.00423102	Opisthosiphon vaughani	Opisthosiphon vaughani	Bartsch, 1946	Annulariidae	2	y	1422166	exact_subgenus	unaccepted	Opisthosiphon (Opisthosiphon) vaughani	Bartsch, 1946	1421897	Opisthosiphon androsensis	Pilsbry, 1930	North America	L	y				n	n
178	0.014088	Gouldipoma plicatulum	Gouldipoma plicatulum	Pfeiffer, 1846	Annulariidae	16	h	1351343	exact	accepted	Gouldipoma plicatulum	(Pfeifferm, 1846)	1351343	Gouldipoma plicatulum	(Pfeifferm, 1846)	South America	L	y				n	n
299	0.0234252	Fijianella cornucopia	Fijianella cornucopia	Cooke & Clench, 1943	Assimineidae	1	y	1396522	exact	accepted	Fijianella cornucopia	C. M. Cooke & Clench, 1943	1396522	Fijianella cornucopia	C. M. Cooke & Clench, 1943	Oceania	L	y				n	n
416	0.0322883	Fijianella laddi	Fijianella laddi	Cooke & Clench, 1943	Assimineidae	1	y	1396521	exact	accepted	Fijianella laddi	C. M. Cooke & Clench, 1943	1396521	Fijianella laddi	C. M. Cooke & Clench, 1943	Oceania	L	y				n	n
491	0.0382282	Adamsiella variabilis	Adamsiella variabilis	C. B. Adams, 1849	Annulariidae	55	h	1350674	exact	accepted	Adamsiella variabilis	(C. B. Adams, 1849)	1350674	Adamsiella variabilis	(C. B. Adams, 1849)	Asia	L	y				n	n
565	0.0443842	Chondropoma nobile	Chondropoma nobile	Pfeiffer, 1852	Annulariidae	3	y	888222	Family/epithet	accepted	Clydonopoma nobile	(L. Pfeiffer, 1852)	888222	Clydonopoma nobile	(L. Pfeiffer, 1852)	Caribbean	L	y				n	n
643	0.050395	Parachondrops campbelli	Parachondrops campbelli	C. B. Adams, 1851	Annulariidae	42	h	1351298	exact	accepted	Parachondrops campbelli	(C. B. Adams, 1851)	1351298	Parachondrops campbelli	(C. B. Adams, 1851)	Caribbean	L	y				n	n
718	0.0557269	Saulaepoma sauliae	Saulaepoma sauliae	Sowerby, 1843	Annulariidae	23	h	1351306	exact	accepted	Saulaepoma sauliae	(Sowerby I, 1843)	1351306	Saulaepoma sauliae	(Sowerby I, 1843)	Caribbean	L	y				n	n
924	0.0701919	Megannularia rosenbergi	Megannularia rosenbergi	Bank & Menkhorst, 2008	Annulariidae	14	n	1246500	Family/epithet	accepted	Annularia rosenbergi	Bank & Menkhorst, 2008	1246500	Annularia rosenbergi	Bank & Menkhorst, 2008	Caribbean	L	y				n	n
953	0.0724822	Chittypoma mirandum	Chittypoma mirandum	C. B. Adams, 1849	Annulariidae	12	n	1350669	manual	accepted	Adamsiella miranda	(C. B. Adams, 1849)	1350669	Adamsiella miranda	(C. B. Adams, 1849)	Caribbean	L	y				n	n
1008	0.0762507	Abbottella wilhelmi	Abbottella wilhelmi	L. Pfeiffer, 1858	Annulariidae	5	n	1427675	exact	chresonym	Abbottella wilhelmi	(L. Pfeiffer, 1858)	1443955	Arenabbottella wilhelmi	(L. Pfeiffer, 1858)	Caribbean	L	y				n	n
1009	0.0763543	Chondropoma vanattae	Chondropoma vanattae	Pilsbry, 1933	Annulariidae	2	y	1438406	exact	accepted	Chondropoma vanattae	Pilsbry, 1933	1438406	Chondropoma vanattae	Pilsbry, 1933	Caribbean	L	y				n	n
1085	0.0833097	Omphalotropis major	Omphalotropis major	Morelet	Assimineidae	1	y	1289227	exact	accepted	Omphalotropis major	(Morelet, 1866)	1289227	Omphalotropis major	(Morelet, 1866)	Africa	L	y				n	n
1095	0.0843356	Balambania cornu	Balambania cornu	Moellendorff	Assimineidae	3	y	1421684	manual	accepted	Cyathopoma cornu	Möllendorff, 1891	1421684	Cyathopoma cornu	Möllendorff, 1891	Asia	L	y				n	n	Balambaina apparently is correct placment.
207	0.0173016	Balambania aurantiellum	Balambania (Pseudocyclotus) aurantiellum	Lesson	Assimineidae	1	y	1328421	manual	unaccepted	Leptopoma aurantiellum	Tapparone Canefri, 1886	1328420	Leptopoma papuanum	Dohrn, 1862	Oceania	L	y				n	n	Wrong author in ANSP.
195	0.0157743	Alcadia rotunda	Alcadia (Idesa) rotunda	d'Orbigny, 1842	Helicinidae	18	h		missing	accepted			1451725	Helicina rotunda	d'Orbigny, 1842	Caribbean	N	y				n	n
268	0.0212991	Lucidella caymanensis	Lucidella (Poenia) caymanensis	Pilsbry, 1930	Helicinidae	23	h		missing	accepted			1447718	Lucidella caymanensis	Pilsbry, 1930	Caribbean	N	y				n	n
608	0.0477098	Lucidella jeremiensis	Lucidella (Poeniella) jeremiensis	Pilsbry	Helicinidae	2	y		missing	accepted			1447743	Lucidella jeremiensis	Pilsbry, 1929	Caribbean	N	y				n	n
15	0.000679578	Lucidella pilsbryi	Lucidella (Poenia) pilsbryi	Clapp	Helicinidae	5	n	1064678	exact	accepted	Lucidella pilsbryi	Clapp, 1914	1064678	Lucidella pilsbryi	Clapp, 1914	Caribbean	N	y				n	n
67	0.00493106	Fadyenia fischeriana	Fadyenia fischeriana	Chitty, 1857	Helicinidae	16	h	1350863	exact	accepted	Fadyenia fischeriana	(Chitty, 1857)	1350863	Fadyenia fischeriana	(Chitty, 1857)	Caribbean	N	y				n	n
123	0.00886129	Wilkinsonaea jardineiana	Wilkinsonaea jardineiana	Chitty, 1857	Helicinidae	3	y	1350921	exact	accepted	Wilkinsonaea jardineiana	Chitty, 1857	1350921	Wilkinsonaea jardineiana	Chitty, 1857	Caribbean	N	y				n	n
344	0.0269646	Ceratopoma woodlarkense	Ceratopoma (Palaeohelicina) woodlarkense	Smith	Helicinidae	1	y	1375251	manual	accepted	Palaeohelicina woodlarkensis	(E. A. Smith, 1891	1375251	Palaeohelicina woodlarkensis	(E. A. Smith, 1891	Asia	N	y				n	n
452	0.0353853	Ogasawarana ogasawarana	Ogasawarana ogasawarana	Pilsbry, 1902	Helicinidae	19	h	854169	exact	accepted	Ogasawarana ogasawarana	(Pilsbry, 1902)	854169	Ogasawarana ogasawarana	(Pilsbry, 1902)	Asia	N	y				n	n
453	0.0353861	Helicina tenuis	Helicina (Pseudoligyra) tenuis	Pfeiffer, 1849	Helicinidae	20	h	1058744	exact	accepted	Helicina tenuis	L. Pfeiffer, 1849	1058744	Helicina tenuis	L. Pfeiffer, 1849	North America	N	y				n	n
479	0.0374756	Georissa japonica	Georissa japonica	Pilsbry, 1900	Hydrocenidae	22	h	1250397	exact	accepted	Georissa japonica	Pilsbry, 1900	1250397	Georissa japonica	Pilsbry, 1900	Asia	N	y				n	n
532	0.0420174	Troschelviana rupestris	Troschelviana (Microviana) rupestris	Pfeiffer	Helicinidae	14	n	1443364	exact	accepted	Troschelviana rupestris	(L. Pfeiffer, 1839)	1443364	Troschelviana rupestris	(L. Pfeiffer, 1839)	Caribbean	N	y				n	n
564	0.0442719	Helicina oaxacana	Helicina (Olygyra) oaxacana	Pilsbry, 1920	Helicinidae	3	y	1064687	exact	accepted	Helicina oaxacana	Pilsbry, 1920	1064687	Helicina oaxacana	Pilsbry, 1920	North America	N	y				n	n
616	0.0485445	Proserpinella berendti	Proserpinella berendti	Bland	Proserpinellidae	2	y	1062949	exact	accepted	Proserpinella berendti	Bland, 1865	1062949	Proserpinella berendti	Bland, 1865	North America	N	y				n	n
693	0.0541126	Fadyenia bridgesiana	Fadyenia bridgesiana	Chitty, 1857	Helicinidae	3	y	1350855	exact	accepted	Fadyenia bridgesiana	(Chitty, 1857)	1350855	Fadyenia bridgesiana	(Chitty, 1857)	Caribbean	N	y				n	n
714	0.055358	Geophorus acutus	Geophorus acutus	Pfeiffer	Helicinidae	8	n	1389185	exact	accepted	Geophorus acutus	(L. Pfeiffer, 1848)	1389185	Geophorus acutus	(L. Pfeiffer, 1848)	Asia	N	y				n	n
731	0.0563374	Georissa pyxis	Georissa pyxis	Benson	Hydrocenidae	1	y	867205	exact	accepted	Georissa pyxis	(Benson, 1856)	867205	Georissa pyxis	(Benson, 1856)	Asia	N	y				n	n
800	0.0611618	Pleuropoma kalaoense	Pleuropoma kalaoense	Smith	Helicinidae	3	y	1350999	manual	accepted	Aphanoconia kalaoensis	(E. A. Smith, 1896)	1350999	Aphanoconia kalaoensis	(E. A. Smith, 1896)	Asia	N	y				n	n
820	0.0630884	Priotrochatella josephinae	Priotrochatella josephinae	C. B. Adams, 1849	Helicinidae	10	n	1350831	exact	accepted	Priotrochatella josephinae	(C. B. Adams, 1849)	1350831	Priotrochatella josephinae	(C. B. Adams, 1849)	Caribbean	N	y				n	n
856	0.065947	Georissa biangulata	Georissa biangulata	Quadras & Moellendorff	Hydrocenidae	2	y	1419768	exact	accepted	Georissa biangulata	Quadras & Möllendorff, 1894	1419768	Georissa biangulata	Quadras & Möllendorff, 1894	Oceania	N	y				n	n
904	0.0693045	Fadyenia tayloriana	Fadyenia tayloriana	Chitty, 1857	Helicinidae	2	y	1350906	exact	accepted	Fadyenia tayloriana	(Chitty, 1857)	1350906	Fadyenia tayloriana	(Chitty, 1857)	Caribbean	N	y				n	n
928	0.070464	Pleuropoma yoshiwaranum	Pleuropoma yoshiwaranum	Pilsbry	Helicinidae	14	n	1328874	manual	accepted	Ogasawarana yoshiwarana	(Pilsbry, 1902)	1328874	Ogasawarana yoshiwarana	(Pilsbry, 1902)	Asia	N	y				n	n
1077	0.0824274	Georissa maraoraoa	Georissa maraoraoa	Emberton, 2004	Hydrocenidae	1	y	1314424	exact	accepted	Georissa maraoraoa	Emberton, 2004	1314424	Georissa maraoraoa	Emberton, 2004	Africa	N	y				n	n
1099	0.0847468	Pleuropoma juddii	Pleuropoma (Orobophana) juddii	Pilsbry & Cooke	Helicinidae	3	y	1291129	Family/epithet	accepted	Sturanya juddii	(Pilsbry & C. M. Cooke, 1908)	1291129	Sturanya juddii	(Pilsbry & C. M. Cooke, 1908)	Oceania	N	y				n	n
1100	0.0848051	Hendersonia occulta	Hendersonia occulta	Say, 1831	Helicinidae	44	h	1352278	exact	accepted	Hendersonia occulta	(Say, 1831)	1352278	Hendersonia occulta	(Say, 1831)	North America	N	y				n	n
888	0.0681847	Pleuropoma articulatum	Pleuropoma articulatum	Pfeiffer	Helicinidae	3	y	1215969	near_2	accepted	Pleuropoma articulata	(L. Pfeiffer, 1854)	1215969	Pleuropoma articulata	(L. Pfeiffer, 1854)	Oceania	N	y				n	n	Gender ending incorrect in MolluscaBase.
357	0.0283585	Alcadia salleana	Alcadia (Analcadia) salleana	Pfeiffer	Helicinidae	2	y	1384434	Family/epithet	unaccepted	Helicina salleana	L. Pfeiffer, 1852	1249838	Alcadia rufa	(L. Pfeiffer, 1857)	Caribbean	N	y				n	n	Subspecies.
802	0.0617021	Drymaeus longinguus	Drymaeus longinguus	Morelet	Bulimulidae	1	y	1452041	manual	accepted	Bostryx longinquus	(Morelet, 1863)	1452041	Bostryx longinquus	(Morelet, 1863)	South America	P	y				n	n	Accepted by Breure & Ablett, 2014.
283	0.0220127	Glessula collettae	Glessula collettae	Sykes	Subulinidae	1	y		missing	accepted			1450105	Glessula collettae	Sykes, 1898	Asia	P	y				n	n
46	0.00351527	Euplecta scobinoides	Euplecta scobinoides	Sykes	Ariophantidae	1	y		missing	accepted			1450204	Euplecta scobinoides	Sykes, 1897	Asia	P	y				n	n
759	0.0582081	Protoglyptus subcostatus	Protoglyptus subcostatus	Haas	Bulimulidae	2	y		missing	accepted			1451743	Naesiotus subcostatus	(Haas, 1948)	South America	P	y				n	n
583	0.045899	Helicostyla jonasi	Helicostyla (Opalliostyla) jonasi	Pfeiffer	Bradybaenidae	25	h		missing	accepted			1447288	Helicostyla jonasi	(L. Pfeiffer, 1846)	Asia	P	y				n	n
320	0.0246372	Bradybaena dissimilis	Bradybaena dissimilis	Semper	Bradybaenidae	3	y		missing	accepted			1446544	Bradybaena dissimilis	(C. Semper, 1880)	Asia	P	y				n	n
137	0.00991967	Leptachatina arborea	Leptachatina arborea	Sykes	Amastridae	4	y		missing	accepted			1451362	Leptachatina arborea	Sykes, 1900	Oceania	P	y				n	n
683	0.0534881	Auriculella tenella	Auriculella tenella	Ancey	Achatinellidae	11	n		missing	accepted			1449306	Auriculella tenella	Ancey, 1889	Oceania	P	y				n	n
1003	0.07576	Partulina induta	Partulina (Partulinella) induta	Gulick	Achatinellidae	4	y		missing	accepted			1452682	Partulina induta	(Gulick, 1856)	Oceania	P	y				n	n
875	0.0673627	Acavus phoenix	Acavus phoenix	Pfeiffer	Acavidae	22	h		missing	accepted			1450503	Acavus phoenix	(L. Pfeiffer, 1854)	Asia	P	y				n	n
520	0.040954	Leptaxis drouetiana	Leptaxis drouetiana	Morelet, 1860	Helicidae	2	y	1002406	exact_subgenus	uncertain	Leptaxis (Leptaxis) drouetiana	(Morelet, 1860)	1447970	Leptaxis drouetiana	(Morelet, 1860)	Europe	P	y				n	n
848	0.065376	Epiphragmophora patasensis	Epiphragmophora patasensis	Pfeiffer	Epiphragmophoridae	3	y		missing	accepted			1450597	Epiphragmophora patasensis	(L. Pfeiffer, 1859)	South America	P	y				n	n
792	0.060471	Zilchistrophia obvoluta	Zilchistrophia obvoluta	Haas, 1949	Corillidae	2	y		missing	accepted			1448998	Zilchistrophia obvoluta	(Haas, 1949)	South America	P	y				n	n
887	0.0680835	Sultana wrzesniowskii	Sultana (Metorthalicus) wrzesniowskii	Lubomirski	Orthalicidae	1	y		missing	accepted			1452019	Sultana wrzeesniowskii	(Lubomirski, 1880)	South America	P	y				n	n
680	0.0532573	Oligospira polei	Oligospira polei	Collett	Acavidae	1	y		missing	accepted			1450917	Oligospira polei	(Collet, 1899)	Asia	P	y				n	n
785	0.0599287	Sitala phyllophila	Sitala phyllophila	Benson	Ariophantidae	1	y		missing	accepted			1450341	Sitala phyllophila	(Benson, 1863)	Asia	P	y				n	n
422	0.0328744	Simpulopsis brasiliensis	Simpulopsis brasiliensis	Moricand	Amphibulimidae	3	y		missing	accepted			1448150	Simpulopsis brasiliensis	(S. Moricand, 1836)	South America	P	y				n	n
727	0.0561737	Bahiensis ringens	Bahiensis ringens	Dunker	Odontostomidae	4	y		missing	accepted			1448102	Bahiensis ringens	(Dunker, 1847)	South America	P	y				n	n
141	0.0101152	Rectartemon wagneri	Rectartemon wagneri	Pfeiffer, 1841	Streptaxidae	4	y		missing	accepted			1448717	Rectartemon wagneri	(L. Pfeiffer, 1841)	South America	P	y				n	n
467	0.0365616	Mirinaba planidens	Mirinaba planidens	Michelin, 1831	Strophocheilidae	6	n		missing	accepted			1448746	Mirinaba planidens	(Michelin, 1831)	South America	P	y				n	n
686	0.0536613	Strophocheilus pudicus	Strophocheilus pudicus	Muller	Strophocheilidae	10	n		missing	accepted			1448723	Strophocheilus pudicus	(O. F. Müller, 1774)	South America	P	y				n	n
703	0.054805	Megalobulimus popelairianus	Megalobulimus popelairianus	Nyst, 1845	Megalobulimidae	23	h		missing	accepted			1448843	Megalobulimus popelairianus	(Nyst, 1845)	South America	P	y				n	n
881	0.0678276	Megalobulimus auritus	Megalobulimus auritus	Sowerby	Megalobulimidae	4	y		missing	accepted			1448805	Megalobulimus auritus	(G. B. Sowerby ?, 1838)	South America	P	y				n	n
1013	0.0765502	Orthalicus capax	Orthalicus capax	Pilsbry	Orthalicidae	6	n		missing	accepted			1446884	Orthalicus capax	Pilsbry, 1930	South America	P	y				n	n
567	0.0446987	Conibycus infantilis	Conibycus infantilis	Smith	Euconulidae	1	y		missing	accepted			1452096	Sitala infantilis	E. A. Smith, 1895	Asia	P	y				n	n
183	0.0143175	Shuttleworthia tryoniana	Shuttleworthia tryoniana	Pilsbry	Oleacinidae	1	y	1064922	manual	accepted	Pittieria tryoniana	Pilsbry, 1908	1064922	Pittieria tryoniana	Pilsbry, 1908	North America	P	y				n	n
1048	0.0798011	Euglandina tepicensis	Euglandina tepicensis	Pilsbry & Cockerell	Oleacinidae	1	y	1064921	manual	accepted	Guillarmodia tepicensis	Pilsbry & Cockerell, 1926	1064921	Guillarmodia tepicensis	Pilsbry & Cockerell, 1926	North America	P	y				n	n
694	0.0541438	Helminthoglypta peninsularis	Helminthoglypta peninsularis	Pilsbry, 1916	Helminthoglyptidae	7	n	1064425	manual	accepted	Herpeteros peninsularis	(Pilsbry, 1916)	1064425	Herpeteros peninsularis	(Pilsbry, 1916)	North America	P	y				n	n
213	0.0177177	Parvedentulina namorokae	Parvedentulina namorokae	Emberton, 2002	Streptaxidae	1	y		missing	accepted			1448375	Parvedentulina namorokae	Emberton, 2002	Africa	P	y				n	n
321	0.0246953	Parvedentulina miaranoniae	Parvedentulina miaranoniae	Emberton, 2002	Streptaxidae	1	y		missing	accepted			1448369	Parvedentulina miaranoniae	Emberton, 2002	Africa	P	y				n	n
524	0.0412363	Parvedentulina sahantananae	Parvedentulina sahantananae	Emberton, 2002	Streptaxidae	1	y		missing	accepted			1448387	Parvedentulina sahantananae	Emberton, 2002	Africa	P	y				n	n
946	0.0721054	Parvedentulina tsingia	Parvedentulina tsingia	Emberton, 2002	Streptaxidae	1	y		missing	accepted			1448399	Parvedentulina tsingia	Emberton, 2002	Africa	P	y				n	n
949	0.0722768	Gulella ruthae	Gulella ruthae	Emberton, 2002	Streptaxidae	1	y		missing	accepted			1448311	Gulella ruthae	Emberton, 2002	Africa	P	y				n	n
35	0.00265828	Naesiotus unifasciatus	Naesiotus unifasciatus	Sowerby	Bulimulidae	2	y	1438809	manual	taxon inquirendum	Bulinus unifasciatus	G. B. Sowerby I, 1833		Naesiotus unifasciatus	(G. B. Sowerby I, 1833)	South America	P	y				n	n
3	2.74604e-05	Kaliella indifferens	Kaliella indifferens	Boettger	Helicarionidae	1	y	868721	exact	unaccepted	Kaliella indifferens	O. Boettger, 1891	1149893	Liardetia scandens	(Cox, 1872)	Asia	P	y				n	n
4	6.42066e-05	Tacheopsis nicaeensis	Tacheopsis nicaeensis	Férussac, 1821	Helicidae	2	y	1116217	exact	accepted	Tacheopsis nicaeensis	(Férussac, 1821)	1116217	Tacheopsis nicaeensis	(Férussac, 1821)	Asia	P	y				n	n
5	9.05581e-05	Leucozonella hypophaea	Leucozonella (Narinula) hypophaea	Lindholm, 1927	Hygromiidae	4	y	1324392	exact	accepted	Leucozonella hypophaea	(Lindholm, 1927)	1324392	Leucozonella hypophaea	(Lindholm, 1927)	Asia	P	y				n	n
8	0.000278744	Lobosculum plicata	Lobosculum plicata	Say, 1821	Polygyridae	54	h	1352319	Family/epithet	accepted	Daedalochila plicata	(Say, 1821)	1352319	Daedalochila plicata	(Say, 1821)	North America	P	y				n	n
9	0.000292071	Allocharopa tarravillensis	Allocharopa tarravillensis	Gabriel	Charopidae	1	y	1149703	exact	chresonym	Allocharopa tarravillensis	(Gabriel, 1930)	1255580	Bonhamaropa tarravillensis	(Gabriel, 1930)	Australia	P	y				n	n
10	0.000334689	Pilorcula raymondi	Pilorcula raymondi	Bourguignat	Orculidae	9	n	1389367	exact	accepted	Pilorcula raymondi	(Bourguignat, 1863)	1389367	Pilorcula raymondi	(Bourguignat, 1863)	Asia	P	y				n	n
14	0.000631734	Xerarionta pandorae	Xerarionta pandorae	Forbes	Xanthonycidae	21	h	1065395	exact	accepted	Xerarionta pandorae	(Forbes, 1850)	1065395	Xerarionta pandorae	(Forbes, 1850)	North America	P	y				n	n
16	0.000787635	Gastrocopta munita	Gastrocopta munita	Reibisch	Vertiginidae	21	h	1306932	exact	accepted	Gastrocopta munita	(Reibisch, 1893)	1306932	Gastrocopta munita	(Reibisch, 1893)	South America	P	y				n	n
18	0.000959205	Ovachlamys fulgidus	Ovachlamys fulgidus	Godwin-Austen	Helicarionidae	5	n	1251000	manual	missing	Lamprocystis fulgidus	Godwin-Austen	1064401	Ovachlamys fulgens		Asia	P	y				n	n
20	0.00122575	Phaedusa hainanensis	Phaedusa hainanensis	Moellendorff	Clausiliidae	1	y	1364273	exact	accepted	Phaedusa hainanensis	(Möllendorff, 1884)	1364273	Phaedusa hainanensis	(Möllendorff, 1884)	Asia	P	y				n	n
22	0.0015897	Euhadra amaliae	Euhadra amaliae	Kobelt, 1875	Bradybaenidae	103	h	1332859	exact	accepted	Euhadra amaliae	(Kobelt, 1875)	1332859	Euhadra amaliae	(Kobelt, 1875)	Asia	P	y				n	n
23	0.00171312	Pseudoglessula boivini	Pseudoglessula boivini	Morelet	Subulinidae	5	n	1287916	exact	chresonym	Pseudoglessula boivini	(Morelet, 1860)	1058550	Kempioconcha boivini	(Morelet, 1860)	Africa	P	y				n	n
26	0.00199904	Phrixgnathus sciadium	Phrixgnathus sciadium	Pfeiffer	Punctidae	3	y	821405	exact	accepted	Phrixgnathus sciadium	(L. Pfeiffer, 1857)	821405	Phrixgnathus sciadium	(L. Pfeiffer, 1857)	Australia	P	y				n	n
28	0.00205271	Rhinus ciliatus	Rhinus ciliatus	Gould	Bulimulidae	1	y	1293037	exact	accepted	Rhinus ciliatus	(Gould, 1846)	1293037	Rhinus ciliatus	(Gould, 1846)	South America	P	y				n	n
31	0.00213917	Tropidophora madagascariensis	Tropidophora madagascariensis	Gray, 1834	Pomatiidae	3	y	1258139	exact	accepted	Tropidophora madagascariensis	(Gray in Griffith & Pidgeon, 1833)	1258139	Tropidophora madagascariensis	(Gray in Griffith & Pidgeon, 1833)	Africa	P	y				n	n
36	0.00271508	Satsuma textilis	Satsuma textilis	Pilsbry & Hirase, 1904	Camaenidae	4	y	1331989	exact	accepted	Satsuma textilis	(Pilsbry & Hirase, 1904)	1331989	Satsuma textilis	(Pilsbry & Hirase, 1904)	Asia	P	y				n	n
37	0.00273369	Diaphera dicraspedia	Diaphera dicraspedia	Mollendorff, 1898	Streptaxidae	1	y	1335631	exact	accepted	Diaphera dicraspedia	(Möllendorff, 1898)	1335631	Diaphera dicraspedia	(Möllendorff, 1898)	Asia	P	y				n	n
39	0.00294154	Luchuphaedusa jayi	Luchuphaedusa jayi	Pilsbry, 1902	Clausiliidae	4	y	1438195	manual	unaccepted	Clausilia caryostoma var. jayi	Pilsbry, 1902	1334311	Megalophaedusa proba	(A. Adams, 1868)	Asia	P	y				n	n
41	0.00300034	Drymaeus multifasciatus	Drymaeus multifasciatus	Lamarck	Bulimulidae	6	n	1367973	exact	accepted	Drymaeus multifasciatus	(Lamarck, 1822)	1367973	Drymaeus multifasciatus	(Lamarck, 1822)	Caribbean	P	y				n	n
43	0.00305066	Laoma pirongiaensis	Laoma pirongiaensis	Suter	Punctidae	2	y	851329	exact	chresonym	Laoma pirongiaensis	Suter, 1894	821401	Phrixgnathus pirongiaensis	(Suter, 1894)	Australia	P	y				n	n
48	0.00364693	Protobeliscus latispira	Protobeliscus latispira	Pilsbry	Subulinidae	2	y	1433218	manual	accepted	Obeliscus latispira	Pilsbry, 1944	1433218	Obeliscus latispira	Pilsbry, 1944	South America	P	y				n	n
50	0.00376472	Ptychodon varicosa	Ptychodon varicosa	Pfeiffer	Charopidae	7	n	821215	Family/epithet	accepted	Fectola varicosa	(L. Pfeiffer, 1853)	821215	Fectola varicosa	(L. Pfeiffer, 1853)	Australia	P	y				n	n
52	0.0038926	Ibycus hiraseanus	Ibycus hiraseanus	Pilsbry	Ariophantidae	3	y	1363278	exact	accepted	Ibycus hiraseanus	(Pilsbry, 1905)	1363278	Ibycus hiraseanus	(Pilsbry, 1905)	Asia	P	y				n	n
53	0.00390245	Thaumastus hartwegi	Thaumastus hartwegi	Pfeiffer	Bulimulidae	3	y	1308986	exact	accepted	Thaumastus hartwegi	(Pfeiffer in Philippi, 1846)	1308986	Thaumastus hartwegi	(Pfeiffer in Philippi, 1846)	South America	P	y				n	n
54	0.0039316	Placostylus phenax	Placostylus (Proaspastus) phenax	Clapp	Bulimulidae	1	y	1312402	exact_subgenus	chresonym	Placostylus (Eumecostylus) phenax	Clapp, 1923	1312126	Eumecostylus phenax	(Clapp, 1923)	Oceania	P	y				n	n
55	0.00395009	Trachycystis burnupi	Trachycystis burnupi	Melvill & Ponsonby	Charopidae	1	y	1263633	exact	chresonym	Trachycystis burnupi	(Melvill & Ponsonby, 1892)	1263853	Chalcocystis burnupi	(Melvill & Ponsonby, 1892)	Africa	P	y				n	n
56	0.00409669	Graciliaria caucasica	Graciliaria caucasica	Schmidt	Clausiliidae	2	y	1034851	Family/epithet	accepted	Micropontica caucasica	(A. Schmidt, 1868)	1034851	Micropontica caucasica	(A. Schmidt, 1868)	Europe	P	y				n	n
60	0.00443116	Succinea putris	Succinea putris	Linnaeus, 1758	Succineidae	118	h	1002805	exact	accepted	Succinea putris	(Linnaeus, 1758)	1002805	Succinea putris	(Linnaeus, 1758)	Europe	P	y				n	n
63	0.00453079	Zachrysia trinitaria	Zachrysia trinitaria	Pfeiffer, 1858	Zachrysiidae	26	h	1352424	exact	accepted	Zachrysia trinitaria	(L. Pfeiffer, 1858)	1352424	Zachrysia trinitaria	(L. Pfeiffer, 1858)	Caribbean	P	y				n	n
64	0.00466553	Mauronapaeus jeannoti	Mauronapaeus jeannoti	Terver	Enidae	1	y	1316271	manual	unaccepted	Bulimus jeannotii	Terver, 1839	1316122	Mauronapaeus terverii	(Dupotet in E. A. Forbes, 1838)	Africa	P	y				n	n
66	0.00479463	Discartemon roebeleni	Discartemon roebeleni	Moellendorff, 1894	Streptaxidae	1	y	1337617	exact	accepted	Discartemon roebeleni	(Möllendorff, 1894)	1337617	Discartemon roebeleni	(Möllendorff, 1894)	Asia	P	y				n	n
69	0.00506483	Pupisoma circumlitum	Pupisoma circumlitum	Hedley	Valloniidae	2	y	1149331	exact	accepted	Pupisoma circumlitum	Hedley, 1897	1149331	Pupisoma circumlitum	Hedley, 1897	Australia	P	y				n	n
70	0.00514572	Tortaxis excellens	Tortaxis excellens	Bavay & Dautzenberg	Subulinidae	1	y	1248766	manual	accepted	Prosopeas excellens	Bavay & Dautzenberg, 1909	1248766	Prosopeas excellens	Bavay & Dautzenberg, 1909	Asia	P	y				n	n
71	0.00520082	Holcauchen miranda	Holcauchen miranda	Pilsbry, 1934	Enidae	2	y	1378153	Family/epithet	accepted	Dolichena miranda	(Pilsbry, 1934)	1378153	Dolichena miranda	(Pilsbry, 1934)	Asia	P	y				n	n
72	0.00520632	Nesiohelix irrediviva	Nesiohelix irrediviva	Pilsbry & Hirase	Bradybaenidae	6	n	1332900	exact	accepted	Nesiohelix irrediviva	(Pilsbry & Y. Hirase, 1904)	1332900	Nesiohelix irrediviva	(Pilsbry & Y. Hirase, 1904)	Asia	P	y				n	n
73	0.00522114	Sairostoma perplexum	Sairostoma perplexum	Haas, 1938	Streptaxidae	1	y	1327571	exact	accepted	Sairostoma perplexum	Haas, 1938	1327571	Sairostoma perplexum	Haas, 1938	South America	P	y				n	n
75	0.00533213	Euhadra orientalis	Euhadra orientalis	Adams & Reeve	Bradybaenidae	7	n	1359433	manual	unaccepted	Helix orientalis	Adams & Reeve, 1850	1359429	Nesiohelix samarangae	(Kuroda & Miyanaga, 1943)	Asia	P	y				n	n
76	0.00543272	Clausilia abyssoclista	Clausilia abyssoclista	Bottger	Clausiliidae	2	y	1001930	Family/epithet	accepted	Isabellaria abyssoclista	(O. Boettger, 1883)	1001930	Isabellaria abyssoclista	(O. Boettger, 1883)	Europe	P	y				n	n
78	0.0056293	Quadriplicata quadriplicata	Quadriplicata quadriplicata	Schmidt	Clausiliidae	4	y	1316824	exact	accepted	Quadriplicata quadriplicata	(A. Schmidt, 1868)	1316824	Quadriplicata quadriplicata	(A. Schmidt, 1868)	Asia	P	y				n	n
80	0.00573769	Succinea solastra	Succinea (Novisuccinea) solastra	Hubricht, 1961	Succineidae	4	y	1351871	exact	accepted	Succinea solastra	Hubricht, 1961	1351871	Succinea solastra	Hubricht, 1961	North America	P	y				n	n
81	0.00583389	Paravitrea tiara	Paravitrea tiara	Hubricht, 1978	Pristilomatidae	1	y	1351907	exact	accepted	Paravitrea tiara	Hubricht, 1978	1351907	Paravitrea tiara	Hubricht, 1978	North America	P	y				n	n
82	0.00587177	Tacheocampylaea chaixi	Tacheocampylaea (Mesodontopsis) chaixi	Michaud, 1855	Helicidae	1	y	1342801	exact_subgenus	chresonym	Tacheocampylaea (Mesodontopsis) chaixi	(Michaud, 1855)	934272	Mesodontopsis chaixii	(Michaud, 1855)	Europe	P	y				n	n
84	0.00589346	Massylaea massylaeus	Massylaea massylaeus	Morelet, 1851	Helicidae	6	n	1035523	near_2	accepted	Massylaea massylaea	(Morelet, 1851)	1035523	Massylaea massylaea	(Morelet, 1851)	Africa	P	y				n	n
87	0.00602697	Tornatellides subperforatus	Tornatellides subperforatus	Suter	Achatinellidae	2	y	821529	exact	accepted	Tornatellides subperforatus	(Suter, 1909)	821529	Tornatellides subperforatus	(Suter, 1909)	Australia	P	y				n	n
88	0.00625207	Pupilla cupa	Pupilla cupa	Jan, 1820	Pupillidae	3	y	1387747	exact	taxon inquirendum	Pupilla cupa	(Jan, 1832)	1387747	Pupilla cupa	(Jan, 1832)	Europe	P	y				n	n
91	0.00651242	Diaphera sericina	Diaphera sericina	Mollendorff, 1887	Streptaxidae	3	y	1335691	exact	accepted	Diaphera sericina	(Möllendorff, 1887)	1335691	Diaphera sericina	(Möllendorff, 1887)	Asia	P	y				n	n
93	0.00657605	Cochlicopa lubrica	Cochlicopa lubrica	Müller, 1774	Cochlicopidae	559	h	819984	exact	accepted	Cochlicopa lubrica	(O. F. Müller, 1774)	819984	Cochlicopa lubrica	(O. F. Müller, 1774)	Europe	P	y				n	n
95	0.00669371	Macrochlamys causia	Macrochlamys causia	Benson	Ariophantidae	1	y	1435494	phonetic	accepted	Macrochlamys cauisa	(Benson, 1859)	1435494	Macrochlamys cauisa	(Benson, 1859)	Asia	P	y				n	n
98	0.00727953	Vertigo gouldi	Vertigo gouldi	Binney	Vertiginidae	137	h	1065962	exact_subgenus	alternate representation	Vertigo (Vertigo) gouldi	(Binney, 1843)	1065106	Vertigo gouldii	(Binney, 1843)	North America	P	y				n	n
102	0.0073306	Chondrula quinquedentata	Chondrula quinquedentata	Rossmaessler	Enidae	9	n	1003341	exact	accepted	Chondrula quinquedentata	(Rossmässler, 1837)	1003341	Chondrula quinquedentata	(Rossmässler, 1837)	Europe	P	y				n	n
103	0.00733482	Polygyra cereolus	Polygyra cereolus	Muhlfeld, 1818	Polygyridae	477	h	1065400	exact	accepted	Polygyra cereolus	(Megerle von Mühlfeldt, 1818)	1065400	Polygyra cereolus	(Megerle von Mühlfeldt, 1818)	North America	P	y				n	n
104	0.00734744	Pseudoglessula strigosa	Pseudoglessula strigosa	Morelet	Subulinidae	2	y	1296029	exact	accepted	Pseudoglessula strigosa	(Morelet, 1866)	1296029	Pseudoglessula strigosa	(Morelet, 1866)	Africa	P	y				n	n
105	0.00748379	Drymaeus cactivoris	Drymaeus cactivoris	Broderip	Bulimulidae	4	y	1364234	phonetic	accepted	Drymaeus cactivorus	(Broderip, 1832)	1364234	Drymaeus cactivorus	(Broderip, 1832)	South America	P	y				n	n
106	0.00755709	Rhytida lampra	Rhytida lampra	Pfeiffer	Rhytididae	3	y	1150127	Family/epithet	accepted	Victaphanta lampra	(Reeve, 1854)	1150127	Victaphanta lampra	(Reeve, 1854)	Australia	P	y				n	n
107	0.00768341	Obeliscus carphodes	Obeliscus carphodes	Pfeiffer	Subulinidae	1	y	1433210	exact	accepted	Obeliscus carphodes	(L. Pfeiffer, 1855)	1433210	Obeliscus carphodes	(L. Pfeiffer, 1855)	South America	P	y				n	n
110	0.00811642	Edentiella edentula	Edentiella edentula	Draparnaud, 1805	Hygromiidae	44	h	1050215	exact	accepted	Edentiella edentula	(Draparnaud, 1805)	1050215	Edentiella edentula	(Draparnaud, 1805)	Europe	P	y				n	n
111	0.00816198	Pupoides nitidulus	Pupoides nitidulus	Pfeiffer, 1859	Pupillidae	312	h	1442034	exact	unaccepted	Pupoides nitidulus	(L. Pfeiffer, 1839)	1065092	Pupoides albilabris	(C. B. Adams, 1841)	Caribbean	P	y				n	n
112	0.00821536	Megomphix hemphilli	Megomphix hemphilli	W. G. Binney	Ammonitellidae	5	n	1352159	exact	accepted	Megomphix hemphilli	(W.G. Binney, 1879)	1352159	Megomphix hemphilli	(W.G. Binney, 1879)	North America	P	y				n	n
117	0.00841541	Papuina flexilabris	Papuina flexilabris	Pfeiffer	Camaenidae	4	y	1305212	exact	accepted	Papuina flexilabris	(Pfeiffer, 1856)	1305212	Papuina flexilabris	(Pfeiffer, 1856)	Oceania	P	y				n	n
119	0.00843645	Tropidophora cuvieriana	Tropidophora cuvieriana	Petit, 1841	Pomatiidae	5	n	1290748	exact	accepted	Tropidophora cuvieriana	(S. Petit de la Saussaye, 1841)	1290748	Tropidophora cuvieriana	(S. Petit de la Saussaye, 1841)	Africa	P	y				n	n
120	0.00866748	Caldwellia cernica	Caldwellia cernica	H. Adams	Helicarionidae	2	y	1289399	exact	accepted	Caldwellia cernica	(H. Adams, 1868)	1289399	Caldwellia cernica	(H. Adams, 1868)	Africa	P	y				n	n
121	0.0087436	Strobilus opeas	Strobilus opeas	Cooke & Kondo, 1961	Achatinellidae	1	y	1380948	exact	accepted	Strobilus opeas	C. M. Cooke & Y. Kondo, 1961	1380948	Strobilus opeas	C. M. Cooke & Y. Kondo, 1961	Oceania	P	y				n	n
122	0.00879426	Chaenaxis tuba	Chaenaxis tuba	Pilsbry & Ferriss	Vertiginidae	15	n	1064223	exact	accepted	Chaenaxis tuba	(Pilsbry & Ferriss, 1906)	1064223	Chaenaxis tuba	(Pilsbry & Ferriss, 1906)	North America	P	y				n	n
125	0.00910903	Parakaliella habei	Parakaliella habei	Kuroda, 1944	Helicarionidae	2	y	1331789	exact	accepted	Parakaliella habei	(Kuroda, 1944)	1331789	Parakaliella habei	(Kuroda, 1944)	Asia	P	y				n	n
127	0.00924467	Partula mooreana	Partula mooreana	Hartman	Partulidae	29	h	956998	exact	accepted	Partula mooreana	Hartman, 1880	956998	Partula mooreana	Hartman, 1880	Oceania	P	y				n	n
128	0.0093309	Scutalus sanborni	Scutalus sanborni	Haas	Bulimulidae	1	y	1387721	exact	accepted	Scutalus sanborni	(Haas, 1947)	1387721	Scutalus sanborni	(Haas, 1947)	South America	P	y				n	n
129	0.00956231	Gracilinenia huallagana	Gracilinenia huallagana	Pilsbry	Clausiliidae	4	y	1291482	Family/epithet	accepted	Pseudogracilinenia huallagana	(Pilsbry, 1949)	1291482	Pseudogracilinenia huallagana	(Pilsbry, 1949)	South America	P	y				n	n
130	0.0096118	Helicodiscus punctatellus	Helicodiscus punctatellus	Morrison, 1942	Helicodiscidae	1	y	1351824	exact	accepted	Helicodiscus punctatellus	Morrison, 1942	1351824	Helicodiscus punctatellus	Morrison, 1942	North America	P	y				n	n
131	0.00963368	Hypselartemon alveus	Hypselartemon alveus	Dunker, 1845	Streptaxidae	4	y	1327259	exact	accepted	Hypselartemon alveus	(Dunker, 1845)	1327259	Hypselartemon alveus	(Dunker, 1845)	South America	P	y				n	n
133	0.00970511	Boysidia robusta	Boysidia (Paraboysidia) robusta	Bavay & Dautzenberg	Hypselostomatidae	1	y	1060401	exact	accepted	Boysidia robusta	Bavay & Dautzenberg, 1912	1060401	Boysidia robusta	Bavay & Dautzenberg, 1912	Asia	P	y				n	n
134	0.00973776	Spirorbula latens	Spirorbula latens	Lowe, 1852	Helicidae	3	y	1002477	exact	accepted	Spirorbula latens	(R. T. Lowe, 1852)	1002477	Spirorbula latens	(R. T. Lowe, 1852)	Europe	P	y				n	n
136	0.00982626	Drymaeus flexuosus	Drymaeus flexuosus	Pfeiffer	Bulimulidae	4	y	1364265	exact	accepted	Drymaeus flexuosus	(L. Pfeiffer, 1853)	1364265	Drymaeus flexuosus	(L. Pfeiffer, 1853)	South America	P	y				n	n
138	0.00994157	Albinaria lerosiensis	Albinaria lerosiensis	Pfeiffer	Clausiliidae	10	n	1049764	exact	accepted	Albinaria lerosiensis	(L. Pfeiffer, 1841)	1049764	Albinaria lerosiensis	(L. Pfeiffer, 1841)	Europe	P	y				n	n
142	0.0102418	Cochlostyla leopardus	Cochlostyla leopardus	Pfeiffer	Bradybaenidae	7	n	1397302	exact	chresonym	Cochlostyla leopardus	(L. Pfeiffer, 1845)	1442924	Helicostyla leoparda	(L. Pfeiffer, 1845)	Asia	P	y				n	n
143	0.0103119	Gastrocopta duncana	Gastrocopta duncana	Pilsbry	Vertiginidae	4	y	1307165	exact	accepted	Gastrocopta duncana	Pilsbry, 1931	1307165	Gastrocopta duncana	Pilsbry, 1931	South America	P	y				n	n
148	0.0112579	Polydontes apollo	Polydontes apollo	Pfeiffer, 1860	Sagdidae	4	y	1349774	exact	accepted	Polydontes apollo	(L. Pfeiffer, 1860)	1349774	Polydontes apollo	(L. Pfeiffer, 1860)	Caribbean	P	y				n	n
150	0.0116772	Lucerna chemnitziana	Lucerna chemnitziana	Pfeiffer, 1845	Pleurodontidae	59	h	1214247	exact	accepted	Lucerna chemnitziana	(Pfeiffer, 1845)	1214247	Lucerna chemnitziana	(Pfeiffer, 1845)	Caribbean	P	y				n	n
151	0.0119562	Isabellaria osculans	Isabellaria osculans	Martens	Clausiliidae	2	y	1004741	manual	accepted subspecies	Isabellaria isabellina osculans	(E. von Martens, 1876)	1003286	Isabellaria isabellina	(L. Pfeiffer, 1842)	Europe	P	y				n	n
152	0.0120218	Piena indefinita	Piena (Haleakala) indefinita	Ancey	Euconulidae	2	y	1423186	Family/epithet	accepted	Philonesia indefinita	(Ancey, 1889)	1423186	Philonesia indefinita	(Ancey, 1889)	Oceania	P	y				n	n
155	0.0121207	Elsothera funerea	Elsothera funerea	Cox	Charopidae	1	y	1149807	exact	accepted	Elsothera funerea	(Cox, 1868)	1149807	Elsothera funerea	(Cox, 1868)	Australia	P	y				n	n
156	0.012121	Ptychotrema elimensis	Ptychotrema (Adjua) elimensis	Chaper, 1885	Streptaxidae	1	y	1302004	Family/epithet	unaccepted	Gulella elimensis	Chaper, 1885	1301990	Ptychotrema breve	(Chaper, 1885)	Africa	P	y				n	n
157	0.0121434	Ancomena alameda	Ancomena alameda	Pilsbry	Haplotrematidae	3	y	1351497	Family/epithet	accepted	Haplotrema alameda	Pilsbry, 1930	1351497	Haplotrema alameda	Pilsbry, 1930	North America	P	y				n	n
158	0.0121475	Bradybaena luna	Bradybaena luna	Pilsbry	Bradybaenidae	2	y	1333087	manual	unaccepted	Eulota luna	Pilsbry, 1900	1333082	Ainohelix edithae	(A. Adams, 1868)	Asia	P	y				n	n
160	0.0121973	Cathaica phaeozona	Cathaica phaeozona	Martens	Bradybaenidae	8	n	1374134	exact	accepted	Cathaica phaeozona	(Martens, 1874)	1374134	Cathaica phaeozona	(Martens, 1874)	Asia	P	y				n	n
161	0.0122891	Zenobiella vicina	Zenobiella vicina	Rossmaessler, 1842	Hygromiidae	22	h	1432374	Family/epithet	chresonym	Perforatella (Monachoides) vicina	(Rossmässler, 1842)	1002445	Monachoides vicinus	(Rossmässler, 1842)	Europe	P	y				n	n
164	0.0127451	Cryptomastix hendersoni	Cryptomastix (Bupiogona) hendersoni	Pilsbry, 1928	Polygyridae	18	h	1352162	exact	accepted	Cryptomastix hendersoni	(Pilsbry, 1928)	1352162	Cryptomastix hendersoni	(Pilsbry, 1928)	North America	P	y				n	n
165	0.012883	Euonyma cacuminata	Euonyma cacuminata	Melvill & Ponsonby	Subulinidae	1	y	1058561	exact	accepted	Euonyma cacuminata	(Melvill & Ponsonby, 1892)	1058561	Euonyma cacuminata	(Melvill & Ponsonby, 1892)	Africa	P	y				n	n
170	0.0130967	Dendrotrochus coultasi	Dendrotrochus coultasi	Clench	Helicarionidae	1	y	1392165	exact	accepted	Dendrotrochus coultasi	Clench, 1957	1392165	Dendrotrochus coultasi	Clench, 1957	Asia	P	y				n	n
172	0.0132998	Satsuma rugosa	Satsuma rugosa	Kuroda & Minato, 1981	Camaenidae	1	y	1287662	exact	accepted	Satsuma rugosa	Kuroda & Minato, 1981	1287662	Satsuma rugosa	Kuroda & Minato, 1981	Asia	P	y				n	n
173	0.0133846	Vallonia albula	Vallonia albula	Sterki, 1893	Valloniidae	41	h	1365785	exact	unaccepted	Vallonia albula	Sterki, 1893	593141	Vallonia gracilicosta	Reinhardt, 1883	North America	P	y				n	n
174	0.0136595	Ena obscura	Ena obscura	Müller	Enidae	134	h	1432093	exact_subgenus	chresonym	Ena (Ena) obscura	(O. F. Müller, 1774)	1002041	Merdigera obscura	(O. F. Müller, 1774)	Europe	P	y				n	n
176	0.0139083	Pfeifferia micans	Pfeifferia micans	Pfeiffer	Bradybaenidae	4	y	1416646	exact	accepted	Pfeifferia micans	(L. Pfeiffer, 1845)	1416646	Pfeifferia micans	(L. Pfeiffer, 1845)	Asia	P	y				n	n
177	0.0139541	Thapsia nemorum	Thapsia nemorum	Preston	Urocyclidae	1	y	1382771	exact	accepted	Thapsia nemorum	(Preston, 1914)	1382771	Thapsia nemorum	(Preston, 1914)	Africa	P	y				n	n
181	0.0142066	Partula protracta	Partula protracta	Crampton	Partulidae	2	y	986682	exact	accepted	Partula protracta	Crampton, 1956	986682	Partula protracta	Crampton, 1956	Oceania	P	y				n	n
182	0.0142548	Gonospira mondraini	Gonospira mondraini	H. Adams, 1868	Streptaxidae	8	n	1289359	exact	accepted	Gonospira mondraini	(H. Adams, 1868)	1289359	Gonospira mondraini	(H. Adams, 1868)	Africa	P	y				n	n
184	0.0143997	Chondrula arctespira	Chondrula arctespira	Mousson	Enidae	3	y	1116051	Family/epithet	accepted	Pseudojaminia arctespira	(Mousson, 1874)	1116051	Pseudojaminia arctespira	(Mousson, 1874)	Asia	P	y				n	n
186	0.0144555	Oxychilus lentiformis	Oxychilus lentiformis	Kobelt	Oxychilidae	1	y	1050563	exact	accepted	Oxychilus lentiformis	(Kobelt, 1882)	1050563	Oxychilus lentiformis	(Kobelt, 1882)	Europe	P	y				n	n
188	0.0147983	Rhynchotrochus rhynchotus	Rhynchotrochus rhynchotus	Bottger, 1918	Camaenidae	1	y	1299847	exact	accepted	Rhynchotrochus rhynchotus	(Boettger, 1918)	1299847	Rhynchotrochus rhynchotus	(Boettger, 1918)	Asia	P	y				n	n
189	0.0150322	Auris melastoma	Auris melastoma	Swainson	Bulimulidae	6	n	1293112	exact	accepted	Auris melastoma	(Swainson, 1820)	1293112	Auris melastoma	(Swainson, 1820)	South America	P	y				n	n
192	0.0152825	Bradybaena brevispira	Bradybaena brevispira	H. Adams	Bradybaenidae	3	y	1387996	exact	accepted	Bradybaena brevispira	(H. Adams, 1870)	1387996	Bradybaena brevispira	(H. Adams, 1870)	Asia	P	y				n	n
193	0.0155686	Helicodiscus shimeki	Helicodiscus shimeki	Hubricht, 1962	Helicodiscidae	12	n	1351864	exact	accepted	Helicodiscus shimeki	Hubricht, 1962	1351864	Helicodiscus shimeki	Hubricht, 1962	North America	P	y				n	n
194	0.0156545	Gulella viae	Gulella viae	Burnup, 1925	Streptaxidae	1	y	1058217	exact	accepted	Gulella viae	Burnup, 1925	1058217	Gulella viae	Burnup, 1925	Africa	P	y				n	n
196	0.0161219	Vitrea sturanyi	Vitrea sturanyi	A. J. Wagner	Pristilomatidae	2	y	1002777	exact	accepted	Vitrea sturanyi	(A. J. Wagner, 1907)	1002777	Vitrea sturanyi	(A. J. Wagner, 1907)	Europe	P	y				n	n
201	0.0168905	Charopa norfolkensis	Charopa norfolkensis	Hedley	Charopidae	1	y	1149950	Family/epithet	accepted	Norfolcioconcha norfolkensis	(Hedley, 1899)	1149950	Norfolcioconcha norfolkensis	(Hedley, 1899)	Australia	P	y				n	n
204	0.0172757	Libera subcavernula	Libera subcavernula	Tryon	Endodontidae	6	n	875250	exact	accepted	Libera subcavernula	(Tryon, 1887)	875250	Libera subcavernula	(Tryon, 1887)	Oceania	P	y				n	n
206	0.0172996	Pitys pagodiformis	Pitys pagodiformis	E. A. Smith, 1892	Endodontidae	4	y	1368955	exact	accepted	Pitys pagodiformis	(E. A. Smith, 1892)	1368955	Pitys pagodiformis	(E. A. Smith, 1892)	Oceania	P	y				n	n
208	0.0173146	Chondrula cretensis	Chondrula (Mastus) cretensis	Pfeiffer	Enidae	38	h	1002032	Family/epithet	accepted	Mastus cretensis	(L. Pfeiffer, 1846)	1002032	Mastus cretensis	(L. Pfeiffer, 1846)	Europe	P	y				n	n
209	0.0173559	Spixia corderoi	Spixia corderoi	Klappenbach	Bulimulidae	8	n	1337747	manual	accepted	Cyclodontina corderoi	Klappenbach, 1958	1337747	Cyclodontina corderoi	Klappenbach, 1958	South America	P	y				n	n
210	0.0175483	Lauria cylindracea	Lauria cylindracea	Da Costa	Pupillidae	183	h	426391	exact	accepted	Lauria cylindracea	(Da Costa, 1778)	426391	Lauria cylindracea	(Da Costa, 1778)	Europe	P	y				n	n
212	0.0176939	Dentellaria invalida	Dentellaria invalida	C. B. Adams, 1850	Pleurodontidae	64	h	1214265	exact	accepted	Dentellaria invalida	(C. B. Adams, 1850)	1214265	Dentellaria invalida	(C. B. Adams, 1850)	Caribbean	P	y				n	n
216	0.0179126	Leptarionta costaricensis	Leptarionta costaricensis	Roth in Pfr.	Xanthonycidae	5	n	1064432	exact	accepted	Leptarionta costaricensis	(J. R. Roth, 1856)	1064432	Leptarionta costaricensis	(J. R. Roth, 1856)	North America	P	y				n	n
217	0.0179229	Ashmunella thomsoniana	Ashmunella thomsoniana	Ancey, 1887	Polygyridae	27	h	1352416	exact	accepted	Ashmunella thomsoniana	(Ancey, 1887)	1352416	Ashmunella thomsoniana	(Ancey, 1887)	North America	P	y				n	n
219	0.018038	Ochrodermella pittieri	Ochrodermella pittieri	Martens	Subulinidae	4	y	1064335	exact	accepted	Ochrodermella pittieri	(E. von Martens, 1898)	1064335	Ochrodermella pittieri	(E. von Martens, 1898)	North America	P	y				n	n
220	0.0180553	Anixa zebuensis	Anixa zebuensis	Broderip	Bradybaenidae	7	n	1320991	exact	accepted	Anixa zebuensis	(Broderip, 1841)	1320991	Anixa zebuensis	(Broderip, 1841)	Asia	P	y				n	n
221	0.018111	Streptodera trachelostropha	Streptodera trachelostropha	Moellendorff, 1885	Clausiliidae	1	y	1357121	exact	accepted	Streptodera trachelostropha	(Möllendorff, 1885)	1357121	Streptodera trachelostropha	(Möllendorff, 1885)	Asia	P	y				n	n
223	0.0183543	Mendana mumfordi	Mendana (Macrorbis) mumfordi	H. B. Baker	Euconulidae	1	y	1379407	exact	accepted	Mendana mumfordi	H. B. Baker, 1938	1379407	Mendana mumfordi	H. B. Baker, 1938	Oceania	P	y				n	n
225	0.0184996	Sinployea canalis	Sinployea canalis	Garrett	Charopidae	3	y	1258626	exact	accepted	Sinployea canalis	(Garret, 1872)	1258626	Sinployea canalis	(Garret, 1872)	Oceania	P	y				n	n
233	0.0192839	Zebrina fasciolata	Zebrina fasciolata	Oliver	Enidae	38	h	1002093	exact	accepted	Zebrina fasciolata	(Olivier, 1801)	1002093	Zebrina fasciolata	(Olivier, 1801)	Asia	P	y				n	n
236	0.0193952	Thapsia bigoti	Thapsia bigoti	Crosse	Urocyclidae	1	y	1327833	manual	unaccepted	Helix bigoti	Crosse, 1867	1325853	Xesta renitens	(Morelet, 1861)	Africa	P	y				n	n
238	0.0195459	Tubuaia cylindrata	Tubuaia cylindrata	Cooke & Kondo, 1961	Achatinellidae	1	y	1380883	exact	accepted	Tubuaia cylindrata	C. M. Cooke & Y. Kondo, 1961	1380883	Tubuaia cylindrata	C. M. Cooke & Y. Kondo, 1961	Oceania	P	y				n	n
240	0.0196568	Megalophaedusa graciae	Megalophaedusa (Mesophaedusa) graciae	Pilsbry, 1902	Clausiliidae	2	y	1438196	Family/epithet	unaccepted	Clausilia graciae	Pilsbry, 1902	1334124	Megalophaedusa gracilispira	(Möllendorff, 1882)	Asia	P	y				n	n
241	0.0196623	Succinea texta	Succinea texta	Odhner	Succineidae	1	y	1433029	exact	accepted	Succinea texta	Odhner, 1922	1433029	Succinea texta	Odhner, 1922	South America	P	y				n	n
244	0.0197917	Taguahelix campbellica	Taguahelix campbellica	Filhol	Punctidae	1	y	821415	exact	accepted	Taguahelix campbellica	(Filhol, 1880)	821415	Taguahelix campbellica	(Filhol, 1880)	Australia	P	y				n	n
245	0.0198055	Pseudonapaeus trigonochilus	Pseudonapaeus trigonochilus	Ancey, 1886	Enidae	5	n	1333052	exact	accepted	Pseudonapaeus trigonochilus	(Ancey, 1886)	1333052	Pseudonapaeus trigonochilus	(Ancey, 1886)	Asia	P	y				n	n
246	0.0198139	Achatina immaculata	Achatina (Lissachatina) immaculata	Lamarck, 1822	Achatinidae	42	h	1246505	exact	chresonym	Achatina immaculata	Lamarck, 1822	1375088	Lissachatina immaculata	(Lamarck, 1822)	Asia	P	y				n	n
247	0.0198419	Helminthoglypta edwardsi	Helminthoglypta edwardsi	Gregg & Miller, 1976	Helminthoglyptidae	2	y	1351625	exact	accepted	Helminthoglypta edwardsi	Gregg & W.B. Miller, 1976	1351625	Helminthoglypta edwardsi	Gregg & W.B. Miller, 1976	North America	P	y				n	n
248	0.0199368	Trochochlamys fraterna	Trochochlamys fraterna	Pilsbry, 1900	Chronidae	5	n	1331774	exact	accepted	Trochochlamys fraterna	(Pilsbry, 1900)	1331774	Trochochlamys fraterna	(Pilsbry, 1900)	Asia	P	y				n	n
249	0.0199845	Radiodiscus patagonicus	Radiodiscus patagonicus	Suter	Charopidae	5	n	1349010	exact	accepted	Radiodiscus patagonicus	(Suter, 1900)	1349010	Radiodiscus patagonicus	(Suter, 1900)	South America	P	y				n	n
250	0.0200743	Xolotrema denotata	Xolotrema denotata	Férussac, 1821	Polygyridae	37	h	1288140	near_2	accepted	Xolotrema denotatum	(Férussac, 1823)	1288140	Xolotrema denotatum	(Férussac, 1823)	North America	P	y				n	n
251	0.0201365	Aegista accrescens	Aegista accrescens	Heude	Bradybaenidae	1	y	1389837	exact	accepted	Aegista accrescens	(Heude, 1882)	1389837	Aegista accrescens	(Heude, 1882)	Asia	P	y				n	n
252	0.0201917	Vertigo ronnebyensis	Vertigo ronnebyensis	Westerlund	Vertiginidae	7	n	1050672	exact	accepted	Vertigo ronnebyensis	(Westerlund, 1871)	1050672	Vertigo ronnebyensis	(Westerlund, 1871)	Europe	P	y				n	n
256	0.0203428	Promoussonius incertus	Promoussonius incertus	Mousson	Subulinidae	1	y	1430423	exact	accepted	Promoussonius incertus	(Mousson, 1873)	1430423	Promoussonius incertus	(Mousson, 1873)	South America	P	y				n	n
257	0.0204334	Orthalicus reses	Orthalicus reses	Say, 1830	Orthalicidae	27	h	1352344	exact	accepted	Orthalicus reses	(Say, 1830)	1352344	Orthalicus reses	(Say, 1830)	North America	P	y				n	n
258	0.0205182	Ashmunella jamesensis	Ashmunella jamesensis	Metcalf, 1973	Polygyridae	1	y	1351701	exact	accepted	Ashmunella jamesensis	Metcalf, 1973	1351701	Ashmunella jamesensis	Metcalf, 1973	North America	P	y				n	n
259	0.020723	Omphalina cupreus	Omphalina cupreus	Rafinesque	Godwiniidae	191	h	1324281	near_2	chresonym	Omphalina cuprea	Rafinesque, 1831	1324279	Mesomphix cupreus	(Rafinesque, 1831)	North America	P	y				n	n
260	0.0208708	Nesodiscus fictus	Nesodiscus fictus	Pease	Endodontidae	5	n	1264784	exact	accepted	Nesodiscus fictus	(Pease, 1865)	1264784	Nesodiscus fictus	(Pease, 1865)	Oceania	P	y				n	n
261	0.0208976	Stephanoda binneyana	Stephanoda binneyana	Pfeiffer	Charopidae	1	y	1258601	exact	accepted	Stephanoda binneyana	(Pfeiffer, 1847)	1258601	Stephanoda binneyana	(Pfeiffer, 1847)	South America	P	y				n	n
262	0.0209068	Orthalicus ponderosus	Orthalicus ponderosus	Strebel	Orthalicidae	12	n	1064046	exact	accepted	Orthalicus ponderosus	Strebel, 1882	1064046	Orthalicus ponderosus	Strebel, 1882	North America	P	y				n	n
263	0.0209764	Balea perversa	Balea perversa	Linnaeus	Clausiliidae	58	h	1001871	exact	accepted	Balea perversa	(Linnaeus, 1758)	1001871	Balea perversa	(Linnaeus, 1758)	Europe	P	y				n	n
264	0.0211325	Eucobresia diaphana	Eucobresia diaphana	Draparnaud	Vitrinidae	22	h	1002864	exact	accepted	Eucobresia diaphana	(Draparnaud, 1805)	1002864	Eucobresia diaphana	(Draparnaud, 1805)	Europe	P	y				n	n
265	0.0211631	Bulimulus fuscus	Bulimulus fuscus	Guilding, 1828	Bulimulidae	5	n	1350416	exact	accepted	Bulimulus fuscus	Guilding, 1828	1350416	Bulimulus fuscus	Guilding, 1828	Caribbean	P	y				n	n
266	0.0211784	Camaena hahni	Camaena hahni	Mabille	Camaenidae	2	y	932920	exact	accepted	Camaena hahni	(Mabille, 1887)	932920	Camaena hahni	(Mabille, 1887)	Asia	P	y				n	n
267	0.0212495	Papuina plagiostoma	Papuina plagiostoma	Pfeiffer	Camaenidae	2	y	1245511	exact	accepted	Papuina plagiostoma	(L. Pfeiffer, 1856)	1245511	Papuina plagiostoma	(L. Pfeiffer, 1856)	Oceania	P	y				n	n
272	0.0215992	Polloneriella contermina	Polloneriella contermina	Pfeiffer, 1848	Hygromiidae	5	n	1050723	manual	accepted	Xerosecta contermina	(L. Pfeiffer, 1848)	1050723	Xerosecta contermina	(L. Pfeiffer, 1848)	Europe	P	y				n	n
274	0.0216129	Gastrocopta samoensis	Gastrocopta (Sinalbinula) samoensis	Mousson	Vertiginidae	18	h	1305646	manual	unaccepted	Pupa pediculus var. samoensis	Mousson, 1865	875185	Gastrocopta pediculus	(Shuttleworth, 1852)	Oceania	P	y				n	n
276	0.0218101	Thapsia decepta	Thapsia decepta	Smith	Urocyclidae	1	y	1308074	exact	accepted	Thapsia decepta	E. A. Smith, 1899	1308074	Thapsia decepta	E. A. Smith, 1899	Africa	P	y				n	n
278	0.021875	Lamprocystis misella	Lamprocystis (Gaimia) misella	Férussac	Euconulidae	11	n	1348925	exact	accepted	Lamprocystis misella	(Férussac, 1821)	1348925	Lamprocystis misella	(Férussac, 1821)	Oceania	P	y				n	n
280	0.0219184	Gulella multidentata	Gulella multidentata	Sturany, 1898	Streptaxidae	2	y	1058414	exact	accepted	Gulella multidentata	(Sturany, 1898)	1058414	Gulella multidentata	(Sturany, 1898)	Africa	P	y				n	n
281	0.0219372	Elia corpulenta	Elia corpulenta	Pfeiffer	Clausiliidae	7	n	1115853	exact	accepted	Elia corpulenta	(L. Pfeiffer, 1848)	1115853	Elia corpulenta	(L. Pfeiffer, 1848)	Asia	P	y				n	n
282	0.0220088	Subzebrinus sindica	Subzebrinus sindica	Reeve	Enidae	1	y	1433551	near_2	chresonym	Subzebrinus sindicus	(Reeve, 1848)	1433549	Pseudonapaeus sindicus	(Reeve, 1848)	Asia	P	y				n	n
286	0.0224258	Leiostyla vermiculosa	Leiostyla vermiculosa	Morelet	Pupillidae	1	y	1050375	exact	accepted	Leiostyla vermiculosa	(Morelet, 1860)	1050375	Leiostyla vermiculosa	(Morelet, 1860)	Europe	P	y				n	n
289	0.0225537	Catinella hubrichti	Catinella (Mediappendix) hubrichti	Grimm, 1960	Succineidae	2	y	1365719	exact_subgenus	chresonym	Catinella (Mediappendix) hubrichti	Grimm, 1960	1352172	Mediappendix hubrichti	(Grimm, 1960)	North America	P	y				n	n
291	0.0228797	Euphaedusa ceylanica	Euphaedusa ceylanica	Benson	Clausiliidae	2	y	1364038	Family/epithet	accepted	Phaedusa ceylanica	(Benson, 1863)	1364038	Phaedusa ceylanica	(Benson, 1863)	Asia	P	y				n	n
292	0.0229083	Oxychilus hibernicus	Oxychilus hibernicus	Kennard	Oxychilidae	1	y	1361293	manual	unaccepted	Vitrea hibernica	Kennard, 1907	819977	Oxychilus cellarius	(O. F. Müller, 1774)	Europe	P	y				n	n
293	0.0229188	Lamprocystis hornbosteli	Lamprocystis (Gaimia) hornbosteli	H. B. Baker	Euconulidae	4	y	1379565	exact	accepted	Lamprocystis hornbosteli	H. B. Baker, 1938	1379565	Lamprocystis hornbosteli	H. B. Baker, 1938	Oceania	P	y				n	n
294	0.0230435	Omphalina friabilis	Omphalina friabilis	W. G. Binney	Godwiniidae	57	h	1365423	manual	chresonym	Helix friabilis	W. G. Binney, 1857	1352134	Mesomphix friabilis	(W. G. Binney, 1857)	North America	P	y				n	n
296	0.0231476	Parasitala margaritacea	Parasitala margaritacea	Semper	Euconulidae	1	y	1423989	Family/epithet	accepted	Palaua margaritacea	(C. Semper, 1870)	1423989	Palaua margaritacea	(C. Semper, 1870)	Oceania	P	y				n	n
300	0.0234883	Tornatellina bilamellata	Tornatellina bilamellata	Anton	Achatinellidae	2	y	866742	exact	accepted	Tornatellina bilamellata	(Anton, 1838)	866742	Tornatellina bilamellata	(Anton, 1838)	South America	P	y				n	n
302	0.0235573	Hemiplecta obliquata	Hemiplecta obliquata	Reeve	Ariophantidae	3	y	1355672	exact	accepted	Hemiplecta obliquata	(Reeve, 1854)	1355672	Hemiplecta obliquata	(Reeve, 1854)	Asia	P	y				n	n
303	0.0235922	Trachycystis liricostata	Trachycystis liricostata	Melvill & Ponsonby	Charopidae	1	y	1058483	exact	accepted	Trachycystis liricostata	(Melvill & Ponsonby, 1891)	1058483	Trachycystis liricostata	(Melvill & Ponsonby, 1891)	Africa	P	y				n	n
304	0.0236792	Bocageia carpenteri	Bocageia carpenteri	Connolly	Subulinidae	4	y	1258063	exact_subgenus	chresonym	Bocageia (Liobocageia) carpenteri	Connolly, 1931	1258062	Liobocageia carpenteri	(Connolly, 1931)	Africa	P	y				n	n
306	0.0238799	Phenacolimax annularis	Phenacolimax (Gallandia) annularis	Studer	Vitrinidae	18	h	1432631	exact	chresonym	Phenacolimax annularis	(S. Studer, 1820)	1002882	Oligolimax annularis	(S. Studer, 1820)	Europe	P	y				n	n
308	0.0239861	Endothyrella plectostoma	Endothyrella plectostoma	Benson, 1836	Plectopylidae	4	y	877823	exact	accepted	Endothyrella plectostoma	(Benson, 1836)	877823	Endothyrella plectostoma	(Benson, 1836)	Asia	P	y				n	n
311	0.0241404	Masculus parva	Masculus parva	Pilsbry, 1905	Xanthonycidae	9	n	1351802	manual	accepted	Sonorella parva	Pilsbry, 1905	1351802	Sonorella parva	Pilsbry, 1905	North America	P	y				n	n
314	0.0242751	Carychium javanum	Carychium javanum	Bttg., 1853	Carychiidae	3	y	1335730	exact	accepted	Carychium javanum	Möllendorff, 1897	1335730	Carychium javanum	Möllendorff, 1897	Asia	P	y				n	n
315	0.024338	Clavator eximius	Clavator eximius	Shuttleworth	Clavatoridae	10	n	1310598	exact	accepted	Clavator eximius	(Shuttleworth, 1852)	1310598	Clavator eximius	(Shuttleworth, 1852)	Africa	P	y				n	n
316	0.0244606	Godwinia caperata	Godwinia caperata	Gould	Godwiniidae	7	n	1375725	exact	accepted	Godwinia caperata	(Gould, 1852)	1375725	Godwinia caperata	(Gould, 1852)	Oceania	P	y				n	n
317	0.0244849	Albinaria christae	Albinaria christae	Wiese, 1989	Clausiliidae	3	y	1049910	exact	accepted	Albinaria christae	Wiese, 1989	1049910	Albinaria christae	Wiese, 1989	Europe	P	y				n	n
318	0.0245691	Subzebrinus arcuata	Subzebrinus arcuata	Küster	Enidae	1	y	1433483	near_2	chresonym	Subzebrinus arcuatus	(Kuester, 1845)	1433481	Pseudonapaeus arcuatus	(Kuester, 1845)	Asia	P	y				n	n
326	0.0250112	Lamellaxis pallidus	Lamellaxis pallidus	C. B. Adams, 1845	Subulinidae	35	h	1351196	exact	accepted	Lamellaxis pallidus	(C. B. Adams, 1845)	1351196	Lamellaxis pallidus	(C. B. Adams, 1845)	Caribbean	P	y				n	n
328	0.0252459	Microcystis kondoi	Microcystis (Cnesticystic) kondoi	H. B. Baker	Euconulidae	1	y	1379512	exact	accepted	Microcystis kondoi	H. B. Baker, 1938	1379512	Microcystis kondoi	H. B. Baker, 1938	Oceania	P	y				n	n
330	0.0253051	Tropidophora pulchella	Tropidophora pulchella	Sowerby I, 1843	Pomatiidae	2	y	1291015	exact	accepted	Tropidophora pulchella	(G. B. Sowerby I, 1843)	1291015	Tropidophora pulchella	(G. B. Sowerby I, 1843)	Africa	P	y				n	n
332	0.0255549	Miselaoma weldii	Miselaoma weldii	Tenison-Woods	Punctidae	3	y	1149923	exact	accepted	Miselaoma weldii	(Tenison Woods, 1877)	1149923	Miselaoma weldii	(Tenison Woods, 1877)	Australia	P	y				n	n
333	0.0256056	Sultana sultana	Sultana sultana	Dillwyn	Orthalicidae	13	n	1442167	exact	accepted	Sultana sultana	(Dillwyn, 1817)	1442167	Sultana sultana	(Dillwyn, 1817)	South America	P	y				n	n
334	0.0257739	Drymaeus rufescens	Drymaeus rufescens	Gray	Bulimulidae	23	h	1367991	exact	accepted	Drymaeus rufescens	(J. E. Gray, 1825)	1367991	Drymaeus rufescens	(J. E. Gray, 1825)	Caribbean	P	y				n	n
335	0.026066	Magilaoma parpictilis	Magilaoma parpictilis	Iredale, 1937	Punctidae	1	y	1366278	exact	unaccepted	Magilaoma parpictilis	Iredale, 1937	1149902	Magilaoma penolensis	(Cox, 1868)	Australia	P	y				n	n
337	0.0262269	Thaumastus largillierti	Thaumastus largillierti	Philippi	Bulimulidae	11	n	1309003	exact	accepted	Thaumastus largillierti	(Philippi, 1845)	1309003	Thaumastus largillierti	(Philippi, 1845)	South America	P	y				n	n
338	0.0262606	Cancelloconus amoenus	Cancelloconus amoenus	Rensch	Euconulidae	1	y	1429901	exact	accepted	Cancelloconus amoenus	I. Rensch, 1932	1429901	Cancelloconus amoenus	I. Rensch, 1932	Asia	P	y				n	n
339	0.0262914	Rhinus scobinatus	Rhinus scobinatus	Wood	Bulimulidae	4	y	1293089	exact	accepted	Rhinus scobinatus	(Wood, 1828)	1293089	Rhinus scobinatus	(Wood, 1828)	South America	P	y				n	n
340	0.026446	Tropidophora crenulata	Tropidophora crenulata	Fulton, 1902	Pomatiidae	2	y	1292494	exact	accepted	Tropidophora crenulata	Fulton, 1902	1292494	Tropidophora crenulata	Fulton, 1902	Africa	P	y				n	n
341	0.0265023	Gulella farquhari	Gulella farquhari	Melvill & Ponsonby, 1895	Streptaxidae	5	n	1058428	exact	accepted	Gulella farquhari	(Melvill & Ponsonby, 1895)	1058428	Gulella farquhari	(Melvill & Ponsonby, 1895)	Africa	P	y				n	n
342	0.0265904	Planilaoma luckmanni	Planilaoma luckmanni	Brazier, 1877	Punctidae	1	y	1149984	phonetic	accepted	Planilaoma luckmanii	(Brazier, 1877)	1149984	Planilaoma luckmanii	(Brazier, 1877)	Australia	P	y				n	n
348	0.0274872	Helix lutescens	Helix lutescens	Rossmaessler, 1837	Helicidae	24	h	1050279	exact	accepted	Helix lutescens	Rossmässler, 1837	1050279	Helix lutescens	Rossmässler, 1837	Europe	P	y				n	n
349	0.0275397	Dolicheulota swinhoei	Dolicheulota swinhoei	Pfeiffer	Bradybaenidae	2	y	1251016	exact	accepted	Dolicheulota swinhoei	(L. Pfeiffer, 1866)	1251016	Dolicheulota swinhoei	(L. Pfeiffer, 1866)	Asia	P	y				n	n
352	0.0280456	Truncatellina pygmaeorum	Truncatellina pygmaeorum	Pilsbry & Cockerell, 1933	Vertiginidae	2	y	1058680	exact	accepted	Truncatellina pygmaeorum	(Pilsbry & Cockerell, 1933)	1058680	Truncatellina pygmaeorum	(Pilsbry & Cockerell, 1933)	Africa	P	y				n	n
353	0.0280643	Labyrinthus tamsianus	Labyrinthus tamsianus	Dunker, 1847	Labyrinthidae	11	n	1369094	exact	accepted	Labyrinthus tamsianus	(Dunker, 1847)	1369094	Labyrinthus tamsianus	(Dunker, 1847)	South America	P	y				n	n
355	0.0283198	Metafruticicola naxiana	Metafruticicola naxiana	Férussac, 1821	Hygromiidae	2	y	1050509	exact	accepted	Metafruticicola naxiana	(Férussac, 1832)	1050509	Metafruticicola naxiana	(Férussac, 1832)	Europe	P	y				n	n
359	0.0284161	Bradybaena lantzi	Bradybaena lantzi	Lindholm	Bradybaenidae	27	h	1324299	manual	accepted	Fruticicola lantzi	Lindholm, 1927	1324299	Fruticicola lantzi	Lindholm, 1927	Asia	P	y				n	n
360	0.0284253	Pythia reeveana	Pythia reeveana	Pfeiffer, 1853	Ellobiidae	8	n	707660	exact	accepted	Pythia reeveana	Pfeiffer, 1853	707660	Pythia reeveana	Pfeiffer, 1853	Asia	P	y				n	n
362	0.0285303	Anixa propitia	Anixa propitia	Fulton	Bradybaenidae	4	y	1416701	exact	accepted	Anixa propitia	(Fulton, 1907)	1416701	Anixa propitia	(Fulton, 1907)	Asia	P	y				n	n
366	0.0289013	Andrefrancia costulifera	Andrefrancia costulifera	Pfeiffer	Charopidae	16	h	1298595	exact	accepted	Andrefrancia costulifera	(Pfeiffer, 1854)	1298595	Andrefrancia costulifera	(Pfeiffer, 1854)	Oceania	P	y				n	n
368	0.0289638	Amenixesta hunsteini	Amenixesta hunsteini	Smith	Helicarionidae	2	y	1388882	exact	accepted	Amenixesta hunsteini	(E. A. Smith, 1887)	1388882	Amenixesta hunsteini	(E. A. Smith, 1887)	Asia	P	y				n	n
370	0.0290006	Faustella obserata	Faustella obserata	Lowe, 1852	Hygromiidae	6	n	1049887	manual	accepted	Actinella obserrata	(R. T. Lowe, 1852)	1049887	Actinella obserrata	(R. T. Lowe, 1852)	Europe	P	y				n	n
375	0.0291994	Ambigua tetrazona	Ambigua tetrazona	Cristofori & Jan, 1832	Helicidae	3	y	1050859	manual	accepted subspecies	Marmorana signata tetrazona	(De Cristofori & Jan, 1832)	1050414	Marmorana signata	(A. Férussac, 1821)	Europe	P	y				n	n
377	0.0293562	Orthalicus delphinus	Orthalicus delphinus	Strebel	Orthalicidae	2	y	1064230	exact	accepted	Orthalicus delphinus	(Strebel, 1909)	1064230	Orthalicus delphinus	(Strebel, 1909)	North America	P	y				n	n
378	0.0294112	Sulcobasis scorteus	Sulcobasis scorteus	Vanatta	Camaenidae	2	y	1307669	Family/epithet	accepted	Quirosena scorteus	(Vanatta, 1930)	1307669	Quirosena scorteus	(Vanatta, 1930)	Oceania	P	y				n	n
379	0.029417	Gymnarion aloysiisabaudiae	Gymnarion aloysiisabaudiae	Pollonera	Urocyclidae	7	n	1292749	exact	accepted	Gymnarion aloysiisabaudiae	(Pollonera, 1906)	1292749	Gymnarion aloysiisabaudiae	(Pollonera, 1906)	Africa	P	y				n	n
381	0.0294725	Ashmunella levettei	Ashmunella levettei	Bland, 1882	Polygyridae	52	h	1352218	exact	accepted	Ashmunella levettei	(Bland, 1882)	1352218	Ashmunella levettei	(Bland, 1882)	North America	P	y				n	n
383	0.0298013	Hohenwartiana hohenwarti	Hohenwartiana hohenwarti	Rossmaessler	Ferussaciidae	10	n	1002128	exact	accepted	Hohenwartiana hohenwarti	(Rossmässler, 1839)	1002128	Hohenwartiana hohenwarti	(Rossmässler, 1839)	Europe	P	y				n	n
392	0.0303274	Rupestrella rhodia	Rupestrella rhodia	Roth, 1839	Chondrinidae	46	h	1001822	exact	accepted	Rupestrella rhodia	(J. R. Roth, 1839)	1001822	Rupestrella rhodia	(J. R. Roth, 1839)	Asia	P	y				n	n
393	0.0303538	Cyclotopsis montana	Cyclotopsis montana	Pfeiffer, 1855	Pomatiidae	1	y	1255285	exact	accepted	Cyclotopsis montana	(L. Pfeiffer, 1855)	1255285	Cyclotopsis montana	(L. Pfeiffer, 1855)	Asia	P	y				n	n
394	0.0305263	Sonorella rooseveltiana	Sonorella rooseveltiana	Berry	Xanthonycidae	9	n	1365268	exact	chresonym	Sonorella rooseveltiana	S. S. Berry, 1917	1352353	Myotophallus rooseveltianus	(S.S. Berry, 1917)	North America	P	y				n	n
396	0.0306568	Pedinogyra hayii	Pedinogyra hayii	Griffith & Pidgeon, 1833	Caryodidae	19	h	1149966	exact	accepted	Pedinogyra hayii	(Gray in Griffith & Pidgeon, 1833)	1149966	Pedinogyra hayii	(Gray in Griffith & Pidgeon, 1833)	Australia	P	y				n	n
397	0.0308501	Macrogonaxis micans	Macrogonaxis micans	Putzeys, 1899	Streptaxidae	3	y	1326765	Family/epithet	accepted	Gonaxis micans	(Putzeys, 1899)	1326765	Gonaxis micans	(Putzeys, 1899)	Africa	P	y				n	n
399	0.030892	Gittenbergeria turriplana	Gittenbergeria turriplana	Morelet, 1845	Hygromiidae	14	n	1002809	exact	accepted	Gittenbergeria turriplana	(Morelet, 1845)	1002809	Gittenbergeria turriplana	(Morelet, 1845)	Europe	P	y				n	n
400	0.0311414	Beckianum beckianum	Beckianum beckianum	Pfeiffer, 1846	Subulinidae	137	h	1064303	exact	accepted	Beckianum beckianum	(L. Pfeiffer, 1846)	1064303	Beckianum beckianum	(L. Pfeiffer, 1846)	unknown	P	y				n	n
403	0.0314512	Bostryx pustulosus	Bostryx pustulosus	Broderip	Bulimulidae	2	y	866765	exact	accepted	Bostryx pustulosus	(Broderip, 1832)	866765	Bostryx pustulosus	(Broderip, 1832)	South America	P	y				n	n
404	0.0316048	Paravitrea toma	Paravitrea toma	Hubricht, 1975	Pristilomatidae	1	y	1351910	exact	accepted	Paravitrea toma	Hubricht, 1975	1351910	Paravitrea toma	Hubricht, 1975	North America	P	y				n	n
405	0.031634	Trochonanina mesogaea	Trochonanina mesogaea	Martens	Urocyclidae	2	y	1293557	exact	accepted	Trochonanina mesogaea	E. von Martens, 1895	1293557	Trochonanina mesogaea	E. von Martens, 1895	Africa	P	y				n	n
407	0.031732	Euomphalia strigella	Euomphalia strigella	Draparnaud, 1801	Hygromiidae	55	h	1003420	exact	accepted	Euomphalia strigella	(Draparnaud, 1801)	1003420	Euomphalia strigella	(Draparnaud, 1801)	Europe	P	y				n	n
409	0.0318445	Inflectarius approximans	Inflectarius approximans	Clapp, 1905	Polygyridae	6	n	1351982	exact	accepted	Inflectarius approximans	(Clapp, 1905)	1351982	Inflectarius approximans	(Clapp, 1905)	North America	P	y				n	n
412	0.0321203	Prosopeas haughtoni	Prosopeas haughtoni	Benson	Subulinidae	3	y	1434195	exact	accepted	Prosopeas haughtoni	(Benson, 1863)	1434195	Prosopeas haughtoni	(Benson, 1863)	Asia	P	y				n	n
415	0.0322516	Mesomphix inornatus	Mesomphix (Omphix) inornatus	Say, 1821	Godwiniidae	161	h	1352184	exact	accepted	Mesomphix inornatus	(Say, 1822)	1352184	Mesomphix inornatus	(Say, 1822)	North America	P	y				n	n
420	0.0326534	Haploptychius pronus	Haploptychius pronus	Blanford, 1880	Streptaxidae	1	y	1317584	Family/epithet	accepted	Perrottetia pronus	(W. T. Blanford, 1881)	1317584	Perrottetia pronus	(W. T. Blanford, 1881)	Asia	P	y				n	n
425	0.0331643	Spirorbula laciniosa	Spirorbula laciniosa	Lowe, 1852	Helicidae	3	y	1049885	manual	accepted	Actinella laciniosa	(R. T. Lowe, 1852)	1049885	Actinella laciniosa	(R. T. Lowe, 1852)	Europe	P	y				n	n
427	0.0332905	Jaminia quadridens	Jaminia quadridens	Muller	Enidae	66	h	1003346	exact	accepted	Jaminia quadridens	(O. F. Müller, 1774)	1003346	Jaminia quadridens	(O. F. Müller, 1774)	Europe	P	y				n	n
430	0.0333945	Ventridens suppressus	Ventridens suppressus	Say, 1829	Gastrodontidae	280	h	1352408	exact	accepted	Ventridens suppressus	(Say, 1829)	1352408	Ventridens suppressus	(Say, 1829)	North America	P	y				n	n
432	0.0334638	Monacha ignorata	Monacha ignorata	Bottger, 1905	Helicidae	7	n	1116172	exact	accepted	Monacha ignorata	(O. Boettger, 1905)	1116172	Monacha ignorata	(O. Boettger, 1905)	Asia	P	y				n	n
434	0.0335947	Hemiphaedusa kyotoensis	Hemiphaedusa kyotoensis	Kuroda	Clausiliidae	9	n	1334128	Family/epithet	accepted	Megalophaedusa kyotoensis	(Kuroda, 1936)	1334128	Megalophaedusa kyotoensis	(Kuroda, 1936)	Asia	P	y				n	n
435	0.0336176	Metamastra gulickiana	Metamastra gulickiana	Hyatt & Pilsbry, 1911	Amastridae	4	y	1423723	Family/epithet	accepted	Amastra gulickiana	A. Hyatt & H.A. Pilsbry, 1911	1423723	Amastra gulickiana	A. Hyatt & H.A. Pilsbry, 1911	Oceania	P	y				n	n
436	0.0336609	Kalidos ketronambrae	Kalidos ketronambrae	Emberton , 2007	Ariophantidae	1	y	1264186	exact	accepted	Kalidos ketronambrae	Emberton, 2007	1264186	Kalidos ketronambrae	Emberton, 2007	Africa	P	y				n	n
437	0.0336617	Cristataria delesserti	Cristataria delesserti	Bourguignat	Clausiliidae	7	n	1320356	exact	accepted	Cristataria delesserti	(Bourguignat, 1853)	1320356	Cristataria delesserti	(Bourguignat, 1853)	Asia	P	y				n	n
441	0.033929	Protoglyptus ovulum	Protoglyptus ovulum	Reeve	Bulimulidae	2	y	1431235	manual	chresonym	Bulimus ovulum	Reeve, 1849	1293086	Rhinus ovulum	(Reeve, 1849)	South America	P	y				n	n
442	0.0339774	Aegista aubryana	Aegista aubryana	Heude	Bradybaenidae	2	y	1389835	exact	accepted	Aegista aubryana	(Heude, 1882)	1389835	Aegista aubryana	(Heude, 1882)	Asia	P	y				n	n
445	0.0342328	Trishoplita hilgendorfi	Trishoplita hilgendorfi	Kobelt	Bradybaenidae	39	h	1332290	exact	accepted	Trishoplita hilgendorfi	(Kobelt, 1879)	1332290	Trishoplita hilgendorfi	(Kobelt, 1879)	Asia	P	y				n	n
447	0.0342502	Agardhiella parreyssi	Agardhiella parreyssi	Pfeiffer	Argnidae	5	n	1001784	phonetic	accepted	Agardhiella parreyssii	(L. Pfeiffer, 1848)	1001784	Agardhiella parreyssii	(L. Pfeiffer, 1848)	Europe	P	y				n	n
448	0.0343041	Planispira gabata	Planispira gabata	Gould, 1844	Camaenidae	3	y	1374311	exact	accepted	Planispira gabata	(Gould, 1843)	1374311	Planispira gabata	(Gould, 1843)	Asia	P	y				n	n
449	0.0344855	Ariophanta thyreus	Ariophanta thyreus	Benson	Ariophantidae	3	y	1317011	exact	accepted	Ariophanta thyreus	(Benson, 1852)	1317011	Ariophanta thyreus	(Benson, 1852)	Asia	P	y				n	n
454	0.0354133	Liguus virgineus	Liguus virgineus	Linnaeus	Orthalicidae	49	h	1387833	exact	accepted	Liguus virgineus	(Linnaeus, 1758)	1387833	Liguus virgineus	(Linnaeus, 1758)	Caribbean	P	y				n	n
455	0.0355049	Garnieria mouhoti	Garnieria mouhoti	Pfeiffer	Clausiliidae	3	y	869896	exact	accepted	Garnieria mouhoti	(L. Pfeiffer, 1863)	869896	Garnieria mouhoti	(L. Pfeiffer, 1863)	Asia	P	y				n	n
456	0.0355432	Discula tetrica	Discula tetrica	Paiva in Lowe, 1826	Helicidae	4	y	1050207	exact	accepted	Discula tetrica	(R. T. Lowe, 1862)	1050207	Discula tetrica	(R. T. Lowe, 1862)	Europe	P	y				n	n
458	0.0358394	Bothriembryon dux	Bothriembryon dux	Pfeiffer	Bulimulidae	6	n	1149730	exact	accepted	Bothriembryon dux	(Pfeiffer, 1861)	1149730	Bothriembryon dux	(Pfeiffer, 1861)	Australia	P	y				n	n
459	0.0358498	Pilula vatuvavyae	Pilula vatuvavyae	Emberton, 1994	Charopidae	2	y	1253409	exact	chresonym	Pilula vatuvavyae	Emberton, 1994	1310654	Reticulapex vatuvavyae	(Emberton, 1994)	Africa	P	y				n	n
460	0.035919	Liobocageia interioris	Liobocageia interioris	Pilsbry	Subulinidae	2	y	1293953	exact	accepted	Liobocageia interioris	(Pilsbry, 1919)	1293953	Liobocageia interioris	(Pilsbry, 1919)	Africa	P	y				n	n
462	0.036035	Drymaeus gibber	Drymaeus gibber	Haas	Bulimulidae	3	y	1367897	exact	accepted	Drymaeus gibber	Haas, 1949	1367897	Drymaeus gibber	Haas, 1949	South America	P	y				n	n
464	0.0364162	Labyrinthus cymatodes	Labyrinthus (Isomeria) cymatodes	Pfeiffer, 1853	Labyrinthidae	9	n	1374351	Family/epithet	accepted	Isomeria cymatodes	(L. Pfeiffer, 1852)	1374351	Isomeria cymatodes	(L. Pfeiffer, 1852)	South America	P	y				n	n
465	0.0364626	Euconulus chlororaphe	Euconulus chlororaphe	Smith	Euconulidae	5	n	1417728	Family/epithet	accepted	Lamprocystis chlororaphe	E. A. Smith, 1893	1417728	Lamprocystis chlororaphe	E. A. Smith, 1893	Asia	P	y				n	n
466	0.0365195	Holospira montivaga	Holospira montivaga	Pilsbry, 1946	Urocoptidae	4	y	1351761	exact	accepted	Holospira montivaga	Pilsbry, 1946	1351761	Holospira montivaga	Pilsbry, 1946	North America	P	y				n	n
468	0.0365825	Hemiphaedusa expansilabris	Hemiphaedusa (Pinguiphaedusa) expansilabris	Bottger, 1877	Clausiliidae	27	h	1363765	exact_subgenus	chresonym	Hemiphaedusa (Placeophaedusa) expansilabris	(O. Boettger, 1878)	1334157	Megalophaedusa expansilabris	(Boettger, 1878)	Asia	P	y				n	n
469	0.0366716	Partula callifera	Partula callifera	Pfeiffer	Partulidae	4	y	986665	exact	unaccepted	Partula callifera	L. Pfeiffer, 1857	986664	Partula dentifera	L. Pfeiffer, 1853	Oceania	P	y				n	n
477	0.0372737	Holospira milleri	Holospira milleri	Gilbertson, 1989	Urocoptidae	1	y	1064898	exact	accepted	Holospira milleri	Gilbertson, 1989	1064898	Holospira milleri	Gilbertson, 1989	North America	P	y				n	n
478	0.0373203	Pernagera kingstonensis	Pernagera kingstonensis	Legrand, 1871	Charopidae	1	y	1149973	exact	accepted	Pernagera kingstonensis	(Legrand, 1871)	1149973	Pernagera kingstonensis	(Legrand, 1871)	Australia	P	y				n	n
485	0.0378747	Lemniscia michaudi	Lemniscia michaudi	Deshayes, 1830	Helicidae	15	n	1002400	exact	accepted	Lemniscia michaudi	(Deshayes, 1832)	1002400	Lemniscia michaudi	(Deshayes, 1832)	Europe	P	y				n	n
486	0.0379024	Streptostyla fulvida	Streptostyla fulvida	Crosse & Fischer	Spiraxidae	1	y	1064949	exact	accepted	Streptostyla fulvida	Crosse & P. Fischer, 1868	1064949	Streptostyla fulvida	Crosse & P. Fischer, 1868	North America	P	y				n	n
487	0.0379123	Dyakia regalis	Dyakia regalis	Benson, 1850	Ariophantidae	2	y	1415639	exact	accepted	Dyakia regalis	(Benson, 1850)	1415639	Dyakia regalis	(Benson, 1850)	Asia	P	y				n	n
493	0.0386294	Chloritis howesi	Chloritis howesi	Smith	Camaenidae	1	y	1354115	phonetic	accepted	Chloritis howesii	E. A. Smith, 1896	1354115	Chloritis howesii	E. A. Smith, 1896	Asia	P	y				n	n
495	0.0389334	Strobilops strebeli	Strobilops strebeli	Pfeiffer	Strobilopsidae	3	y	1065083	exact	accepted	Strobilops strebeli	(L. Pfeiffer, 1862)	1065083	Strobilops strebeli	(L. Pfeiffer, 1862)	North America	P	y				n	n
497	0.0391041	Agathylla biloba	Agathylla biloba	Wagner	Clausiliidae	8	n	1049891	exact	accepted	Agathylla biloba	(A. J. Wagner, 1914)	1049891	Agathylla biloba	(A. J. Wagner, 1914)	Europe	P	y				n	n
499	0.0393647	Plectopylis linterae	Plectopylis linterae	Mollendorff, 1897	Plectopylidae	1	y	1327872	exact	accepted	Plectopylis linterae	Möllendorff, 1897	1327872	Plectopylis linterae	Möllendorff, 1897	Asia	P	y				n	n
501	0.0395338	Punctum vitreum	Punctum (Toltecia) vitreum	H. B. Baker, 1930	Punctidae	90	h	1351193	exact	accepted	Punctum vitreum	H. B. Baker, 1930	1351193	Punctum vitreum	H. B. Baker, 1930	North America	P	y				n	n
503	0.0395404	Vertigo milium	Vertigo (Angustula) milium	Gould, 1840	Vertiginidae	202	h	1065107	exact	accepted	Vertigo milium	(A. A. Gould, 1840)	1065107	Vertigo milium	(A. A. Gould, 1840)	North America	P	y				n	n
505	0.0396927	Pristiloma nicholsoni	Pristiloma (Priscovitrea) nicholsoni	H. B. Baker	Pristilomatidae	2	y	1351773	exact	accepted	Pristiloma nicholsoni	H. B. Baker, 1930	1351773	Pristiloma nicholsoni	H. B. Baker, 1930	North America	P	y				n	n
506	0.0396997	Thoanteus gibbera	Thoanteus gibbera	Krynicki	Enidae	10	n	1002090	near_1	accepted	Thoanteus gibber	(Krynicki, 1833)	1002090	Thoanteus gibber	(Krynicki, 1833)	Europe	P	y				n	n
507	0.0397075	Tropidophora sikorae	Tropidophora sikorae	Fulton, 1901	Pomatiidae	2	y	1291001	exact	accepted	Tropidophora sikorae	(Fulton, 1901)	1291001	Tropidophora sikorae	(Fulton, 1901)	Africa	P	y				n	n
510	0.0398583	Monadenia infumata	Monadenia infumata	Gould	Helminthoglyptidae	19	h	1352771	exact	accepted	Monadenia infumata	(Gould, 1855)	1352771	Monadenia infumata	(Gould, 1855)	North America	P	y				n	n
511	0.040049	Laoma ciliata	Laoma ciliata	Suter	Punctidae	3	y	821342	exact	accepted	Laoma ciliata	Suter, 1894	821342	Laoma ciliata	Suter, 1894	Australia	P	y				n	n
515	0.0406509	Vertilla angustior	Vertilla angustior	Jeffreys	Vertiginidae	27	h	426425	Family/epithet	accepted	Vertigo angustior	Jeffreys, 1830	426425	Vertigo angustior	Jeffreys, 1830	Europe	P	y				n	n
516	0.040733	Lobosculum pustuloides	Lobosculum pustuloides	Bland, 1858	Polygyridae	34	h	1352339	exact	accepted	Lobosculum pustuloides	(Bland, 1858)	1352339	Lobosculum pustuloides	(Bland, 1858)	North America	P	y				n	n
518	0.0409158	Cochlostyla daphnis	Cochlostyla daphnis	Broderip	Bradybaenidae	13	n	1416444	exact	chresonym	Cochlostyla daphnis	(Broderip, 1841)	1442904	Helicostyla daphnis	(Broderip, 1841)	Asia	P	y				n	n
519	0.0409533	Lepidotrichia tagalensis	Lepidotrichia tagalensis	Dohrn	Helicarionidae	1	y	1417945	manual	accepted	Hemitrichiella tagalensis	(Dohrn, 1863)	1417945	Hemitrichiella tagalensis	(Dohrn, 1863)	Asia	P	y				n	n
521	0.0411128	Videna loocensis	Videna loocensis	Hidalgo	Trochomorphidae	1	y	1418827	Family/epithet	accepted	Trochomorpha loocensis	Hidalgo, 1887	1418827	Trochomorpha loocensis	Hidalgo, 1887	Asia	P	y				n	n
522	0.0412057	Haploptychius andamanicus	Haploptychius andamanicus	Benson, 1860	Streptaxidae	1	y	1434215	exact	accepted	Haploptychius andamanicus	(Benson, 1860)	1434215	Haploptychius andamanicus	(Benson, 1860)	Asia	P	y				n	n
527	0.041705	Planispira macgregori	Planispira macgregori	Hedley	Camaenidae	1	y	1389655	Family/epithet	accepted	Cristigibba macgregori	Hedley, 1891	1389655	Cristigibba macgregori	Hedley, 1891	Asia	P	y				n	n
528	0.0417135	Sinployea euryomphala	Sinployea euryomphala	Solem	Charopidae	1	y	1258802	exact	accepted	Sinployea euryomphala	(Solem, 1959)	1258802	Sinployea euryomphala	(Solem, 1959)	Oceania	P	y				n	n
530	0.0418852	Oreobba codonodes	Oreobba codonodes	Pfeiffer	Camaenidae	1	y	1326027	exact	accepted	Oreobba codonodes	(L. Pfeiffer, 1847)	1326027	Oreobba codonodes	(L. Pfeiffer, 1847)	Asia	P	y				n	n
531	0.0419561	Cathaica secusana	Cathaica secusana	Gredler	Bradybaenidae	1	y	1389815	exact	accepted	Cathaica secusana	(Gredler, 1892)	1389815	Cathaica secusana	(Gredler, 1892)	Asia	P	y				n	n
534	0.0421774	Eurytus veranyi	Eurytus veranyi	Pfeiffer	Bulimulidae	2	y	1298673	Family/epithet	chresonym	Bulimus veranyi	L. Pfeiffer, 1848	1298672	Plekocheilus veranyi	(L. Pfeiffer, 1848)	South America	P	y				n	n
536	0.0424149	Serpho mathewsi	Serpho mathewsi	Suter	Charopidae	1	y	821299	phonetic	accepted	Serpho matthewsi	Suter, 1909	821299	Serpho matthewsi	Suter, 1909	Australia	P	y				n	n
538	0.0425886	Ordtrachia septentrionalis	Ordtrachia septentrionalis	Solem, 1985	Camaenidae	1	y	1149264	exact	accepted	Ordtrachia septentrionalis	Solem, 1984	1149264	Ordtrachia septentrionalis	Solem, 1984	Australia	P	y				n	n
544	0.0430201	Succinea interioris	Succinea interioris	Tate	Succineidae	1	y	1317778	exact	accepted	Succinea interioris	Tate, 1894	1317778	Succinea interioris	Tate, 1894	Australia	P	y				n	n
545	0.0432846	Diplomphalus montrouzieri	Diplomphalus montrouzieri	Souverbie	Rhytididae	1	y	882903	exact	accepted	Diplomphalus montrouzieri	(Souverbie, 1858)	882903	Diplomphalus montrouzieri	(Souverbie, 1858)	Oceania	P	y				n	n
548	0.0434534	Platypetasus innominata	Platypetasus innominata	Heude	Bradybaenidae	2	y	1389817	exact	chresonym	Platypetasus innominata	(Heude, 1885)	1374137	Pseudiberus innominatus	(Heude, 1885)	Asia	P	y				n	n
550	0.0435624	Otala ebusitana	Otala ebusitana	Hidalgo, 1869	Helicidae	4	y	1050692	manual	accepted	Xerocrassa ebusitana	(Hidalgo, 1869)	1050692	Xerocrassa ebusitana	(Hidalgo, 1869)	Europe	P	y				n	n
552	0.0436561	Neopetraeus atahualpa	Neopetraeus atahualpa	Dohrn	Bulimulidae	7	n	1352715	exact	accepted	Neopetraeus atahualpa	(Dohrn, 1863)	1352715	Neopetraeus atahualpa	(Dohrn, 1863)	South America	P	y				n	n
553	0.0436715	Leiostracus dejectus	Leiostracus (Pseudoxychona) dejectus	Fulton	Bulimulidae	1	y	1293233	Family/epithet	accepted	Protoglyptus dejectus	(Fulton, 1907)	1293233	Protoglyptus dejectus	(Fulton, 1907)	South America	P	y				n	n
554	0.0436865	Austrochloritis victoriae	Austrochloritis victoriae	Cox	Camaenidae	2	y	1149750	Family/epithet	accepted	Chloritobadistes victoriae	(Cox, 1868)	1149750	Chloritobadistes victoriae	(Cox, 1868)	Australia	P	y				n	n
556	0.0437977	Helicodiscus hexodon	Helicodiscus hexodon	Hubricht, 1966	Helicodiscidae	1	y	1351678	exact	accepted	Helicodiscus hexodon	Hubricht, 1966	1351678	Helicodiscus hexodon	Hubricht, 1966	North America	P	y				n	n
557	0.0438491	Pomatias rivularis	Pomatias rivularis	Eichwald, 1829	Pomatiidae	13	n	933794	exact	accepted	Pomatias rivularis	(Eichwald, 1829)	933794	Pomatias rivularis	(Eichwald, 1829)	Europe	P	y				n	n
560	0.0440305	Tropidophora carinata	Tropidophora carinata	Born, 1778	Pomatiidae	7	n	1289208	exact	accepted	Tropidophora carinata	(Born, 1778)	1289208	Tropidophora carinata	(Born, 1778)	Africa	P	y				n	n
562	0.044215	Hemiphaedusa moellendorffiana	Hemiphaedusa moellendorffiana	Heude	Clausiliidae	7	n	1357156	exact	accepted	Hemiphaedusa moellendorffiana	(Heude, 1882)	1357156	Hemiphaedusa moellendorffiana	(Heude, 1882)	Asia	P	y				n	n
563	0.0442376	Bostryx piuranus	Bostryx (Lissoacme) piuranus	Albers	Bulimulidae	3	y	1343086	exact	accepted	Bostryx piuranus	(Albers, 1854)	1343086	Bostryx piuranus	(Albers, 1854)	South America	P	y				n	n
566	0.044485	Melaniella gracillima	Melaniella gracillima	Pfeiffer	Oleacinidae	42	h	1352144	exact	accepted	Melaniella gracillima	(L. Pfeiffer, 1839)	1352144	Melaniella gracillima	(L. Pfeiffer, 1839)	Caribbean	P	y				n	n
572	0.0449205	Coelocentrum hinkleyi	Coelocentrum hinkleyi	Pilsbry, 1909	Urocoptidae	5	n	1064810	exact	accepted	Coelocentrum hinkleyi	Pilsbry, 1909	1064810	Coelocentrum hinkleyi	Pilsbry, 1909	North America	P	y				n	n
574	0.0449789	Euvaricella spina	Euvaricella spina	Pilsbry, 1907	Oleacinidae	12	n	1352644	exact	accepted	Euvaricella spina	(Pilsbry, 1907)	1352644	Euvaricella spina	(Pilsbry, 1907)	Caribbean	P	y				n	n
576	0.0451365	Philomycus crosseanus	Philomycus crosseanus	Strebel	Philomycidae	1	y	1064596	manual	accepted subspecies	Pallifera costaricensis crosseana	(Strebel, 1880)	1064406	Pallifera costaricensis	(Mörch, 1858)	North America	P	y				n	n
578	0.0452012	Papillifera josephinae	Papillifera josephinae	Bottger	Clausiliidae	3	y	1004743	manual	accepted subspecies	Isabellaria perplana josephinae	(O. Boettger, 1880)	1003287	Isabellaria perplana	(O. Boettger, 1877)	Europe	P	y				n	n
581	0.0454263	Anixa siquijorensis	Anixa siquijorensis	Broderip	Bradybaenidae	7	n	1398554	exact	accepted	Anixa siquijorensis	(Broderip, 1841)	1398554	Anixa siquijorensis	(Broderip, 1841)	Asia	P	y				n	n
584	0.0459427	Peristoma boettgeri	Peristoma boettgeri	Clessin	Enidae	3	y	1313223	exact	accepted	Peristoma boettgeri	(Clessin, 1883)	1313223	Peristoma boettgeri	(Clessin, 1883)	Asia	P	y				n	n
585	0.0459815	Mentissoidea litotes	Mentissoidea litotes	Schmidt	Clausiliidae	3	y	1335052	manual	accepted subspecies	Mentissoidea rupicola litotes	(A. Schmidt, 1868)	1115968	Mentissoidea rupicola	(Mortillet, 1854)	Asia	P	y				n	n
586	0.0459996	Shuttleworthia obtusa	Shuttleworthia obtusa	Pfeiffer	Oleacinidae	4	y	1065304	manual	accepted	Pittieria obtusa	(L. Pfeiffer, 1844)	1065304	Pittieria obtusa	(L. Pfeiffer, 1844)	North America	P	y				n	n
593	0.0465633	Mirus reiniana	Mirus reiniana	Kobelt	Enidae	55	h	1330339	near_2	accepted	Mirus reinianus	(Kobelt, 1875)	1330339	Mirus reinianus	(Kobelt, 1875)	Asia	P	y				n	n
595	0.0465986	Orthalicus bifulguratus	Orthalicus bifulguratus	Reeve	Orthalicidae	1	y	1431188	exact	accepted	Orthalicus bifulguratus	(Reeve, 1849)	1431188	Orthalicus bifulguratus	(Reeve, 1849)	South America	P	y				n	n
598	0.0468947	Carychium nipponense	Carychium nipponense	Pilsbry & Hirase, 1904	Carychiidae	9	n	1330273	exact	accepted	Carychium nipponense	Pilsbry & Y. Hirase, 1904	1330273	Carychium nipponense	Pilsbry & Y. Hirase, 1904	Asia	P	y				n	n
599	0.0469287	Discula tectiformis	Discula tectiformis	Sowerby, 1824	Helicidae	33	h	1050208	exact	accepted	Discula tectiformis	(G. B. Sowerby I, 1824)	1050208	Discula tectiformis	(G. B. Sowerby I, 1824)	Europe	P	y				n	n
602	0.0473234	Glessula beddomei	Glessula beddomei	Blanford	Subulinidae	1	y	1317380	exact	accepted	Glessula beddomei	(W. T. Blanford, 1866)	1317380	Glessula beddomei	(W. T. Blanford, 1866)	Asia	P	y				n	n
604	0.0476114	Trochoidea cumiae	Trochoidea cumiae	Calcara, 1847	Helicidae	4	y	1050652	exact	accepted	Trochoidea cumiae	(Calcara, 1847)	1050652	Trochoidea cumiae	(Calcara, 1847)	Europe	P	y				n	n
607	0.0476484	Nipponochlamys semisericata	Nipponochlamys semisericata	Pilsbry, 1902	Helicarionidae	6	n	1331887	exact	accepted	Nipponochlamys semisericata	(Pilsbry, 1902)	1331887	Nipponochlamys semisericata	(Pilsbry, 1902)	Asia	P	y				n	n
609	0.0478132	Plectopylis verecunda	Plectopylis verecunda	Gude, 1908	Plectopylidae	1	y	870904	exact	unaccepted	Plectopylis verecunda	Gude, 1909	870860	Gudeodiscus phlyarius	(J. Mabille, 1887)	Asia	P	y				n	n
610	0.0478315	Moellendorffia trisinuata	Moellendorffia trisinuata	Martens	Camaenidae	4	y	1251035	exact	accepted	Moellendorffia trisinuata	(Martens, 1867)	1251035	Moellendorffia trisinuata	(Martens, 1867)	Asia	P	y				n	n
611	0.0479908	Leptocala smithii	Leptocala smithii	Craven, 1881	Achatinidae	7	n	1261470	Family/epithet	accepted	Achatina smithii	Craven, 1881	1261470	Achatina smithii	Craven, 1881	Africa	P	y				n	n
612	0.0479925	Videna electra	Videna electra	Semper	Trochomorphidae	10	n	1423838	exact	accepted	Videna electra	(C. Semper, 1873)	1423838	Videna electra	(C. Semper, 1873)	Oceania	P	y				n	n
614	0.0481455	Pupisoma pulvisculum	Pupisoma pulvisculum	Issel	Valloniidae	1	y	1374163	exact	accepted	Pupisoma pulvisculum	(Issel, 1874)	1374163	Pupisoma pulvisculum	(Issel, 1874)	Asia	P	y				n	n
617	0.0485727	Radiocentrum chiricahuana	Radiocentrum chiricahuana	Pilsbry, 1905	Oreohelicidae	42	h	1351577	near_2	accepted	Radiocentrum chiricahuanum	Pilsbry, 1905	1351577	Radiocentrum chiricahuanum	Pilsbry, 1905	North America	P	y				n	n
618	0.0485745	Gastrocopta servilis	Gastrocopta servilis	Gould, 1843	Vertiginidae	179	h	875186	exact	accepted	Gastrocopta servilis	(Gould, 1843)	875186	Gastrocopta servilis	(Gould, 1843)	Caribbean	P	y				n	n
619	0.04861	Gulella ituriensis	Gulella ituriensis	Pilsbry, 1919	Streptaxidae	1	y	1293405	manual	unaccepted	Pupigulella pupa ituriensis	(Pilsbry, 1919)	1293404	Pupigulella pupa	(Thiele, 1911)	Africa	P	y				n	n
624	0.0490217	Rachis bengalensis	Rachis bengalensis	Lamarck	Enidae	8	n	1433589	phonetic	chresonym	Rhachis bengalensis	(Lamarck, 1822)	1316491	Rhachistia bengalensis	(Lamarck, 1822)	Asia	P	y				n	n
625	0.049056	Pleuroxia arcigerens	Pleuroxia arcigerens	Tate, 1894	Camaenidae	1	y	1149861	Family/epithet	unaccepted	Granulomelon arcigerens	(Tate, 1894)	871035	Granulomelon adcockianum	(Bednall, 1894)	Australia	P	y				n	n
626	0.0491435	Sheldonia hudsoniae	Sheldonia hudsoniae	Benson	Urocyclidae	2	y	1058444	exact	accepted	Sheldonia hudsoniae	(Benson, 1864)	1058444	Sheldonia hudsoniae	(Benson, 1864)	Africa	P	y				n	n
628	0.0492747	Tropidophora consanguinea	Tropidophora consanguinea	Sowerby III, 1874	Pomatiidae	1	y	1291039	manual	unaccepted	Tropidophora tricarinata var. consanguinea	(G. B. Sowerby III, 1874)	1291020	Tropidophora tricarinata	(O. F. Müller, 1774)	Africa	P	y				n	n
629	0.0493641	Coneuplecta confusa	Coneuplecta confusa	Moellendorff	Euconulidae	5	n	1420251	exact	accepted	Coneuplecta confusa	(Möllendorff, 1898)	1420251	Coneuplecta confusa	(Möllendorff, 1898)	Asia	P	y				n	n
631	0.0495426	Gulella capitata	Gulella (Digulella) capitata	Gould, 1843	Streptaxidae	6	n	1326850	Family/epithet	accepted	Digulella capitata	(Gould, 1843)	1326850	Digulella capitata	(Gould, 1843)	Africa	P	y				n	n
633	0.0496012	Dautzenbergiella mansuyi	Dautzenbergiella (Mansuyiella) mansuyi	Dautzenberg & Fischer, 1908	Clausiliidae	1	y	1320898	exact	accepted	Dautzenbergiella mansuyi	(Dautzenberg & H. Fischer, 1908)	1320898	Dautzenbergiella mansuyi	(Dautzenberg & H. Fischer, 1908)	Asia	P	y				n	n
634	0.0496694	Coelocion australis	Coelocion australis	Forbes	Megaspiridae	7	n	1149753	exact	accepted	Coelocion australis	(Forbes, 1852)	1149753	Coelocion australis	(Forbes, 1852)	Australia	P	y				n	n
635	0.0497383	Nesopupa gonioplax	Nesopupa gonioplax	Bottger	Vertiginidae	2	y	1289313	exact	accepted	Nesopupa gonioplax	Pilsbry, 1920	1289313	Nesopupa gonioplax	Pilsbry, 1920	Africa	P	y				n	n
636	0.0499422	Helminthoglypta arrosa	Helminthoglypta arrosa	Gould in Binney	Helminthoglyptidae	109	h	1352758	exact	accepted	Helminthoglypta arrosa	(W.G. Binney, 1858)	1352758	Helminthoglypta arrosa	(W.G. Binney, 1858)	North America	P	y				n	n
639	0.05024	Vertigo shimochii	Vertigo shimochii	Kuroda & Amano, 1960	Vertiginidae	1	y	1330300	exact	accepted	Vertigo shimochii	Kuroda & Amano, 1960	1330300	Vertigo shimochii	Kuroda & Amano, 1960	Asia	P	y				n	n
642	0.0503778	Cathaica fasciola	Cathaica fasciola	Draparnaud	Bradybaenidae	21	h	1373858	exact	accepted	Cathaica fasciola	(Draparnaud, 1801)	1373858	Cathaica fasciola	(Draparnaud, 1801)	Asia	P	y				n	n
644	0.0506128	Bulimulus guadalupensis	Bulimulus guadalupensis	Bruguiere, 1789	Bulimulidae	309	h	1350434	exact	accepted	Bulimulus guadalupensis	(Bruguière, 1789)	1350434	Bulimulus guadalupensis	(Bruguière, 1789)	Caribbean	P	y				n	n
647	0.0506993	Oreohelix carinifera	Oreohelix carinifera	Pilsbry, 1912	Oreohelicidae	7	n	1351564	exact	accepted	Oreohelix carinifera	Pilsbry, 1912	1351564	Oreohelix carinifera	Pilsbry, 1912	North America	P	y				n	n
648	0.0507001	Idyla rugicollis	Idyla rugicollis	Rossmaessler	Clausiliidae	23	h	1050638	Family/epithet	accepted	Strigillaria rugicollis	(Rossmässler, 1836)	1050638	Strigillaria rugicollis	(Rossmässler, 1836)	Europe	P	y				n	n
649	0.05071	Eurychlamys platychlamys	Eurychlamys platychlamys	Blanford	Euconulidae	1	y	1316723	exact	accepted	Eurychlamys platychlamys	(W. T. Blanford, 1881)	1316723	Eurychlamys platychlamys	(W. T. Blanford, 1881)	Asia	P	y				n	n
650	0.0507251	Megalophaedusa hosayaka	Megalophaedusa (Mundiphaedusa) hosayaka	Pilsbry, 1905	Clausiliidae	11	n	1334315	exact	accepted	Megalophaedusa hosayaka	(Pilsbry, 1905)	1334315	Megalophaedusa hosayaka	(Pilsbry, 1905)	Asia	P	y				n	n
651	0.0507661	Campylaea faustina	Campylaea (Faustina) faustina	Rossmaessler, 1835	Helicidae	44	h	1002192	Family/epithet	accepted	Faustina faustina	(Rossmässler, 1835)	1002192	Faustina faustina	(Rossmässler, 1835)	Europe	P	y				n	n
654	0.051158	Leiostyla wollastoni	Leiostyla wollastoni	Paiva	Pupillidae	2	y	1446462	exact	accepted	Leiostyla wollastoni	(Paiva, 1866)	1446462	Leiostyla wollastoni	(Paiva, 1866)	Europe	P	y				n	n
655	0.0511591	Placostylus macgillivrayi	Placostylus (Placocharis) macgillivrayi	Pfeiffer, 1855	Bulimulidae	5	n	1312144	manual	accepted	Placocharis macgillivrayi	(Pfeiffer, 1855)	1312144	Placocharis macgillivrayi	(Pfeiffer, 1855)	Oceania	P	y				n	n
656	0.0514005	Formosana pacifica	Formosana pacifica	Gredler	Clausiliidae	1	y	1356098	exact	accepted	Formosana pacifica	(Gredler, 1884)	1356098	Formosana pacifica	(Gredler, 1884)	Asia	P	y				n	n
661	0.0519942	Succinea daucina	Succinea daucina	Pfeiffer	Succineidae	1	y	1434417	exact	accepted	Succinea daucina	L. Pfeiffer, 1854	1434417	Succinea daucina	L. Pfeiffer, 1854	Asia	P	y				n	n
663	0.0521055	Parakaliella modesta	Parakaliella modesta	Pilsbry	Helicarionidae	4	y	1331788	exact	accepted	Parakaliella modesta	(Pilsbry, 1902)	1331788	Parakaliella modesta	(Pilsbry, 1902)	Asia	P	y				n	n
664	0.0521278	Archachatina transvaalensis	Archachatina (Tholachatina) transvaalensis	Smith	Achatinidae	1	y	1287602	exact_subgenus	chresonym	Archachatina (Tholachatina) transvaalensis	E. A. Smith, 1878	1058539	Cochlitoma transvaalensis	(E. A. Smith, 1878)	Africa	P	y				n	n
665	0.0523773	Temesa bicolor	Temesa bicolor	Pilsbry	Clausiliidae	2	y	1291463	Family/epithet	accepted	Parabalea bicolor	(Pilsbry, 1949)	1291463	Parabalea bicolor	(Pilsbry, 1949)	South America	P	y				n	n
666	0.0524419	Sinicola murata	Sinicola murata	Heude, 1885	Plectopylidae	3	y	1327923	exact	accepted	Sinicola murata	(Heude, 1885)	1327923	Sinicola murata	(Heude, 1885)	Asia	P	y				n	n
671	0.0527115	Chondrina rupestris	Chondrina (Granopupa) rupestris	Philippi	Chondrinidae	9	n	1003158	Family/epithet	accepted	Rupestrella rupestris	(Philippi, 1836)	1003158	Rupestrella rupestris	(Philippi, 1836)	Europe	P	y				n	n
673	0.0527603	Haplotrema duranti	Haplotrema duranti	Newcomb	Haplotrematidae	15	n	1352757	exact	accepted	Haplotrema duranti	(Newcomb, 1864)	1352757	Haplotrema duranti	(Newcomb, 1864)	North America	P	y				n	n
674	0.0527669	Promonturconchum superbum	Promonturconchum superbum	Solem, 1997	Camaenidae	2	y	1149315	exact	accepted	Promonturconchum superbum	Solem, 1997	1149315	Promonturconchum superbum	Solem, 1997	Australia	P	y				n	n
675	0.0528465	Patera laevior	Patera laevior	Pilsbry, 1940	Polygyridae	5	n	1352205	exact	accepted	Patera laevior	(Pilsbry, 1940)	1352205	Patera laevior	(Pilsbry, 1940)	North America	P	y				n	n
677	0.0529121	Phaedusa penangensis	Phaedusa penangensis	Stoliczka	Clausiliidae	4	y	1337602	manual	accepted	Oospira penangensis	(Stoliczka, 1873)	1337602	Phaedusa penangensis	(Stoliczka, 1873)	Asia	P	y				n	n
678	0.0530015	Zachrysia proboscidea	Zachrysia proboscidea	Pfeiffer, 1857	Zachrysiidae	21	h	1432907	exact	accepted	Zachrysia proboscidea	(L. Pfeiffer, 1856)	1432907	Zachrysia proboscidea	(L. Pfeiffer, 1856)	Caribbean	P	y				n	n
679	0.0532474	Gulella falconi	Gulella falconi	Burnup, 1925	Streptaxidae	1	y	1058212	exact	accepted	Gulella falconi	Burnup, 1925	1058212	Gulella falconi	Burnup, 1925	Africa	P	y				n	n
681	0.0532759	Trochomorpha lomonti	Trochomorpha (Nigritella) lomonti	Brazier	Trochomorphidae	4	y	1347068	exact	chresonym	Trochomorpha lomonti	(Brazier, 1876)	1149851	Geodiscus lomonti	(Brazier, 1876)	Asia	P	y				n	n
684	0.0535336	Amplirhagada kalumburuana	Amplirhagada kalumburuana	Solem, 1981	Camaenidae	2	y	1148886	exact	accepted	Amplirhagada kalumburuana	Solem, 1981	1148886	Amplirhagada kalumburuana	Solem, 1981	Australia	P	y				n	n
687	0.0536814	Steenbergia pauperculum	Steenbergia pauperculum	Lowe, 1831	Helicidae	105	h	1002390	manual	accepted	Heterostoma pauperculum	(R. T. Lowe, 1831)	1002390	Heterostoma pauperculum	(R. T. Lowe, 1831)	Europe	P	y				n	n
688	0.0538009	Luchuphaedusa okinoerabuensis	Luchuphaedusa (Nesiophaedusa) okinoerabuensis	Pilsbry	Clausiliidae	10	n	1441552	manual	accepted subspecies	Stereophaedusa bernardii okinoerabuensis	(Pilsbry, 1905)	1333998	Stereophaedusa bernardii	(L. Pfeiffer, 1861)	Asia	P	y				n	n
689	0.0538364	Xesta ignescens	Xesta ignescens	Pfeiffer	Ariophantidae	1	y	1347124	Family/epithet	accepted	Nanina ignescens	(L. Pfeiffer, 1861)	1347124	Nanina ignescens	(L. Pfeiffer, 1861)	Asia	P	y				n	n
690	0.0538444	Eremarionta immaculata	Eremarionta immaculata	Willett	Helminthoglyptidae	4	y	1352179	exact	accepted	Eremarionta immaculata	(Willett, 1937)	1352179	Eremarionta immaculata	(Willett, 1937)	North America	P	y				n	n
691	0.0539101	Xerarionta levis	Xerarionta levis	Pfeiffer	Xanthonycidae	23	h	1065394	exact	accepted	Xerarionta levis	(L. Pfeiffer, 1845)	1065394	Xerarionta levis	(L. Pfeiffer, 1845)	North America	P	y				n	n
695	0.0541835	Pomatias canariensis	Pomatias canariensis	d'Orbigny, 1839	Pomatiidae	8	n	1001724	exact	accepted	Pomatias canariensis	(d'Orbigny, 1840)	1001724	Pomatias canariensis	(d'Orbigny, 1840)	Africa	P	y				n	n
697	0.054228	Humboldtiana taylori	Humboldtiana taylori	Drake	Helminthoglyptidae	1	y	1065013	exact	accepted	Humboldtiana taylori	Drake, 1951	1065013	Humboldtiana taylori	Drake, 1951	North America	P	y				n	n
699	0.0543646	Helicodiscus fimbriatus	Helicodiscus fimbriatus	Wetherby	Helicodiscidae	9	n	1351643	exact	accepted	Helicodiscus fimbriatus	Wetherby, 1881	1351643	Helicodiscus fimbriatus	Wetherby, 1881	North America	P	y				n	n
700	0.0543947	Aspastus hartmanni	Aspastus (Poecilocharis) hartmanni	Kobelt	Bulimulidae	2	y	1431923	manual	unaccepted	Placostylus (Charis) hartmanni	Kobelt, 1891	1343918	Poecilocharis bicolor	Hartman, 1889	Oceania	P	y				n	n
705	0.0548999	Buliminus exquisitus	Buliminus exquisitus	Naegele	Enidae	1	y	1116014	exact	accepted	Buliminus exquisitus	Nägele, 1901	1116014	Buliminus exquisitus	Nägele, 1901	Asia	P	y				n	n
707	0.0550458	Pelatrinia helenae	Pelatrinia helenae	Pilsbry	Subulinidae	1	y	1430316	exact	accepted	Pelatrinia helenae	(Pilsbry, 1907)	1430316	Pelatrinia helenae	(Pilsbry, 1907)	South America	P	y				n	n
709	0.0551683	Bostryx mejillonensis	Bostryx (Lissoacme) mejillonensis	Pfeiffer	Bulimulidae	1	y	866590	exact	accepted	Bostryx mejillonensis	(L. Pfeiffer, 1857)	866590	Bostryx mejillonensis	(L. Pfeiffer, 1857)	South America	P	y				n	n
711	0.0552513	Bradybaena paricincta	Bradybaena paricincta	Martens	Bradybaenidae	1	y	1389778	exact	accepted	Bradybaena paricincta	(Martens, 1879)	1389778	Bradybaena paricincta	(Martens, 1879)	Oceania	P	y				n	n
713	0.0553346	Ampelita stumpffi	Ampelita (Xystera) stumpffi	Kobelt	Acavidae	2	y	1310380	phonetic	accepted	Ampelita stumpfii	(Kobelt, 1880)	1310380	Ampelita stumpfii	(Kobelt, 1880)	Africa	P	y				n	n
716	0.055596	Holospira mesolia	Holospira (Haplocion) mesolia	Pilsbry, 1912	Urocoptidae	10	n	1352238	manual	accepted	Haplocion mesolia	(Pilsbry, 1912)	1352238	Haplocion mesolia	(Pilsbry, 1912)	North America	P	y				n	n
719	0.0557633	Plectotropis lautsi	Plectotropis lautsi	Schmacker & Boettger	Bradybaenidae	7	n	1363388	manual	alternate representation	Aegista (Plectotropis) lautsi	(Schmacker & O. Boettger, 1890)	1363387	Aegista lautsi	(Schmacker & O. Boettger, 1890)	Asia	P	y				n	n
720	0.0557634	Medora macarana	Medora macarana	Rossmaessler	Clausiliidae	13	n	1349354	Family/epithet	unaccepted	Clausilia macarana	Rossmässler, 1833	1003316	Medora macascarensis	(G. B. Sowerby I, 1828)	Europe	P	y				n	n
721	0.0558081	Striosubulina striatella	Striosubulina striatella	Rang	Subulinidae	14	n	1292542	exact	accepted	Striosubulina striatella	(Rang, 1831)	1292542	Striosubulina striatella	(Rang, 1831)	Africa	P	y				n	n
723	0.0559711	Hirasea planulata	Hirasea planulata	Pilsbry & Hirase	Discidae	2	y	1331648	exact	accepted	Hirasea planulata	Pilsbry & Y. Hirase, 1903	1331648	Hirasea planulata	Pilsbry & Y. Hirase, 1903	Asia	P	y				n	n
724	0.0560244	Kalidos avanalamerae	Kalidos avanalamerae	Emberton , 2007	Ariophantidae	1	y	1264173	exact	accepted	Kalidos avanalamerae	Emberton, 2007	1264173	Kalidos avanalamerae	Emberton, 2007	Africa	P	y				n	n
726	0.0560908	Gastrocopta avanica	Gastrocopta (Sinalbinula) avanica	Benson	Vertiginidae	1	y	1252854	exact	accepted	Gastrocopta avanica	(Benson, 1863)	1252854	Gastrocopta avanica	(Benson, 1863)	Asia	P	y				n	n
729	0.0562523	Torrecoptis cinerea	Torrecoptis cinerea	Pfeiffer, 1851	Urocoptidae	2	y	1421646	near_2	accepted	Torrecoptis cinereus	(L. Pfeiffer, 1850)	1421646	Torrecoptis cinereus	(L. Pfeiffer, 1850)	Caribbean	P	y				n	n
733	0.0564376	Kalidos richardi	Kalidos richardi	Emberton & Pearce, 2000	Ariophantidae	1	y	1264446	exact	accepted	Kalidos richardi	Emberton & Pearce, 2000	1264446	Kalidos richardi	Emberton & Pearce, 2000	Africa	P	y				n	n
734	0.0565406	Drymaeus intrapictus	Drymaeus intrapictus	Pilsbry, 1930	Bulimulidae	2	y	1064770	exact	accepted	Drymaeus intrapictus	Pilsbry, 1930	1064770	Drymaeus intrapictus	Pilsbry, 1930	North America	P	y				n	n
737	0.0568348	Albinaria anatolica	Albinaria anatolica	Roth	Clausiliidae	3	y	1116095	exact	accepted	Albinaria anatolica	(J. R. Roth, 1839)	1116095	Albinaria anatolica	(J. R. Roth, 1839)	Asia	P	y				n	n
739	0.0569486	Aegista chejuensis	Aegista chejuensis	Pilsbry & Hirase	Bradybaenidae	2	y	1369559	exact	accepted	Aegista chejuensis	(Pilsbry & Hirase, 1908)	1369559	Aegista chejuensis	(Pilsbry & Hirase, 1908)	Asia	P	y				n	n
742	0.0570784	Helminthoglypta madreana	Helminthoglypta madreana	Naranjo-Garcia, 1989	Helminthoglyptidae	1	y	1065026	manual	accepted	Sonorella madreana	Naranjo-Garcia, 1989	1065026	Sonorella madreana	Naranjo-Garcia, 1989	North America	P	y				n	n
744	0.0571302	Neniops smithiae	Neniops smithiae	Pilsbry, 1901	Clausiliidae	2	y	1291494	exact	accepted	Neniops smithiae	(Pilsbry, 1902)	1291494	Neniops smithiae	(Pilsbry, 1902)	South America	P	y				n	n
747	0.0572929	Stenotrema hirsutum	Stenotrema hirsutum	Say, 1817	Polygyridae	289	h	1352166	exact	accepted	Stenotrema hirsutum	(Say, 1817)	1352166	Stenotrema hirsutum	(Say, 1817)	North America	P	y				n	n
748	0.0572978	Gulella ankaranensis	Gulella ankaranensis	Fischer-Piette, Blanc, Blanc & Salvat, 1994	Streptaxidae	1	y	1309850	phonetic	accepted	Gulella ankaranaensis	Fischer-Piette, Blanc, C.P., Blanc, F. & Salvat, 1994	1309850	Gulella ankaranaensis	Fischer-Piette, Blanc, C.P., Blanc, F. & Salvat, 1994	Africa	P	y				n	n
749	0.0573004	Strobilops romani	Strobilops romani	Wenz	Strobilopsidae	1	y	934011	exact	accepted	Strobilops romani	Wenz, 1915	934011	Strobilops romani	Wenz, 1915	Caribbean	P	y				n	n
751	0.057391	Euphaedusa hungerfordiana	Euphaedusa hungerfordiana	Moellendorff	Clausiliidae	8	n	1334345	Family/epithet	accepted	Reinia hungerfordiana	(Möllendorff, 1882)	1334345	Reinia hungerfordiana	(Möllendorff, 1882)	Asia	P	y				n	n
753	0.0575061	Coxia kinabaluensis	Coxia kinabaluensis	Smith	Trochomorphidae	2	y	869654	Family/epithet	accepted	Geotrochus kinabaluensis	(E. A. Smith, 1895)	869654	Geotrochus kinabaluensis	(E. A. Smith, 1895)	Asia	P	y				n	n
754	0.0575686	Phrixgnathus subariel	Phrixgnathus subariel	Powell	Punctidae	1	y	821408	exact	accepted	Phrixgnathus subariel	Powell, 1948	821408	Phrixgnathus subariel	Powell, 1948	Australia	P	y				n	n
755	0.0576214	Helicostyla pan	Helicostyla (Calocochlea) pan	Broderip, 1841	Bradybaenidae	13	n	1399378	manual	chresonym	Helix pan	Broderip, 1841	1442808	Calocochlea pan	(Brroderip, 1841)	Asia	P	y				n	n
756	0.0578237	Patera indianorum	Patera (Vesperpatera) indianorum	Pilsbry, 1899	Polygyridae	13	n	1352181	exact	accepted	Patera indianorum	(Pilsbry, 1899)	1352181	Patera indianorum	(Pilsbry, 1899)	North America	P	y				n	n
757	0.057912	Partula obliterata	Partula obliterata	Pilsbry, 1910	Partulidae	3	y	888392	exact	unaccepted	Partula obliterata	Pilsbry, 1909	888389	Partula grisea	Lesson, 1831	Oceania	P	y				n	n
758	0.0581647	Drymaeus venezuelensis	Drymaeus venezuelensis	Martens	Bulimulidae	1	y	1394309	Family/epithet	unaccepted	Otostomus venezuelensis	Martens, 1893	1367964	Drymaeus membranaceus	(Philippi, 1846)	South America	P	y				n	n
760	0.0582276	Endodonta concentrata	Endodonta concentrata	Pilsbry & Vanatta	Endodontidae	4	y	1264798	exact	accepted	Endodonta concentrata	Pilsbry & Vanatta, 1905	1264798	Endodonta concentrata	Pilsbry & Vanatta, 1905	Oceania	P	y				n	n
764	0.0583524	Sonorella arida	Sonorella arida	Pilsbry & Ferriss	Xanthonycidae	33	h	1366821	manual	unaccepted	Sonorella sitiens arida	Pilsbry & Ferriss, 1915	1065399	Sonorella magdalenensis	(Stearns, 1890)	North America	P	y				n	n
765	0.0584252	Galeata cilicica	Galeata cilicica	Naegele	Clausiliidae	5	n	1115867	exact	accepted	Galeata cilicica	(Nägele, 1902)	1115867	Galeata cilicica	(Nägele, 1902)	Asia	P	y				n	n
768	0.0587721	Vitrinoconus cyathellus	Vitrinoconus cyathellus	Pfeiffer	Trochomorphidae	2	y	1397192	exact	accepted	Vitrinoconus cyathellus	(L. Pfeiffer, 1846)	1397192	Vitrinoconus cyathellus	(L. Pfeiffer, 1846)	Asia	P	y				n	n
771	0.0588555	Eurytus gibbonius	Eurytus gibbonius	Lea, 1838	Bulimulidae	6	n	1263464	Family/epithet	chresonym	Bulimus gibbonius	I. Lea, 1838	1263409	Plekocheilus gibbonius	(I. Lea, 1838)	South America	P	y				n	n
772	0.0590963	Mesanella monochroa	Mesanella monochroa	Sowerby	Bradybaenidae	18	h	1435946	exact	accepted	Mesanella monochroa	(G. B. Sowerby I, 1841)	1435946	Mesanella monochroa	(G. B. Sowerby I, 1841)	Asia	P	y				n	n
774	0.059135	Varicella blandiana	Varicella (Varicellula) blandiana	C. B. Adams, 1850	Oleacinidae	36	h	1352681	exact	accepted	Varicella blandiana	(C. B. Adams, 1850)	1352681	Varicella blandiana	(C. B. Adams, 1850)	Caribbean	P	y				n	n
775	0.0592557	Aegista chosenica	Aegista chosenica	Pilsbry	Bradybaenidae	2	y	1438264	exact	accepted	Aegista chosenica	(Pilsbry, 1927)	1438264	Aegista chosenica	(Pilsbry, 1927)	Asia	P	y				n	n
778	0.0595163	Gulella regularis	Gulella regularis	Melvill & Ponsonby, 1893	Streptaxidae	1	y	1261673	exact	unaccepted	Gulella regularis	(Melvill & Ponsonby, 1893)	1058423	Gulella dunkeri	(L. Pfeiffer, 1856)	Africa	P	y				n	n
782	0.0596179	Bothriembryon physodes	Bothriembryon physodes	Menke	Bulimulidae	1	y	1362701	manual	unaccepted	Bulimus physodes	Menke, 1843	1149736	Bothriembryon melo	(Quoy & Gaimard, 1832)	Australia	P	y				n	n
783	0.0596283	Vertigo modesto	Vertigo modesto	Say, 1824	Vertiginidae	2	y	1050669	phonetic	accepted	Vertigo modesta	(Say, 1824)	1050669	Vertigo modesta	(Say, 1824)	North America	P	y				n	n
787	0.0599798	Tropidophora balteata	Tropidophora balteata	Sowerby III, 1874	Pomatiidae	2	y	1291005	exact	accepted	Tropidophora balteata	(G. B. Sowerby III, 1874)	1291005	Tropidophora balteata	(G. B. Sowerby III, 1874)	Africa	P	y				n	n
789	0.0602008	Helminthoglypta contracostae	Helminthoglypta contracostae	Pilsbry	Helminthoglyptidae	11	n	1352062	exact	accepted	Helminthoglypta contracostae	(Pilsbry, 1895)	1352062	Helminthoglypta contracostae	(Pilsbry, 1895)	North America	P	y				n	n
790	0.0603959	Homorus malleatus	Homorus malleatus	Connolly	Subulinidae	2	y	1258058	exact	chresonym	Homorus malleatus	Connolly, 1931	1293947	Oreohomorus malleatus	(Connolly, 1931)	Africa	P	y				n	n
791	0.060414	Daedalochila texasiana	Daedalochila texasiana	Moricand, 1853	Polygyridae	206	h	1065422	Family/epithet	accepted	Linisa texasiana	(S. Moricand, 1834)	1065422	Linisa texasiana	(S. Moricand, 1834)	North America	P	y				n	n
795	0.0608475	Caspiophaedusa perlucens	Caspiophaedusa perlucens	Bottger	Clausiliidae	7	n	1313238	exact	accepted	Caspiophaedusa perlucens	(O. Boettger, 1877)	1313238	Caspiophaedusa perlucens	(O. Boettger, 1877)	Asia	P	y				n	n
796	0.0608565	Curvella redfieldi	Curvella redfieldi	Pilsbry	Subulinidae	3	y	1430374	exact	accepted	Curvella redfieldi	Pilsbry, 1906	1430374	Curvella redfieldi	Pilsbry, 1906	Africa	P	y				n	n
799	0.0610947	Wainuia nasuta	Wainuia nasuta	Powell, 1946	Rhytididae	1	y	821449	exact	accepted	Wainuia nasuta	Powell, 1946	821449	Wainuia nasuta	Powell, 1946	Australia	P	y				n	n
801	0.0615432	Aulacospira hololoma	Aulacospira hololoma	Moellendorff	Hypselostomatidae	3	y	1316634	exact	accepted	Aulacospira hololoma	(Möllendorff, 1887)	1316634	Aulacospira hololoma	(Möllendorff, 1887)	Asia	P	y				n	n
804	0.0618167	Ampelita xystera	Ampelita (Xystera) xystera	Pfeiffer	Acavidae	31	h	1310363	exact	accepted	Ampelita xystera	(L. Pfeiffer, 1841)	1310363	Ampelita xystera	(L. Pfeiffer, 1841)	Africa	P	y				n	n
805	0.0620595	Ischnocion triptyx	Ischnocion triptyx	Pilsbry	Subulinidae	6	n	1332777	exact	accepted	Ischnocion triptyx	(Pilsbry, 1907)	1332777	Ischnocion triptyx	(Pilsbry, 1907)	North America	P	y				n	n
808	0.0622008	Subulina thysvillensis	Subulina thysvillensis	Pilsbry	Subulinidae	2	y	1294174	exact	accepted	Subulina thysvillensis	Pilsbry, 1919	1294174	Subulina thysvillensis	Pilsbry, 1919	Africa	P	y				n	n
811	0.0624265	Sulcobasis rubra	Sulcobasis rubra	Albers	Camaenidae	2	y	1389650	manual	unaccepted	Helix rubra	Albers, 1857	1389648	Sulcobasis penthilus	(Iredale, 1941)	Asia	P	y				n	n
813	0.062614	Nenisca bartschi	Nenisca bartschi	Rehder	Clausiliidae	1	y	1291495	exact	accepted	Nenisca bartschi	(Rehder, 1939)	1291495	Nenisca bartschi	(Rehder, 1939)	Caribbean	P	y				n	n
814	0.0626212	Camaena vulpis	Camaena vulpis	Gredler	Camaenidae	1	y	1387913	exact	accepted	Camaena vulpis	(Gredler, 1887)	1387913	Camaena vulpis	(Gredler, 1887)	Asia	P	y				n	n
816	0.0626485	Cochlostyla ticaonica	Cochlostyla ticaonica	Broderip	Bradybaenidae	20	h	1416435	exact	accepted	Cochlostyla ticaonica	(Broderip, 1841)	1416435	Cochlostyla ticaonica	(Broderip, 1841)	Asia	P	y				n	n
818	0.0629307	Symptychia orientalis	Symptychia orientalis	Mabille, 1887	Clausiliidae	4	y	1288506	Family/epithet	accepted	Tropidauchenia orientalis	(Mabille, 1887)	1288506	Tropidauchenia orientalis	(Mabille, 1887)	Asia	P	y				n	n
819	0.062938	Radiocentrum discus	Radiocentrum discus	Christensen & Miler, 1976	Oreohelicidae	1	y	1064102	exact	accepted	Radiocentrum discus	Christensen & W. B. Miller, 1976	1064102	Radiocentrum discus	Christensen & W. B. Miller, 1976	North America	P	y				n	n
821	0.0632017	Edentulina alluaudi	Edentulina alluaudi	Dautzenberg	Streptaxidae	1	y	1309416	exact	unaccepted	Edentulina alluaudi	(Dautzenberg, 1895)	1309405	Edentulina minor	(Morelet, 1851)	Africa	P	y				n	n
822	0.0633869	Agathylla sulcosa	Agathylla sulcosa	Wagner	Clausiliidae	40	h	1049896	exact	accepted	Agathylla sulcosa	(J. A. Wagner, 1829)	1049896	Agathylla sulcosa	(J. A. Wagner, 1829)	Europe	P	y				n	n
823	0.0633909	Polygyra plana	Polygyra plana	Dunker, 1843	Polygyridae	71	h	1442047	exact	accepted	Polygyra plana	(Dunker, 1843)	1442047	Polygyra plana	(Dunker, 1843)	North America	P	y				n	n
824	0.0637453	Herilla frauenfeldi	Herilla frauenfeldi	Rossmaessler	Clausiliidae	7	n	1003297	Family/epithet	accepted	Macedonica frauenfeldi	(Rossmässler, 1856)	1003297	Macedonica frauenfeldi	(Rossmässler, 1856)	Europe	P	y				n	n
825	0.063811	Mohavelix micrometallea	Mohavelix micrometallea	S. S. Berry, 1930	Xanthonycidae	1	y	1352240	manual	accepted	Sonorelix micrometalleus	(S.S. Berry, 1930)	1352240	Sonorelix micrometalleus	(S.S. Berry, 1930)	North America	P	y				n	n
826	0.0639757	Sonorella cananea	Sonorella cananea	Naranjo-Garcia, 1988	Xanthonycidae	1	y	1065024	exact	accepted	Sonorella cananea	Naranjo-Garcia, 1988	1065024	Sonorella cananea	Naranjo-Garcia, 1988	North America	P	y				n	n
827	0.0640014	Poecilozonites cupula	Poecilozonites cupula	Gulick	Gastrodontidae	4	y	1148686	exact	accepted	Poecilozonites cupula	Gulick, 1904	1148686	Poecilozonites cupula	Gulick, 1904	Unassigned	P	y				n	n
828	0.0641235	Euonyma varia	Euonyma varia	Connolly, 1911	Subulinidae	2	y	1058041	exact	accepted	Euonyma varia	Connolly, 1910	1058041	Euonyma varia	Connolly, 1910	Africa	P	y				n	n
829	0.064202	Varicella tenera	Varicella (Varicellula) tenera	C. B. Adams, 1850	Oleacinidae	21	h	1352689	exact	accepted	Varicella tenera	(C. B. Adams, 1850)	1352689	Varicella tenera	(C. B. Adams, 1850)	Caribbean	P	y				n	n
830	0.064365	Holospira amalthea	Holospira amalthea	Bartsch, 1926	Urocoptidae	1	y	1064845	exact	accepted	Holospira amalthea	Bartsch, 1926	1064845	Holospira amalthea	Bartsch, 1926	North America	P	y				n	n
831	0.0644291	Ventridens cerinoideus	Ventridens cerinoideus	Anthony	Gastrodontidae	37	h	1352033	exact	accepted	Ventridens cerinoideus	(Anthony, 1865)	1352033	Ventridens cerinoideus	(Anthony, 1865)	North America	P	y				n	n
832	0.0644487	Punctum hottentota	Punctum hottentota	Melvill & Ponsonby	Punctidae	1	y	1264849	near_2	chresonym	Punctum hottentotum	(Melvill & Ponsonby, 1891)	1058513	Paralaoma hottentota	(Melvill & Ponsonby, 1891)	Africa	P	y				n	n
834	0.0646282	Giffordius pinchoti	Giffordius pinchoti	Pilsbry, 1930	Polygyridae	11	n	1064134	exact	accepted	Giffordius pinchoti	Pilsbry, 1930	1064134	Giffordius pinchoti	Pilsbry, 1930	Caribbean	P	y				n	n
837	0.0649322	Paravitrea lapilla	Paravitrea lapilla	Hubricht, 1965	Pristilomatidae	2	y	1351709	exact	accepted	Paravitrea lapilla	Hubricht, 1965	1351709	Paravitrea lapilla	Hubricht, 1965	North America	P	y				n	n
838	0.065052	Poiretia cornea	Poiretia cornea	Brumati, 1838	Oleacinidae	16	h	1002645	exact	accepted	Poiretia cornea	(Brumati, 1838)	1002645	Poiretia cornea	(Brumati, 1838)	Europe	P	y				n	n
839	0.0650893	Subulina totistriata	Subulina totistriata	Pilsbry, 1906	Subulinidae	2	y	1430381	exact	accepted	Subulina totistriata	Pilsbry, 1906	1430381	Subulina totistriata	Pilsbry, 1906	Africa	P	y				n	n
841	0.065204	Gollumia filocincta	Gollumia filocincta	Hesse, 1915	Pristilomatidae	1	y	1115883	exact	accepted	Gollumia filocincta	(Hesse, 1915)	1115883	Gollumia filocincta	(Hesse, 1915)	Asia	P	y				n	n
842	0.0652089	Cathaica notophila	Cathaica notophila	Cockerell	Bradybaenidae	1	y	1256021	manual	accepted	Lindholmomneme notophila	(Cockerell, 1924)	1256021	Lindholmomneme notophila	(Cockerell, 1924)	Asia	P	y				n	n
843	0.0652218	Austroselenites flora	Austroselenites flora	Pfeiffer	Haplotrematidae	6	n	1421580	manual	chresonym	Helix flora	L. Pfeiffer, 1850	1421581	Mesomphix flora	(L. Pfeiffer, 1850)	South America	P	y				n	n
844	0.0652455	Thalassohelix minuta	Thalassohelix minuta	Gardner, 1967	Charopidae	1	y	1353317	exact	chresonym	Thalassohelix minuta	N. Gardner, 1967	821347	Laomarex minuta	(N. Gardner, 1967)	Australia	P	y				n	n
845	0.0653102	Plebecula giramica	Plebecula giramica	Lowe, 1852	Helicidae	4	y	1049655	manual	accepted	Actinella giramica	(R. T. Lowe, 1852)	1049655	Actinella giramica	(R. T. Lowe, 1852)	Europe	P	y				n	n
846	0.0653338	Tropidophora insularis	Tropidophora insularis	Pfeiffer, 1852	Pomatiidae	8	n	1058644	exact	accepted	Tropidophora insularis	(L. Pfeiffer, 1854)	1058644	Tropidophora insularis	(L. Pfeiffer, 1854)	Africa	P	y				n	n
847	0.0653618	Placostylus fibratus	Placostylus fibratus	Martyn, 1789	Bulimulidae	73	h	863068	exact	accepted	Placostylus fibratus	(Martyn, 1784)	863068	Placostylus fibratus	(Martyn, 1784)	Oceania	P	y				n	n
849	0.0654522	Napaeus variatus	Napaeus variatus	Webb & Berthelot	Enidae	7	n	1050489	exact	accepted	Napaeus variatus	(Webb & Berthelot, 1833)	1050489	Napaeus variatus	(Webb & Berthelot, 1833)	Africa	P	y				n	n
852	0.0655077	Pseudocampylaea lowei	Pseudocampylaea lowei	Férussac, 1835	Helicidae	16	h	1002465	phonetic	accepted	Pseudocampylaea lowii	(A. Férussac, 1835)	1002465	Pseudocampylaea lowii	(A. Férussac, 1835)	Europe	P	y				n	n
854	0.0658838	Euonyma platyacme	Euonyma platyacme	Melvill & Ponsonby	Subulinidae	1	y	1058045	exact	accepted	Euonyma platyacme	Melvill & Ponsonby, 1907	1058045	Euonyma platyacme	Melvill & Ponsonby, 1907	Africa	P	y				n	n
857	0.0660338	Diplomorpha peasei	Diplomorpha peasei	Cox	Bulimulidae	1	y	1214503	exact	accepted	Diplomorpha peasei	(Cox, 1872)	1214503	Diplomorpha peasei	(Cox, 1872)	Oceania	P	y				n	n
862	0.0663871	Euchondrus saulcyi	Euchondrus saulcyi	Bourguignat	Enidae	5	n	1362503	phonetic	accepted	Euchondrus saulcyi	(Bourguignat, 1852)	1362503	Euchondrus saulcyi	(Bourguignat, 1852)	Asia	P	y				n	n
863	0.0664079	Sitala attegia	Sitala attegia	Benson	Ariophantidae	3	y	1436238	exact	accepted	Sitala attegia	(Benson, 1859)	1436238	Sitala attegia	(Benson, 1859)	Asia	P	y				n	n
864	0.0664304	Charpentieria itala	Charpentieria (Itala) itala	Martens	Clausiliidae	89	h	1050014	exact	accepted	Charpentieria itala	(G. von Martens, 1824)	1050014	Charpentieria itala	(G. von Martens, 1824)	Europe	P	y				n	n
865	0.0667505	Rectaxis granum	Rectaxis granum	Baker	Spiraxidae	5	n	1064376	exact	accepted	Rectaxis granum	(H. B. Baker, 1939)	1064376	Rectaxis granum	(H. B. Baker, 1939)	North America	P	y				n	n
866	0.0667506	Trissexodon quadrasi	Trissexodon quadrasi	Hidalgo, 1855	Helicidae	3	y	1317838	Family/epithet	chresonym	Helix quadrasi	Hidalgo, 1885	1002296	Atenia quadrasi	(Hidalgo, 1885)	Europe	P	y				n	n
869	0.0670301	Sonorella fairbanksi	Sonorella fairbanksi	Reeder & Miller, 1986	Xanthonycidae	1	y	1352861	manual	accepted subspecies	Helminthoglypta tudiculata fairbanksi	Reeder & W.B. Miller, 1986	1065391	Helminthoglypta tudiculata	(Binney, 1843)	North America	P	y				n	n
873	0.0673018	Bostryx planissimus	Bostryx (Discobostryx) planissimus	Pilsbry & Olsson, 1949	Bulimulidae	2	y	1343089	exact	accepted	Bostryx planissimus	Pilsbry & Olsson, 1949	1343089	Bostryx planissimus	Pilsbry & Olsson, 1949	South America	P	y				n	n
874	0.0673491	Siciliaria crassicostata	Siciliaria crassicostata	L. Pfeiffer	Clausiliidae	6	n	1050020	Family/epithet	accepted	Charpentieria crassicostata	(L. Pfeiffer, 1856)	1050020	Charpentieria crassicostata	(L. Pfeiffer, 1856)	Europe	P	y				n	n
876	0.0674798	Euglandina striata	Euglandina striata	Muller	Oleacinidae	10	n	1065238	exact	accepted	Euglandina striata	(O. F. Müller, 1774)	1065238	Euglandina striata	(O. F. Müller, 1774)	North America	P	y				n	n
877	0.0674852	Xerolenta obvia	Xerolenta obvia	Menke, 1828	Hygromiidae	93	h	1003460	exact	accepted	Xerolenta obvia	(Menke, 1828)	1003460	Xerolenta obvia	(Menke, 1828)	Europe	P	y				n	n
878	0.0675733	Euhadra sigeonis	Euhadra sigeonis	Kuroda, 1875	Bradybaenidae	17	h	1332641	exact	accepted	Euhadra sigeonis	Kuroda, 1944	1332641	Euhadra sigeonis	Kuroda, 1944	Asia	P	y				n	n
879	0.0677582	Sonorella optata	Sonorella optata	Pilsbry & Ferriss	Xanthonycidae	15	n	1351784	exact	accepted	Sonorella optata	Pilsbry & Ferriss, 1910	1351784	Sonorella optata	Pilsbry & Ferriss, 1910	North America	P	y				n	n
880	0.067759	Lamellidea adamsoni	Lamellidea (Auhea) adamsoni	Pilsbry & Cooke	Achatinellidae	4	y	1380886	exact	accepted	Lamellidea adamsoni	Pilsbry & C. M. Cooke, 1933	1380886	Lamellidea adamsoni	Pilsbry & C. M. Cooke, 1933	Oceania	P	y				n	n
882	0.0678447	Linisa bicruris	Linisa bicruris	Pfeiffer, 1857	Polygyridae	6	n	1065407	exact	accepted	Linisa bicruris	(L. Pfeiffer, 1857)	1065407	Linisa bicruris	(L. Pfeiffer, 1857)	North America	P	y				n	n
883	0.0678909	Antinous doriae	Antinous doriae	Tapparone-Canefri	Helicarionidae	1	y	1393520	manual	accepted	Hemiplecta doriae	(Tapparone-Canefri, 1880)	1393520	Hemiplecta doriae	(Tapparone-Canefri, 1880)	Asia	P	y				n	n
885	0.0679727	Ptychotrema quadrinodatum	Ptychotrema (Haplonepion) quadrinodatum	Martens, 1895	Streptaxidae	2	y	1301692	exact	accepted	Ptychotrema quadrinodatum	(E. von Martens, 1895)	1301692	Ptychotrema quadrinodatum	(E. von Martens, 1895)	Africa	P	y				n	n
886	0.0680074	Euglandina nympha	Euglandina nympha	Crosse & Fischer	Oleacinidae	1	y	1327982	Family/epithet	unaccepted	Glandina nympha	Crosse & P. Fischer, 1869	1065233	Euglandina liebmanni	(L. Pfeiffer, 1846)	North America	P	y				n	n
890	0.0683108	Lepidotrichia flavida	Lepidotrichia flavida	Moellendorff	Helicarionidae	1	y	1417782	manual	accepted	Hemitrichiella flavida	(Möllendorff, 1895)	1417782	Hemitrichiella flavida	(Möllendorff, 1895)	Asia	P	y				n	n
892	0.0686073	Boettgeria depauperata	Boettgeria depauperata	Lowe	Clausiliidae	12	n	1049816	exact	accepted	Boettgeria depauperata	(R. T. Lowe, 1863)	1049816	Boettgeria depauperata	(R. T. Lowe, 1863)	Europe	P	y				n	n
893	0.0686214	Ptychotrema limbatum	Ptychotrema limbatum	Martens, 1892	Streptaxidae	1	y	1301934	exact	accepted	Ptychotrema limbatum	(E. von Martens, 1892)	1301934	Ptychotrema limbatum	(E. von Martens, 1892)	Africa	P	y				n	n
894	0.068651	Thaumastus porphyrius	Thaumastus (Scholvienia) porphyrius	Pfeiffer	Bulimulidae	7	n	1427629	Family/epithet	chresonym	Bulimus porphyrius	L. Pfeiffer, 1847	1431239	Scholvienia porphyria	(Pfeiffer, 1847)	South America	P	y				n	n
895	0.06866	Trochulus parlatoris	Trochulus parlatoris	Bivona, 1839	Hygromiidae	4	y	1002473	manual	accepted	Schileykiella parlatoris	(Bivona, 1839)	1002473	Schileykiella parlatoris	(Bivona, 1839)	Europe	P	y				n	n
897	0.0687625	Trachyorthalicus fraseri	Trachyorthalicus fraseri	Pfeiffer	Orthalicidae	1	y	1431202	Family/epithet	accepted	Sultana fraseri	(Pfeiffer, 1860)	1431202	Sultana fraseri	(Pfeiffer, 1860)	South America	P	y				n	n
898	0.0688662	Sphaerospira zebina	Sphaerospira zebina	Brazier, 1878	Camaenidae	6	n	1149888	Family/epithet	accepted	Lamprellia zebina	(Brazier, 1878)	1149888	Lamprellia zebina	(Brazier, 1878)	Australia	P	y				n	n
899	0.0689001	Crystallopsis fictilia	Crystallopsis fictilia	Clapp	Camaenidae	1	y	1306368	exact	accepted	Crystallopsis fictilia	Clapp, 1923	1306368	Crystallopsis fictilia	Clapp, 1923	Oceania	P	y				n	n
901	0.0690328	Edentulina martensi	Edentulina martensi	Smith, 1882	Streptaxidae	1	y	1428159	exact	accepted	Edentulina martensi	(E. A. Smith, 1882)	1428159	Edentulina martensi	(E. A. Smith, 1882)	Africa	P	y				n	n
902	0.0690579	Craticula monticola	Craticula monticola	Lowe	Pupillidae	8	n	1050353	manual	accepted	Leiostyla monticola	(R. T. Lowe, 1831)	1050353	Leiostyla monticola	(R. T. Lowe, 1831)	Europe	P	y				n	n
906	0.0694144	Urocoptis cylindrus	Urocoptis cylindrus	Dillwyn, 1817	Urocoptidae	38	h	932615	exact	accepted	Urocoptis cylindrus	(Dillwyn, 1817)	932615	Urocoptis cylindrus	(Dillwyn, 1817)	Caribbean	P	y				n	n
911	0.0696634	Lucerna vacillans	Lucerna vacillans	Vendryes, 1902	Pleurodontidae	14	n	1214254	exact	accepted	Lucerna vacillans	Vendreyes, 1902	1214254	Lucerna vacillans	Vendreyes, 1902	Caribbean	P	y				n	n
913	0.0697713	Papuina arrowensis	Papuina arrowensis	Guillou	Camaenidae	1	y	1349452	manual	accepted	Dendrotrochus arrowensis	Le Guillou, 1842	1349452	Dendrotrochus arrowensis	Le Guillou, 1842	Asia	P	y				n	n
916	0.069943	Gonaxis quadrilateralis	Gonaxis quadrilateralis	Preston, 1910	Streptaxidae	3	y	1326770	exact	chresonym	Gonaxis quadrilateralis	(Preston, 1910)	1259131	Tayloria quadrilateralis	(Preston, 1910)	Oceania	P	y				n	n
917	0.0699576	Dentellaria atavus	Dentellaria atavus	Pfeiffer, 1859	Pleurodontidae	27	h	1214262	exact	accepted	Dentellaria atavus	(Pfeiffer, 1859)	1214262	Dentellaria atavus	(Pfeiffer, 1859)	Caribbean	P	y				n	n
919	0.0700257	Lamellidea ogasawarana	Lamellidea ogasawarana	Pilsbry & Cooke, 1915	Achatinellidae	8	n	1330276	exact	accepted	Lamellidea ogasawarana	(Pilsbry & C. M. Cooke, 1915)	1330276	Lamellidea ogasawarana	(Pilsbry & C. M. Cooke, 1915)	Asia	P	y				n	n
922	0.0701199	Helicella montserratensis	Helicella montserratensis	Hidalgo, 1870	Hygromiidae	1	y	1050702	manual	accepted	Xerocrassa montserratensis	(Hidalgo, 1870)	1050702	Xerocrassa montserratensis	(Hidalgo, 1870)	Europe	P	y				n	n
923	0.0701734	Hypnophila incerta	Hypnophila incerta	Bourguignat, 1858	Cochlicopidae	1	y	1001991	exact	chresonym	Hypnophila incerta	(Bourguignat, 1859)	1393690	Gomphroa incerta	(Bourguignat, 1859)	Europe	P	y				n	n
925	0.0702287	Agathylla goldi	Agathylla goldi	Walderdorff	Clausiliidae	8	n	1049893	exact	accepted	Agathylla goldi	(Walderdorff, 1864)	1049893	Agathylla goldi	(Walderdorff, 1864)	Europe	P	y				n	n
927	0.0704497	Solatopupa psarolena	Solatopupa psarolena	Bourguignat	Chondrinidae	1	y	1001826	exact	accepted	Solatopupa psarolena	(Bourguignat, 1858)	1001826	Solatopupa psarolena	(Bourguignat, 1858)	Europe	P	y				n	n
929	0.0704759	Limicolaria tryoniana	Limicolaria tryoniana	Pilsbry, 1904	Achatinidae	1	y	1316086	exact	unaccepted	Limicolaria tryoniana	Pilsbry, 1904	1308048	Limicolaria cailliaudi	(L. Pfeiffer, 1850)	Africa	P	y				n	n
932	0.0708017	Liardetia sculpta	Liardetia sculpta	Mollendorff	Euconulidae	11	n	875277	exact	accepted	Liardetia sculpta	(Möllendorff, 1883)	875277	Liardetia sculpta	(Möllendorff, 1883)	Oceania	P	y				n	n
933	0.0708156	Oligozaptyx hedleyi	Oligozaptyx hedleyi	Pilsbry, 1905	Clausiliidae	8	n	1364018	exact	accepted	Oligozaptyx hedleyi	(Pilsbry, 1905)	1364018	Oligozaptyx hedleyi	(Pilsbry, 1905)	Asia	P	y				n	n
934	0.0708173	Trochomorpha vestersi	Trochomorpha (Nigritella) vestersi	I. & B. Rensch	Trochomorphidae	1	y	1430115	exact	accepted	Trochomorpha vestersi	I. Rensch & B. Rensch, 1929	1430115	Trochomorpha vestersi	I. Rensch & B. Rensch, 1929	Asia	P	y				n	n
935	0.0708535	Aspastus sellersi	Aspastus sellersi	Cox, 1871	Bulimulidae	3	y	1312109	exact	accepted	Aspastus sellersi	(Cox, 1872)	1312109	Aspastus sellersi	(Cox, 1872)	Oceania	P	y				n	n
937	0.0709467	Bostryx huarazensis	Bostryx (Lissoacme) huarazensis	Pilsbry, 1944	Bulimulidae	2	y	1341729	exact	accepted	Bostryx huarazensis	Pilsbry, 1944	1341729	Bostryx huarazensis	Pilsbry, 1944	South America	P	y				n	n
938	0.0714895	Agardhiella macrodonta	Agardhiella macrodonta	Hesse, 1916	Argnidae	2	y	1001783	exact	accepted	Agardhiella macrodonta	(P. Hesse, 1916)	1001783	Agardhiella macrodonta	(P. Hesse, 1916)	Europe	P	y				n	n
939	0.0715291	Geostilbia gundlachi	Geostilbia gundlachi	Pfeiffer	Ferussaciidae	17	h	833814	exact	unaccepted	Geostilbia gundlachi	(L. Pfeiffer, 1850)	875195	Geostilbia aperta	(Swainson, 1840)	North America	P	y				n	n
942	0.0716695	Daedalochila suprazonata	Daedalochila suprazonata	Pilsbry, 1899	Polygyridae	4	y	1065420	Family/epithet	accepted	Linisa suprazonata	(Pilsbry, 1899)	1065420	Linisa suprazonata	(Pilsbry, 1899)	North America	P	y				n	n
943	0.0718176	Euhadra peliomphala	Euhadra peliomphala	Pfeiffer, 1850	Bradybaenidae	124	h	1328690	exact	accepted	Euhadra peliomphala	(L. Pfeiffer, 1850)	1328690	Euhadra peliomphala	(L. Pfeiffer, 1850)	Asia	P	y				n	n
948	0.0722728	Radiodiscus proameri	Radiodiscus proameri	H. B. Baker	Charopidae	2	y	1064972	exact	accepted	Radiodiscus proameri	H. B. Baker, 1930	1064972	Radiodiscus proameri	H. B. Baker, 1930	North America	P	y				n	n
950	0.0722928	Ponapea ponapensis	Ponapea ponapensis	H. B. Baker	Trochomorphidae	1	y	1424072	exact	accepted	Ponapea ponapensis	(H. B. Baker, 1941)	1424072	Ponapea ponapensis	(H. B. Baker, 1941)	Oceania	P	y				n	n
951	0.07241	Pseudonapaeus intumescens	Pseudonapaeus intumescens	Martens	Enidae	7	n	1334517	Family/epithet	accepted	Chondrulopsina intumescens	(E. v. Martens, 1874)	1334517	Chondrulopsina intumescens	(E. v. Martens, 1874)	Asia	P	y				n	n
954	0.0725915	Thalassohelix igniflua	Thalassohelix igniflua	Reeve	Charopidae	4	y	821305	exact	accepted	Thalassohelix igniflua	(Reeve, 1852)	821305	Thalassohelix igniflua	(Reeve, 1852)	Australia	P	y				n	n
955	0.0725942	Hypnophila cyclothyra	Hypnophila cyclothyra	Bottger	Cochlicopidae	1	y	1001987	exact	accepted	Hypnophila cyclothyra	(O. Boettger, 1885)	1001987	Hypnophila cyclothyra	(O. Boettger, 1885)	Europe	P	y				n	n
956	0.0727299	Gonospira callifera	Gonospira callifera	Morelet, 1860	Streptaxidae	6	n	1289342	exact	accepted	Gonospira callifera	(Morelet, 1860)	1289342	Gonospira callifera	(Morelet, 1860)	Africa	P	y				n	n
957	0.0728414	Thaumatodon decemplicata	Thaumatodon decemplicata	Mousson, 1873	Endodontidae	1	y	1264822	exact	accepted	Thaumatodon decemplicata	(Mousson, 1873)	1264822	Thaumatodon decemplicata	(Mousson, 1873)	Oceania	P	y				n	n
958	0.0730019	Plectopylis bensoni	Plectopylis bensoni	Gude, 1899	Plectopylidae	6	n	1327863	exact_subgenus	unaccepted	Plectopylis (Plectopylis) bensoni	Gude, 1914	1327859	Plectopylis repercussa	(Gould, 1856)	Asia	P	y				n	n
960	0.0731058	Tropidophora unifasciata	Tropidophora unifasciata	Sowerby I, 1825	Pomatiidae	1	y	1291189	manual	unaccepted	Tropidophora ligata var. unifasciata	(G. B. Sowerby I, 1825)	1058639	Tropidophora ligata	(O. F. Müller, 1774)	Africa	P	y				n	n
961	0.0731414	Sonorella bagnarai	Sonorella bagnarai	Miller, 1967	Xanthonycidae	2	y	1351524	exact	accepted	Sonorella bagnarai	W.B. Miller, 1967	1351524	Sonorella bagnarai	W.B. Miller, 1967	North America	P	y				n	n
963	0.0734337	Coelostemma hazelae	Coelostemma hazelae	Pilsbry, 1953	Urocoptidae	1	y	1064828	exact	accepted	Coelostemma hazelae	Pilsbry, 1953	1064828	Coelostemma hazelae	Pilsbry, 1953	North America	P	y				n	n
965	0.0736113	Taipidon petricola	Taipidon petricola	Solem, 1976	Endodontidae	3	y	1264765	exact	accepted	Taipidon petricola	Solem, 1976	1264765	Taipidon petricola	Solem, 1976	Oceania	P	y				n	n
968	0.0737395	Helminthoglypta sasabe	Helminthoglypta sasabe	Naranjo-Garcia, 1989	Helminthoglyptidae	1	y	1065035	manual	accepted	Sonorella sasabe	Naranjo-Garcia, 1989	1065035	Sonorella sasabe	Naranjo-Garcia, 1989	North America	P	y				n	n
969	0.0738403	Drymaeus nigrofasciatus	Drymaeus nigrofasciatus	Pfeiffer, 1939	Bulimulidae	5	n	1293189	exact	accepted	Drymaeus nigrofasciatus	(L. Pfeiffer in Philippi, 1846)	1293189	Drymaeus nigrofasciatus	(L. Pfeiffer in Philippi, 1846)	South America	P	y				n	n
972	0.07395	Achatina natalensis	Achatina natalensis	Pfeiffer	Achatinidae	1	y	1339223	exact	chresonym	Achatina natalensis	L. Pfeiffer, 1855	1308210	Cochlitoma natalensis	(L. Pfeiffer, 1855)	Africa	P	y				n	n
975	0.0741448	Siciliaria calcarae	Siciliaria calcarae	Philippi	Clausiliidae	15	n	1050019	Family/epithet	accepted	Charpentieria calcarae	(Philippi, 1844)	1050019	Charpentieria calcarae	(Philippi, 1844)	Europe	P	y				n	n
977	0.0742534	Eurytus jacksoni	Eurytus jacksoni	Pilsbry	Bulimulidae	3	y	1263476	manual	unaccepted	Plekocheilus jacksoni	Pilsbry, 1939	1263416	Plekocheilus lynciculus	(Deville & Hupé, 1850)	South America	P	y				n	n
978	0.0742767	Placostylus bollonsi	Placostylus (Basileostylus) bollonsi	Suter, 1908	Bulimulidae	7	n	832553	exact	chresonym	Placostylus bollonsi	Suter, 1908	863080	Basileostylus bollonsi	(Suter, 1908)	Australia	P	y				n	n
979	0.0743251	Humboldtiana texana	Humboldtiana texana	Pilsbry, 1927	Helminthoglyptidae	11	n	1351903	exact	accepted	Humboldtiana texana	Pilsbry, 1927	1351903	Humboldtiana texana	Pilsbry, 1927	North America	P	y				n	n
981	0.0743876	Ashmunella ferrissi	Ashmunella ferrissi	Pilsbry, 1905	Polygyridae	9	n	1351639	exact	accepted	Ashmunella ferrissi	Pilsbry, 1905	1351639	Ashmunella ferrissi	Pilsbry, 1905	North America	P	y				n	n
982	0.0744705	Ashmunella milesi	Ashmunella milesi	Reeder, 1993	Polygyridae	1	y	1064131	exact	accepted	Ashmunella milesi	Reeder, 1993	1064131	Ashmunella milesi	Reeder, 1993	North America	P	y				n	n
984	0.0746602	Ashfordia granulata	Ashfordia granulata	Alder, 1830	Hygromiidae	2	y	1002316	exact	accepted	Ashfordia granulata	(Alder, 1830)	1002316	Ashfordia granulata	(Alder, 1830)	Europe	P	y				n	n
986	0.0747964	Streptostele leopoldvillensis	Streptostele leopoldvillensis	Pilsbry	Streptaxidae	1	y	1327136	exact	accepted	Streptostele leopoldvillensis	Pilsbry, 1919	1327136	Streptostele leopoldvillensis	Pilsbry, 1919	Africa	P	y				n	n
988	0.0748769	Vertigo hebardi	Vertigo hebardi	Vanatta	Vertiginidae	4	y	882304	exact	accepted	Vertigo hebardi	Vanatta, 1912	882304	Vertigo hebardi	Vanatta, 1912	North America	P	y				n	n
990	0.0750727	Sinoennea larvula	Sinoennea larvula	Heude, 1882	Streptaxidae	1	y	1390190	exact	accepted	Sinoennea larvula	(Heude, 1882)	1390190	Sinoennea larvula	(Heude, 1882)	Asia	P	y				n	n
991	0.0751048	Aegopis gemonensis	Aegopis gemonensis	Férussac	Zonitidae	15	n	1003490	exact	accepted	Aegopis gemonensis	(A. Férussac, 1832)	1003490	Aegopis gemonensis	(A. Férussac, 1832)	Europe	P	y				n	n
993	0.0751734	Gibbulinopsis aeoli	Gibbulinopsis aeoli	Hilber, 1884	Pupillidae	1	y	1330196	Family/epithet	accepted	Pupilla aeoli	(Hilber, 1884)	1330196	Pupilla aeoli	(Hilber, 1884)	Asia	P	y				n	n
994	0.0752214	Chloraea paradoxa	Chloraea paradoxa	Pfeiffer	Bradybaenidae	2	y	1442843	exact	accepted	Chloraea paradoxa	(L. Pfeiffer, 1845)	1442843	Chloraea paradoxa	(L. Pfeiffer, 1845)	Asia	P	y				n	n
995	0.0752425	Spelaeoconcha polymorpha	Spelaeoconcha polymorpha	Wagner	Enidae	1	y	1004096	manual	accepted subspecies	Spelaeoconcha paganettii polymorpha	A. J. Wagner, 1914	1003079	Spelaeoconcha paganettii	Sturany, 1901	Europe	P	y				n	n
996	0.0752526	Kondoa asteriscus	Kondoa asteriscus	H. B. Baker, 1941	Trochomorphidae	3	y	1424085	exact	accepted	Kondoa asteriscus	H. B. Baker, 1941	1424085	Kondoa asteriscus	H. B. Baker, 1941	Oceania	P	y				n	n
1001	0.0756514	Solaropsis tiloriensis	Solaropsis (Psadara) tiloriensis	Angas, 1879	Solaropsidae	1	y	1434334	exact	accepted	Solaropsis tiloriensis	(Angas, 1879)	1434334	Solaropsis tiloriensis	(Angas, 1879)	North America	P	y				n	n
1002	0.075738	Xanthomelon durvillii	Xanthomelon durvillii	Hombron & Jacquinot	Camaenidae	6	n	871042	exact	accepted	Xanthomelon durvillii	(Hombron & Jacquinot, 1841)	871042	Xanthomelon durvillii	(Hombron & Jacquinot, 1841)	Australia	P	y				n	n
1004	0.0757677	Gastrocopta tatei	Gastrocopta (Sinalbinula) tatei	Pilsbry	Vertiginidae	4	y	1319687	exact	unaccepted	Gastrocopta tatei	Pilsbry, 1917	1149848	Gastrocopta margaretae	(Cox, 1868)	Australia	P	y				n	n
1007	0.0761632	Pukunia acuta	Pukunia acuta	Cooke & Kondo, 1961	Achatinellidae	1	y	1380857	exact	accepted	Pukunia acuta	C. M. Cooke & Y. Kondo, 1961	1380857	Pukunia acuta	C. M. Cooke & Y. Kondo, 1961	Oceania	P	y				n	n
1010	0.0764262	Mirus gracilispirus	Mirus gracilispirus	Kajiyama & Habe, 1961	Enidae	1	y	1330344	exact	accepted	Mirus gracilispirus	Kajiyama & Habe, 1961	1330344	Mirus gracilispirus	Kajiyama & Habe, 1961	Asia	P	y				n	n
1011	0.0764794	Phoenicobius brachyodon	Phoenicobius brachyodon	Sowerby	Bradybaenidae	6	n	1419024	exact	accepted	Phoenicobius brachyodon	(G. B. Sowerby I, 1841)	1419024	Phoenicobius brachyodon	(G. B. Sowerby I, 1841)	Asia	P	y				n	n
1012	0.0765135	Helminthoglypta nickliniana	Helminthoglypta nickliniana	Lea	Helminthoglyptidae	73	h	1352762	exact	accepted	Helminthoglypta nickliniana	(I. Lea, 1838)	1352762	Helminthoglypta nickliniana	(I. Lea, 1838)	North America	P	y				n	n
1014	0.0766058	Auriculella diaphana	Auriculella diaphana	Smith, 1873	Achatinellidae	89	h	1380939	Family/epithet	accepted	Fernandezia diaphana	(King, 1831)	1380939	Fernandezia diaphana	(King, 1831)	Oceania	P	y				n	n
1016	0.0769302	Euphaedusa cumingiana	Euphaedusa cumingiana	Pfeiffer	Clausiliidae	11	n	1034997	Family/epithet	accepted	Phaedusa cumingiana	(L. Pfeiffer, 1845)	1034997	Phaedusa cumingiana	(L. Pfeiffer, 1845)	Asia	P	y				n	n
1017	0.0771692	Perideriopsis fallsensis	Perideriopsis fallsensis	Dupuis & Putzeys	Achatinidae	5	n	1293839	exact	unaccepted	Perideriopsis fallsensis	Dupuis & Putzeys, 1900	1316121	Limicolaria umbilicata	(Putzeys, 1898)	Africa	P	y				n	n
1018	0.077193	Salasiella margaritacea	Salasiella margaritacea	Pfeiffer	Oleacinidae	3	y	1065308	exact	accepted	Salasiella margaritacea	(L. Pfeiffer, 1856)	1065308	Salasiella margaritacea	(L. Pfeiffer, 1856)	North America	P	y				n	n
1019	0.0772352	Santotrochus layardi	Santotrochus layardi	Hartmann	Trochomorphidae	6	n	1343916	Family/epithet	accepted	Dendrotrochus layardi	(Hartman, 1889)	1343916	Dendrotrochus layardi	(Hartman, 1889)	Asia	P	y				n	n
1022	0.077665	Costavarix lioderma	Costavarix lioderma	Pilsbry, 1907	Oleacinidae	27	h	1352622	exact	accepted	Costavarix lioderma	(Pilsbry, 1907)	1352622	Costavarix lioderma	(Pilsbry, 1907)	Caribbean	P	y				n	n
1025	0.0780266	Petraeomastus moellendorffi	Petraeomastus moellendorffi	Hilber, 1883	Enidae	1	y	1375303	exact	accepted	Petraeomastus moellendorffi	(Hilber, 1883)	1375303	Petraeomastus moellendorffi	(Hilber, 1883)	Asia	P	y				n	n
1026	0.0780493	Thysanophora intonsa	Thysanophora intonsa	Pilsbry, 1891	Thysanophoridae	1	y	1066592	exact_subgenus	chresonym	Thysanophora (Setidiscus) intonsa	(Pilsbry, 1891)	1065446	Setidiscus intonsus	(Pilsbry, 1891)	North America	P	y				n	n
1029	0.0783379	Arion hortensis	Arion (Kobeltia) hortensis	Férussac	Arionidae	2	y	819962	exact	accepted	Arion hortensis	A. Férussac, 1819	819962	Arion hortensis	A. Férussac, 1819	North America	P	y				n	n
1030	0.0786313	Hendersoniella palmeri	Hendersoniella palmeri	Dall, 1905	Urocoptidae	5	n	1064293	exact	accepted	Hendersoniella palmeri	(Dall, 1905)	1064293	Hendersoniella palmeri	(Dall, 1905)	North America	P	y				n	n
1032	0.0788748	Andrefrancia lifuana	Andrefrancia lifuana	Montrouzier	Charopidae	3	y	1298617	exact	accepted	Andrefrancia lifuana	(Gude, 1905)	1298617	Andrefrancia lifuana	(Gude, 1905)	Oceania	P	y				n	n
1033	0.0788861	Napaeus rufobrunneus	Napaeus rufobrunneus	Wollaston, 1878	Enidae	3	y	1050452	exact	accepted	Napaeus rufobrunneus	(Wollaston, 1878)	1050452	Napaeus rufobrunneus	(Wollaston, 1878)	Africa	P	y				n	n
1034	0.0789082	Thaumatodon multilamellata	Thaumatodon multilamellata	Garrett	Endodontidae	3	y	1264821	exact	accepted	Thaumatodon multilamellata	(Garrett, 1872)	1264821	Thaumatodon multilamellata	(Garrett, 1872)	Oceania	P	y				n	n
1035	0.078963	Sinployea princei	Sinployea princei	Liardet.	Charopidae	1	y	1258787	exact	accepted	Sinployea princei	(Liardet, 1876)	1258787	Sinployea princei	(Liardet, 1876)	Oceania	P	y				n	n
1038	0.0791375	Letitia diomedes	Letitia diomedes	Brazier	Camaenidae	1	y	1389412	exact	accepted	Letitia diomedes	(Brazier, 1877)	1389412	Letitia diomedes	(Brazier, 1877)	Asia	P	y				n	n
1040	0.0793175	Euglandina sowerbyana	Euglandina sowerbyana	Pfeiffer	Oleacinidae	18	h	1065237	exact	accepted	Euglandina sowerbyana	(L. Pfeiffer, 1846)	1065237	Euglandina sowerbyana	(L. Pfeiffer, 1846)	North America	P	y				n	n
1041	0.0794675	Ashmunella tetrodon	Ashmunella tetrodon	Pilsbry & Ferriss, 1915	Polygyridae	46	h	1352750	exact	accepted	Ashmunella tetrodon	Pilsbry & Ferriss, 1915	1352750	Ashmunella tetrodon	Pilsbry & Ferriss, 1915	North America	P	y				n	n
1042	0.0794886	Dentellaria amabilis	Dentellaria amabilis	C. B. Adams, 1850	Pleurodontidae	22	h	1214261	exact	accepted	Dentellaria amabilis	(C. B. Adams, 1850)	1214261	Dentellaria amabilis	(C. B. Adams, 1850)	Caribbean	P	y				n	n
1044	0.0795274	Drymaeus lacteus	Drymaeus lacteus	Lea, 1838	Bulimulidae	2	y	1367952	exact	accepted	Drymaeus lacteus	(I. Lea, 1838)	1367952	Drymaeus lacteus	(I. Lea, 1838)	South America	P	y				n	n
1045	0.0796611	Pristiloma japonica	Pristiloma japonica	Pilsbry & Hirase	Pristilomatidae	4	y	1331907	exact	accepted	Pristiloma japonica	Pilsbry & Hirase, 1903	1331907	Pristiloma japonica	Pilsbry & Hirase, 1903	Asia	P	y				n	n
1046	0.0797509	Hemitrochus varians	Hemitrochus varians	Menke	Helminthoglyptidae	143	h	1320949	exact	accepted	Hemitrochus varians	(Menke, 1829)	1320949	Hemitrochus varians	(Menke, 1829)	North America	P	y				n	n
1047	0.0797786	Ariophanta laevipes	Ariophanta laevipes	Mueller	Ariophantidae	11	n	1317006	exact	accepted	Ariophanta laevipes	(O. F. Müller, 1774)	1317006	Ariophanta laevipes	(O. F. Müller, 1774)	Asia	P	y				n	n
1052	0.0800909	Sphaerospira septentrionalis	Sphaerospira septentrionalis	Hedley	Camaenidae	3	y	1389178	Family/epithet	accepted	Mecyntera septentrionalis	(Hedley, 1897)	1389178	Mecyntera septentrionalis	(Hedley, 1897)	Asia	P	y				n	n
1053	0.0801302	Notodiscus hookeri	Notodiscus hookeri	Reeve	Charopidae	1	y	869879	exact	accepted	Notodiscus hookeri	(Reeve, 1854)	869879	Notodiscus hookeri	(Reeve, 1854)	Unassigned	P	y				n	n
1054	0.0801847	Holospira mitraensis	Holospira mitraensis	Bartsch, 1926	Urocoptidae	2	y	1064865	exact	accepted	Holospira mitraensis	Bartsch, 1926	1064865	Holospira mitraensis	Bartsch, 1926	North America	P	y				n	n
1056	0.080439	Humboldtiana buffoniana	Humboldtiana buffoniana	Pfeiffer	Helminthoglyptidae	10	n	1065388	exact	accepted	Humboldtiana buffoniana	(L. Pfeiffer, 1845)	1065388	Humboldtiana buffoniana	(L. Pfeiffer, 1845)	North America	P	y				n	n
1057	0.0804436	Daedalochila avara	Daedalochila avara	Say, 1818	Polygyridae	23	h	1351998	exact	accepted	Daedalochila avara	(Say, 1818)	1351998	Daedalochila avara	(Say, 1818)	North America	P	y				n	n
1060	0.0806998	Lamellidea subcylindrica	Lamellidea subcylindrica	Quadras & Moellendorff	Achatinellidae	7	n	1380919	exact	accepted	Lamellidea subcylindrica	(Möllendorff & Quadras, 1894)	1380919	Lamellidea subcylindrica	(Möllendorff & Quadras, 1894)	Oceania	P	y				n	n
1061	0.0809567	Deroceras hesperium	Deroceras hesperium	Pilsbry	Limacidae	1	y	1356038	exact	unaccepted	Deroceras hesperium	Pilsbry, 1944	819966	Deroceras laeve	(O. F. Müller, 1774)	North America	P	y				n	n
1062	0.0810253	Hemicena cerrateae	Hemicena cerrateae	Weyrauch	Clausiliidae	1	y	1291592	exact	accepted	Hemicena cerrateae	Weyrauch, 1958	1291592	Hemicena cerrateae	Weyrauch, 1958	South America	P	y				n	n
1065	0.0812498	Pacificella variabilis	Pacificella variabilis	Odhner	Achatinellidae	5	n	875178	exact	chresonym	Pacificella variabilis	Odhner, 1922	1380642	Tornatellinops variabilis	(Odhner, 1922)	Oceania	P	y				n	n
1067	0.0813844	Pararyssota maxima	Pararyssota maxima	Pfeiffer	Chronidae	6	n	1440623	exact	accepted	Pararyssota maxima	(L. Pfeiffer, 1853)	1440623	Pararyssota maxima	(L. Pfeiffer, 1853)	Asia	P	y				n	n
1068	0.0814771	Sonorelix harperi	Sonorelix harperi	Bryant	Helminthoglyptidae	3	y	1352781	exact	accepted	Sonorelix harperi	(Bryant, 1900)	1352781	Sonorelix harperi	(Bryant, 1900)	North America	P	y				n	n
1069	0.081521	Carychium loheri	Carychium loheri	Moellendorff	Carychiidae	1	y	1421096	exact	accepted	Carychium loheri	Möllendorff, 1898	1421096	Carychium loheri	Möllendorff, 1898	Asia	P	y				n	n
1071	0.0815667	Helicodiscus salmonaceus	Helicodiscus salmonaceus	Binney	Helicodiscidae	12	n	1351852	exact	accepted	Helicodiscus salmonaceus	W.G. Binney, 1890	1351852	Helicodiscus salmonaceus	W.G. Binney, 1890	North America	P	y				n	n
1072	0.0816884	Chloritis athrix	Chloritis athrix	Moellendorff	Camaenidae	1	y	1325948	exact	chresonym	Chloritis athrix	Möllendorff, 1901	1325947	Entadella athrix	(Möllendorff, 1901)	Asia	P	y				n	n
1073	0.0818053	Orthalicus pulchellus	Orthalicus pulchellus	Spix	Orthalicidae	24	h	1442165	exact	accepted	Orthalicus pulchellus	(Spix, 1827)	1442165	Orthalicus pulchellus	(Spix, 1827)	South America	P	y				n	n
1078	0.0826669	Helminthoglypta micrometalleoides	Helminthoglypta micrometalleoides	Miller, 1970	Helminthoglyptidae	1	y	1351746	exact	accepted	Helminthoglypta micrometalleoides	W.B. Miller, 1970	1351746	Helminthoglypta micrometalleoides	W.B. Miller, 1970	North America	P	y				n	n
1079	0.0828281	Sonorella bequaerti	Sonorella bequaerti	Miller, 1967	Xanthonycidae	2	y	1351534	exact	accepted	Sonorella bequaerti	W.B. Miller, 1967	1351534	Sonorella bequaerti	W.B. Miller, 1967	North America	P	y				n	n
1081	0.0829802	Curvella cataractae	Curvella cataractae	Melvill & Ponsonby	Subulinidae	1	y	1058570	phonetic	accepted	Curvella catarractae	(Melvill & Ponsonby, 1897)	1058570	Curvella catarractae	(Melvill & Ponsonby, 1897)	Africa	P	y				n	n
1082	0.0832291	Cyclotopsis raripilus	Cyclotopsis raripilus	Morelet, 1881	Pomatiidae	1	y	1325850	manual	accepted	Cyclophorus raripilus	Morelet, 1881	1325850	Cyclophorus raripilus	Morelet, 1881	Africa	P	y				n	n
1083	0.0832581	Albinaria contaminata	Albinaria contaminata	Rossmaessler	Clausiliidae	22	h	1049851	exact	accepted	Albinaria contaminata	(Rossmässler, 1835)	1049851	Albinaria contaminata	(Rossmässler, 1835)	Europe	P	y				n	n
1084	0.0832808	Paraegopis casius	Paraegopis casius	Martens	Zonitidae	1	y	1001391	Family/epithet	accepted	Zonites casius	E. von Martens, 1889	1001391	Zonites casius	E. von Martens, 1889	Asia	P	y				n	n
1086	0.0833502	Curvella langi	Curvella langi	Pilsbry	Subulinidae	4	y	1293263	exact	accepted	Curvella langi	Pilsbry, 1919	1293263	Curvella langi	Pilsbry, 1919	Africa	P	y				n	n
1088	0.0836181	Laevoleacina solidula	Laevoleacina solidula	Pfeiffer	Oleacinidae	53	h	1432845	Family/epithet	accepted	Oleacina solidula	(L. Pfeiffer, 1840)	1432845	Oleacina solidula	(L. Pfeiffer, 1840)	Caribbean	P	y				n	n
1089	0.0836214	Drymaeus inusitatus	Drymaeus inusitatus	Fulton	Bulimulidae	3	y	1065154	exact	accepted	Drymaeus inusitatus	(Fulton, 1900)	1065154	Drymaeus inusitatus	(Fulton, 1900)	North America	P	y				n	n
1090	0.0838865	Baccilum orthoceras	Baccilum orthoceras	Godwin-Austen	Subulinidae	2	y	1433645	phonetic	accepted	Bacillum orthoceras	(Godwin-Austen, 1875)	1433645	Bacillum orthoceras	(Godwin-Austen, 1875)	Asia	P	y				n	n
1092	0.0840242	Discus pauper	Discus pauper	Gould	Discidae	32	h	1331661	exact	accepted	Discus pauper	(Gould, 1859)	1331661	Discus pauper	(Gould, 1859)	Asia	P	y				n	n
1093	0.0840414	Dentellaria tridentina	Dentellaria tridentina	Férussac, 1832	Pleurodontidae	79	h	1214275	exact	accepted	Dentellaria tridentina	(Férussac, 1832)	1214275	Dentellaria tridentina	(Férussac, 1832)	Caribbean	P	y				n	n
1096	0.0843867	Euconulus yaeyamensis	Euconulus yaeyamensis	Pilsbry	Euconulidae	4	y	1358467	Family/epithet	accepted	Liardetia yaeyamensis	(Pilsbry, 1901)	1358467	Liardetia yaeyamensis	(Pilsbry, 1901)	Asia	P	y				n	n
1097	0.0844215	Antonella trochlearis	Antonella trochlearis	Pfeiffer	Achatinellidae	3	y	1380910	exact	accepted	Antonella trochlearis	(L. Pfeiffer, 1842)	1380910	Antonella trochlearis	(L. Pfeiffer, 1842)	Oceania	P	y				n	n
1098	0.0844561	Cryptozona albata	Cryptozona albata	Blanford	Ariophantidae	1	y	1435454	exact	chresonym	Cryptozona albata	(W. T. Blanford, 1880)	1316993	Ariophanta albata	(W. T. Blanford, 1880)	Asia	P	y				n	n
632	0.0495853	Leptopeas marmorense	Leptopeas marmorense	F. Baker	Subulinidae	1	y	1448218	manual	accepted	Leptinaria mamoreensis	F. Baker, 1926	1448218	Leptinaria mamoreensis	F. Baker, 1926	South America	P	y				n	n	Epithet misspelled in ANSP.
86	0.00599568	Thaumastus conspicuus	Thaumastus (Quechua) conspicuus	Pilsbry	Bulimulidae	5	n	1452500	manual	accepted	Plekocheilus conspicuus	Pilsbry, 1932	1452500	Plekocheilus conspicuus	Pilsbry, 1932	South America	P	y				n	n	Accepted in MolluscaBase, but synonym of Thaumastus hartwegi according to Breure & Mogollon Avila (2016); which was also part of the random selection.
750	0.057354	Ciliella ciliata	Ciliella ciliata	Studer, 1820	Hygromiidae	18	h	1002356	exact	accepted	Ciliella ciliata	(W. Hartmann, 1821)	1002356	Ciliella ciliata	(W. Hartmann, 1821)	Europe	P	y				n	n	ANSP has wrong author; nude name in Studer 1820.
1094	0.0840881	Platyrhytida seisseti	Platyrhytida seisseti	Montrouzier	Charopidae	3	y	1382996	near_1	accepted	Platyrhytida saisseti	(Montrouzier, 1860)	1382996	Platyrhytida saisseti	(Montrouzier, 1860)	Oceania	P	y				n	n	Apparently "saisseti" is a justified emendation.
79	0.00566509	Vertigo sieversi	Vertigo sieversi	Bottger	Vertiginidae	3	y	1330416	exact	accepted	Vertigo sieversi	(O. Boettger, 1879)	1330416	Vertigo sieversi	(O. Boettger, 1879)	Europe	P	y				n	n	Synonym of Vertigo nitidula in Walther et al. (2014).
853	0.0657401	Subuliniscus olivaceus	Subuliniscus olivaceus	Connolly	Subulinidae	1	y	1293870	manual	accepted	Oreohomorus olivaceus	(Pollonera, 1907)	1293870	Oreohomorus olivaceus	(Pollonera, 1907)	Africa	P	y				n	n	Confirm wrong author in ANSP.
367	0.0289181	Daudebardia tarentina	Daudebardia tarentina	Stefani & Pantanelli, 1879	Daudebardiidae	5	n	748365	exact	unaccepted	Daudebardia tarentina	de Stefani & Pantanelli, 1879	140821	Pleurobranchus testudinarius	Cantraine, 1835	Europe	P	y				n	n	Described as land snail but synonym of marine.
59	0.00429676	Trochochlamys sorocula	Trochochlamys sorocula	Pilsbry & Hirase, 1904	Chronidae	2	y	1331773	near_1	accepted	Trochochlamys sororcula	(Pilsbry & Y. Hirase, 1904)	1331773	Trochochlamys sororcula	(Pilsbry & Y. Hirase, 1904)	Asia	P	y				n	n	Epithet misspelled at ANSP.
114	0.00831158	Sesara infredens	Sesara infredens	Gould	Helicarionidae	5	n	956451	near_1	accepted	Sesara infrendens	(Gould, 1843)	956451	Sesara infrendens	(Gould, 1843)	Asia	P	y				n	n	Epithet misspelled at ANSP.
185	0.0144346	Subzebrinus ujfalvyanus	Subzebrinus ujfalvyanus	Ancey, 1886	Enidae	5	n	1332763	manual	accepted	Laevozebrinus ufjalvyanus	(Ancey, 1886)	1332763	Laevozebrinus ufjalvyanus	(Ancey, 1886)	Asia	P	y				n	n	Epithet misspelled at ANSP.
234	0.0193119	Limicolaria nakurana	Limicolaria nakurana	Preston	Achatinidae	1	y	1316047	near_1	unaccepted	Limicolaria nakuruana	Preston, 1912	1316042	Limicolaria martensiana catharia	Dall, 1910	Africa	P	y				n	n	Epithet misspelled at ANSP.
298	0.023207	Monilearia tumulora	Monilearia tumulora	Webb & Berthelot, 1833	Cochlicellidae	7	n	1049670	near_2	accepted	Monilearia tumulorum	(Webb & Berthelot, 1833)	1049670	Monilearia tumulorum	(Webb & Berthelot, 1833)	Africa	P	y				n	n	Epithet misspelled at ANSP.
364	0.028585	Phaedusa aurigani	Phaedusa aurigani	Bavay & Dautzenberg	Clausiliidae	2	y	1319992	manual	accepted	Liparophaedusa auregani	(Bavay & Dautzenberg, 1904)	1319992	Liparophaedusa auregani	(Bavay & Dautzenberg, 1904)	Asia	P	y				n	n	Epithet misspelled at ANSP.
439	0.0338432	Herilla trilobia	Herilla trilobia	Boettger, 1878	Clausiliidae	1	y	1050092	manual	accepted	Cochlodina triloba	(O. Boettger, 1878)	1050092	Cochlodina triloba	(O. Boettger, 1878)	Europe	P	y				n	n	Epithet misspelled at ANSP.
484	0.0378445	Pseudonapaeus misera	Pseudonapaeus misera	Martens	Enidae	2	y	1333030	near_1	accepted	Pseudonapaeus miser	(E. v. Martens, 1874)	1333030	Pseudonapaeus miser	(E. v. Martens, 1874)	Asia	P	y				n	n	Epithet misspelled at ANSP.
504	0.0396408	Drymaeus fusagasuganus	Drymaeus fusagasuganus	Pilsbry, 1935	Bulimulidae	1	y	1394046	near_1	unaccepted	Drymaeus tusagasuganus	Pilsbry, 1935	1347796	Drymaeus convexus	(L. Pfeiffer, 1855)	South America	P	y				n	n	Epithet misspelled at ANSP.
672	0.0527488	Rhagada supracostata	Rhagada supracostata	Schepman, 1891	Camaenidae	1	y	1058781	near_2	accepted	Rhagada supracostulata	(Schepman, 1892)	1058781	Rhagada supracostulata	(Schepman, 1892)	Asia	P	y				n	n	Epithet misspelled at ANSP.
692	0.0539322	Cupedora loriolanus	Cupedora loriolanus	Crosse	Camaenidae	1	y	1149770	near_3	accepted	Cupedora lorioliana	(Crosse, 1863)	1149770	Cupedora lorioliana	(Crosse, 1863)	Australia	P	y				n	n	Epithet misspelled at ANSP.
910	0.0695792	Elaphroconcha javanicensis	Elaphroconcha javanicensis	Férussac	Ariophantidae	5	n	1335764	near_2	accepted	Elaphroconcha javacensis	(Férussac, 1821)	1335764	Elaphroconcha javacensis	(Férussac, 1821)	Asia	P	y				n	n	Epithet misspelled at ANSP.
980	0.0743537	Symptychia massageri	Symptychia massageri	Bavay & Dautzenberg	Clausiliidae	1	y	1321070	manual	chresonym	Clausilia (Pseudonenia) messageri	Bavay & Dautzenberg, 1899	1321068	Tropidauchenia messageri	(Bavay & Dautzenberg, 1899)	Asia	P	y				n	n	Epithet misspelled at ANSP.
1043	0.0795187	Succinea globospira	Succinea globospira	Martens	Succineidae	3	y	1064731	near_1	accepted	Succinea globispira	E. von Martens, 1898	1064731	Succinea globispira	E. von Martens, 1898	North America	P	y				n	n	Epithet misspelled at ANSP.
6	0.000103078	Testacella haliotoides	Testacella haliotoides	Lamarck	Testacellidae	11	n	819973	near_2	accepted	Testacella haliotidea	Draparnaud, 1801	819973	Testacella haliotidea	Draparnaud, 1801	Europe	P	y				n	n	Epithet misspelled at ANSP; wrong author at ANSP.
25	0.00193094	Hemicycla psathrya	Hemicycla psathrya	Lowe, 1861	Helicidae	1	y	1003373	near_1	accepted	Hemicycla psathyra	(R. T. Lowe, 1861)	1003373	Hemicycla psathyra	(R. T. Lowe, 1861)	Africa	P	y				n	n	Epithet misspelled in ANSP.
704	0.0548953	Phenacolimax lamarcki	Phenacolimax (Insulivitrina) lamarcki	Férussac	Vitrinidae	7	n	1002873	manual	accepted	Insulivitrina lamarckii	(A. Férussac, 1821)	1002873	Insulivitrina lamarckii	(A. Férussac, 1821)	Africa	P	y				n	n	Epithet misspelled in ANSP.
255	0.0203136	Holospira tamaulipasensis	Holospira tamaulipasensis	Bartsch, 1906	Urocoptidae	1	y	1064896	near_2	accepted	Holospira tamaulipensis	Bartsch, 1906	1064896	Holospira tamaulipensis	Bartsch, 1906	North America	P	y				n	n	Epithet misspelled in ANSP; misspelling has been published.
324	0.0249707	Drymaeus parvicygni	Drymaeus parvicygni	Pilsbry, 1930	Bulimulidae	2	y	1367914	near_3	accepted	Drymaeus paravicignyi	Pilsbry, 1930	1367914	Drymaeus paravicignyi	Pilsbry, 1930	Caribbean	P	y				n	n	Epithet misspelled in MolluscaBase.
1049	0.079819	Glessula nilagarica	Glessula nilagarica	Reeve	Subulinidae	4	y	1317412	near_1	accepted	Glessula nilagirica	(Reeve, 1850)	1317412	Glessula nilagirica	(Reeve, 1850)	Asia	P	y				n	n	Epithet misspelled in MolluscaBase.
1027	0.0782184	Pseudohelicarion compactus	Pseudohelicarion compactus	Quadras & Moellendorff	Euconulidae	3	y	1397209	manual	accepted	Pseudhelicarion compactus	(Quadras & Möllendorff, 1894)	1397209	Pseudhelicarion compactus	(Quadras & Möllendorff, 1894)	Asia	P	y				n	n	Genus misspelled at ANSP.
200	0.0167722	Helicobulinus turbinoides	Helicobulinus turbinoides	Broderip, 1841	Bradybaenidae	5	n	1398657	manual	chresonym	Helix turbinoides	Broderip, 1841	1415530	Cochlostyla turbinoides	(Broderip, 1841)	Asia	P	y				n	n	Helicobulinus probably correct.
851	0.0654796	Hypselostyla camelopardalis	Hypselostyla camelopardalis	Broderip	Bradybaenidae	25	h	1398673	manual	accepted	Cochlostyla camelopardalis	(Broderip, 1841)	1398673	Cochlostyla camelopardalis	(Broderip, 1841)	Asia	P	y				n	n	Hypselostyla probably correct.
658	0.0516772	Cernuella cistora	Cernuella cistora	Morelet, 1845	Hygromiidae	2	y	1002375	manual	accepted	Helicella cistorum	(Morelet, 1845)	1002375	Helicella cistorum	(Morelet, 1845)	Europe	P	y				n	n	Misspelling at ANSP.
51	0.00378112	Pachystyla mauritianella	Pachystyla mauritianella	Morelet	Helicarionidae	3	y	1289497	manual	unaccepted	Pachystyla bicolor var. mauritianella	Morelet, 1851	1289495	Pachystyla bicolor	(Lamarck, 1822)	Africa	P	y				n	n
508	0.039732	Albinaria bigibbosa	Albinaria bigibbosa	Charpentier	Clausiliidae	4	y	1116613	manual	accepted subspecies	Albinaria forbesiana bigibbosa	(De Charpentier, 1847)	1116094	Albinaria forbesiana	(L. Pfeiffer, 1846)	Europe	P	y				n	n	Not Albinaria bigibbosula (Martens, 1883).
475	0.0371107	Chondrula bayeri	Chondrula bayeri	Pfeiffer	Enidae	13	n	1039042	manual	unaccepted	Chondrus bayeri	(L. Pfeiffer, 1858)	1003342	Chondrula tridens	(O. F. Müller, 1774)	Europe	P	y				n	n	Not Chondrula beieri Klemm, 1962.
670	0.0526273	Campylaea alpina	Campylaea (Delphinatia) alpina	Férussac, 1822	Helicidae	26	h	1432413	manual	chresonym	Chilostoma (Delphinatia) alpinum	(Férussac, 1821)	1004985	Delphinatia fontenillii alpina	(Michaud, 1831)	Europe	P	y				n	n	Nude name in Férussac according to AnimalBase.
463	0.0363599	Sesara bouyeri	Sesara bouyeri	Crosse & Fischer	Helicarionidae	1	y	1321930	near_1	accepted	Sesara bouyei	(Crosse & Fischer, 1863)	1321930	Sesara bouyei	(Crosse & Fischer, 1863)	Asia	P	y				n	n	Original spelling is "bouyei"; "bouyeri" is an emendation, determine if it was justified.
187	0.0144695	Phengus opalinus	Phengus opalinus	Sowerby	Bradybaenidae	6	n	1435960	manual	alternate representation	Cochlostyla (Phengus) opalina	(G. B. Sowerby I, 1841)	1415518	Cochlostyla opalina	(G. B. Sowerby I, 1841)	Asia	P	y				n	n	Phengus probably correct.
959	0.0730743	Oxychilus glaberrima	Oxychilus (Morlina) glaberrima	Benson	Oxychilidae	1	y	1439583	manual	unaccepted	Helix glaberrima	Benoit, 1859	1003479	Morlina glabra	(Rossmässler, 1835)	Europe	P	y				n	n	Preoccupied, synonym of Morlina glabra ercica.
168	0.0129246	Eurytus episcopalis	Eurytus episcopalis	Pfeiffer	Bulimulidae	2	y	1263458	Family/epithet	chresonym	Bulimus episcopalis	L. Pfeiffer, 1855	1263322	Plekocheilus (Eurytus) episcopalis	(L. Pfeiffer, 1855)	South America	P	y				n	n	Should be alternate representation.
630	0.0494744	Luchuphaedusa aratorum	Luchuphaedusa aratorum	Pilsbry, 1903	Clausiliidae	5	n	1357043	Family/epithet	accepted	Megalophaedusa (Mundiphaedusa) aratorum	(Pilsbry, 1903)	1357043	Megalophaedusa (Mundiphaedusa) aratorum	(Pilsbry, 1903)	Asia	P	y				n	n	Should be alternate representation.
944	0.0719685	Protobeliscus riparius	Protobeliscus riparius	Pfeiffer	Subulinidae	3	y	1451723	manual	accepted	Obeliscus riparia	(L. Pfeiffer, 1852)	1451723	Obeliscus riparia	(L. Pfeiffer, 1852)	South America	P	y				n	n	Subspecies of Obeliscus cuneus in Breure & Araujo (2017), which is in Protobeliscus in MolluscaBase; should be "riparius".
561	0.0441613	Pythia imperforata	Pythia imperforata	A. Adams, 1850	Ellobiidae	2	y	827717	exact	accepted	Pythia imperforata	(A. Adams, 1850)	827717	Pythia imperforata	(A. Adams, 1850)	Asia	P	y				n	n	This ID subsequently deleted; now 1468352.
288	0.0224795	Helicostyla phaostyla	Helicostyla (Opalliostyla) phaostyla	Pfeiffer	Bradybaenidae	2	y	1415503	manual	accepted	Cochlostyla phaeostyla	(L. Pfeiffer, 1856)	1415503	Cochlostyla phaeostyla	(L. Pfeiffer, 1856)	Asia	P	y				n	n	What genus is correct? ANSP epithet misspelled.
1006	0.0760332	Mesanella stolidata	Mesanella stolidata	Quadras & Moellendorff	Bradybaenidae	1	y	1419015	manual	accepted	Camaena stolidota	Quadras & Möllendorff, 1894	1419015	Camaena stolidota	Quadras & Möllendorff, 1894	Asia	P	y				n	n	What genus is correct? ANSP epithet misspelled.
708	0.0551528	Lehmannia marginatus	Lehmannia marginatus	Muller	Limacidae	6	n	875564	near_2	accepted	Lehmannia marginata	(O. F. Müller, 1774)	875564	Lehmannia marginata	(O. F. Müller, 1774)	Europe	P	y				n	n	Wrong gender ending at ANSP.
1050	0.0799763	Stenogyropsis turritus	Stenogyropsis turritus	Gude	Bradybaenidae	4	y	1426226	manual	chresonym	Ganesella turrita	Gude, 1900	1332265	Pseudobuliminus turrita	(Gude, 1900)	Asia	P	y				n	n	Wrong gender ending in WoRMS.
662	0.0520998	Isabellaria boeotia	Isabellaria boeotia	Küster, 1861	Clausiliidae	2	y	1326291	manual	unaccepted	Clausilia boeotica	Küster, 1861	1003285	Isabellaria clandestina	(Rossmässler, 1857)	Europe	P	y				n	n	ANSP epithet misspelled?
985	0.0747548	Macrogastra latestriata	Macrogastra (Pyrostoma) latestriata	Bielz	Clausiliidae	9	n	1432333	exact_subgenus	unaccepted	Macrogastra (Macrogastra) latestriata	(A. Schmidt, 1856)	1051403	Macrogastra borealis bielzi	H. Nordsieck, 1993	Europe	P	y				n	n	Bielz MS validated by Schmidt; why is junior name bielzi recognized in WoRMS?
473	0.0368055	Cochlostyla ventricosa	Cochlostyla ventricosa	Bruguiere	Bradybaenidae	9	n	1416691	manual	chresonym	Bulimus ventricosus	Bruguière, 1792	1442963	Helicostyla ventricosa	(Bruguière, 1792)	Asia	P	y				n	n	Is Eudoxus correct genus?
190	0.015126	Euconulus nesioticus	Euconulus nesioticus	Pilsbry & Hirase, 1903	Euconulidae	2	y	1331756	manual	accepted	Trochochlamys nesiotica	(Pilsbry & Hirase, 1903)	1331756	Trochochlamys nesiotica	(Pilsbry & Hirase, 1903)	Asia	P	y				n	n	Named as Kaliella; ANSP combination unpublished?
346	0.027166	Kaliella macrostoma	Kaliella macrostoma	Boettger	Helicarionidae	1	y	1372332	exact	chresonym	Kaliella macrostoma	Möllendorff, 1897	1372331	Coneuplecta macrostoma	(Möllendorff, 1897)	Asia	P	y				n	n	Wrong author at ANSP?
509	0.0398257	Alopia ciucasiana	Alopia ciucasiana	Grossu, 1969	Clausiliidae	1	y	1050913	manual	accepted subspecies	Alopia nefasta ciucasiana	Grossu, 1969	1049742	Alopia nefasta	(M. Kimakowicz, 1894)	Europe	P	y				n	n	Subspecies.
140	0.0100677	Laeocathaica filippina	Laeocathaica filippina	Heude	Bradybaenidae	2	y	1373838	exact	unaccepted	Laeocathaica filippina	(Heude, 1882)	1373840	Laeocathaica subsimilis	Deshayes, 1874)	Asia	P	y				n	n	Subspecies.
431	0.0334501	Albinaria glabella	Albinaria glabella	Pfeiffer	Clausiliidae	2	y	1056239	Family/epithet	unaccepted	Clausilia glabella	L. Pfeiffer, 1865	1039795	Albinaria eburnea	(L. Pfeiffer, 1854)	Europe	P	y				n	n	Subspecies.
13	0.000554923	Montenegrina umbilicata	Montenegrina umbilicata	Bottger	Clausiliidae	6	n	1443494	Family/epithet	unaccepted	Clausilia umbilicata	O. Boettger, 1879	1003322	Montenegrina cattaroensis	(Rossmässler, 1835)	Europe	P	y				n	n	Subspecies.
218	0.0180244	Camaena xanthoderma	Camaena xanthoderma	Moellendorff	Camaenidae	3	y	1322894	exact	unaccepted	Camaena xanthoderma	(Möllendorff, 1882)	1322890	Camaena hainanensis	(H. Adams, 1870)	Asia	P	y				n	n	Subspecies.
231	0.0192562	Phaedusa campayansis	Phaedusa campayansis	Morgan	Clausiliidae	1	y	1337591	manual	accepted subspecies	Phaedusa filicostata kapayanensis	(de Morgan, 1885)	1337583	Phaedusa filocosata	(de Morgan, 1885)	Asia	P	y				n	n	ANSP epithet misspelled.
621	0.0487217	Cochlodina marginata	Cochlodina marginata	Küster	Clausiliidae	28	h	1349244	manual	chresonym	Clausilia marginata	Rossmässler, 1835	1003300	Macedonica marginata	(Rossmässler, 1835	Europe	P	y				n	n	ANSP has wrong author; possibly this is Cochlodina orthostoma Menke, also in MolluscaBase.
788	0.0600877	Peruinia flachi	Peruinia flachi	Bottger	Clausiliidae	9	n	1394136	Family/epithet	unaccepted	Nenia flachi	O. Boettger, 1889	1291476	Peruinia peruana	(Troschel, 1847)	South America	P	y				n	n	Subspecies.
579	0.0452642	Albinaria milleri	Albinaria milleri	Pfeiffer	Clausiliidae	2	y	1056156	Family/epithet	unaccepted	Clausilia milleri	L. Pfeiffer, 1850	1049903	Albinaria caerulea	(Deshayes, 1835)	Europe	P	y				n	n	Subspecies.
952	0.0724818	Alopia nordsiecki	Alopia nordsiecki	Grossu-Tesio, 1973	Clausiliidae	2	y	1416915	exact	unaccepted	Alopia nordsiecki	Grossu & Tesio, 1973	1049748	Alopia regalis	(M. Bielz, 1851)	Europe	P	y				n	n	Subspecies.
100	0.00729121	Hemiphaedusa similaris	Hemiphaedusa similaris	A. Adams	Clausiliidae	2	y	1250871	exact	chresonym	Hemiphaedusa similaris	(H. Adams, 1867)	1023191	Zaptyx similaris	(H. Adams, 1866)	Asia	P	y				n	n	ANSP has wrong author.
154	0.0120533	Monacha obstructa	Monacha obstructa	Férussac, 1821	Helicidae	15	n	1116176	exact	accepted	Monacha obstructa	(L. Pfeiffer, 1842)	1116176	Monacha obstructa	(L. Pfeiffer, 1842)	Asia	P	y				n	n	ANSP has wrong author.
171	0.0132678	Macrogastra tumida	Macrogastra (Pyrostoma) tumida	Schmidt	Clausiliidae	9	n	1050420	exact	accepted	Macrogastra tumida	(Rossmässler, 1836)	1050420	Macrogastra tumida	(Rossmässler, 1836)	Europe	P	y				n	n	ANSP has wrong author.
401	0.0312524	Flammulina albozonata	Flammulina albozonata	Gardner, 1969	Charopidae	1	y	821222	exact	accepted	Flammulina albozonata	N. Gardner, 1969	821222	Flammulina albozonata	N. Gardner, 1969	Australia	P	y				n	n	ANSP has wrong author.
417	0.032322	Alinda wagneri	Alinda wagneri	Wohlberedt	Clausiliidae	3	y	1049726	exact	accepted	Alinda wagneri	(A. J. Wagner, 1911)	1049726	Alinda wagneri	(A. J. Wagner, 1911)	Europe	P	y				n	n	ANSP has wrong author.
472	0.0367777	Malacolimax tenellus	Malacolimax tenellus	Nilsson	Limacidae	1	y	1002621	exact	accepted	Malacolimax tenellus	(O. F. Müller, 1774)	1002621	Malacolimax tenellus	(O. F. Müller, 1774)	Europe	P	y				n	n	ANSP has wrong author.
474	0.036948	Mastigophallus rangianus	Mastigophallus rangianus	Férussac, 1821	Hygromiidae	7	n	1002812	exact	accepted	Mastigophallus rangianus	(Michaud, 1831)	1002812	Mastigophallus rangianus	(Michaud, 1831)	Europe	P	y				n	n	ANSP has wrong author.
489	0.0380461	Haploptychius fischeri	Haploptychius fischeri	Morelet, 1886	Streptaxidae	1	y	877702	exact	accepted	Haploptychius fischeri	(Morlet, 1886)	877702	Haploptychius fischeri	(Morlet, 1886)	Asia	P	y				n	n	ANSP has wrong author.
555	0.043748	Ampelita robillardi	Ampelita (Vescona) robillardi	A. Adams	Acavidae	2	y	1309860	exact	accepted	Ampelita robillardi	(H. Adams & Angas, 1876)	1309860	Ampelita robillardi	(H. Adams & Angas, 1876)	Africa	P	y				n	n	ANSP has wrong author.
600	0.0472035	Helix pathetica	Helix pathetica	Parreyss in Albers, 1860	Helicidae	2	y	1116222	exact	accepted	Helix pathetica	Mousson, 1854	1116222	Helix pathetica	Mousson, 1854	Asia	P	y				n	n	ANSP has wrong author.
738	0.0569375	Coelostemma fusca	Coelostemma fusca	Dall	Urocoptidae	1	y	1065204	exact	accepted	Coelostemma fusca	(E. von Martens, 1897)	1065204	Coelostemma fusca	(E. von Martens, 1897)	North America	P	y				n	n	ANSP has wrong author.
1000	0.075584	Helicigona heldreichi	Helicigona heldreichi	Shuttleworth, 1852	Helicidae	10	n	1002281	Family/epithet	accepted	Thiessea heldreichi	(L. Pfeiffer, 1846)	1002281	Thiessea heldreichi	(L. Pfeiffer, 1846)	Europe	P	y				n	n	ANSP has wrong author.
1039	0.0792302	Chondrus orientalis	Chondrus orientalis	Rossmaessler	Enidae	4	y	1116069	Family/epithet	accepted	Eubrephulus orientalis	(L. Pfeiffer, 1848)	1116069	Eubrephulus orientalis	(L. Pfeiffer, 1848)	Asia	P	y				n	n	ANSP has wrong author.
1087	0.0834132	Diastole insculpta	Diastole insculpta	Reeve	Euconulidae	8	n	1149822	Family/epithet	accepted	Fanulena insculpta	(L. Pfeiffer, 1846)	1149822	Fanulena insculpta	(L. Pfeiffer, 1846)	Australia	P	y				n	n	ANSP has wrong author.
638	0.0501114	Aegista gotoensis	Aegista gotoensis	Pilsbry & Hirase	Bradybaenidae	5	n	1332104	manual	accepted subspecies	Aegista kobensis gotoensis	(Pilsbry & Y. Hirase, 1902)	1332101	Aegista kobensis	(Schmacker & O. Boettger, 1890)	Asia	P	y				n	n	Subspecies.
413	0.0321692	Pollicaria crossei	Pollicaria crossei	Dautzenberg & Hamonville	Pupinidae	3	y	1304368	exact	unaccepted	Pollicaria crossei	(Dautzenberg & d'Hamonville, 1887)	1027052	Pollicaria rochebruni	(Mabille, 1887)	Asia	C	y				n	y	Accepted in Kongim et al. (2013).
715	0.055572	Cochlodinella soluta	Cochlodinella soluta	Pfeiffer	Urocoptidae	3	y	1351294	exact	unaccepted	Cochlodinella soluta	(L. Pfeiffer, 1864)	1288203	Tomigerella layardi	(Benson, 1856)	Caribbean	P	y				n	y	Accepted in Espinosa & Ortea (1999).
741	0.0570684	Succinea fulgens	Succinea fulgens	Lea	Succineidae	3	y	1389388	exact	taxon inquirendum	Succinea fulgens	I. Lea, 1841	1389388	Succinea fulgens	I. Lea, 1841	Caribbean	P	y				n	y	Accepted in Espinosa & Ortea (1999).
363	0.028536	Coryda lindeni	Coryda lindeni	Pfeiffer	Helminthoglyptidae	1	y	1427614	manual	taxon inquirendum	Helix lindoni	Pfeiffer, 1847				Caribbean	P	y				n	y	Accepted as Coryda lindoni by Espinosa & Ortea (1999); epithet misspelled at ANSP.
850	0.0654613	Candidula usticensis	Candidula usticensis	Calcara, 1842	Helicidae	3	y	1002304	manual	uncertain	Ichnusomunda usticensis	(Calcara, 1842)				Europe	P	y				n	y	Current status should be "accepted"; placement in Ichnusomunda is what is uncertain--Manganelli et al. (2001) said "Cernuella". AnimalBase: synonymy with north African species is hypothetical
542	0.0427998	Pleuropoma zonata	Pleuropoma (Aphanoconia) zonata	(Lesson, 1831)	Helicinidae	1	y		missing							Oceania	N	y				y	??	Not Helicina zonata G. B. Sowerby, 1842; treated as uncertain status by Solem (1959), but oldest name in "Zonata group". Since articulatum (also on this list) is part of the zonatum group; taxon inquirendum is an appropriate status here.
406	0.0317136	Sulfurina usakanensis	Sulfurina usakanensis	Austen	Helicinidae	1	y		missing							Asia	N	y				y	??	No recent citations?
930	0.0705668	Sphincterochila rozeti	Sphincterochila (Albea) rozeti	Michaud, 1830	Helicidae	7	n		missing							Europe	P	y				y	??	Accepted in Leucochroa by Richardson (1980); no placement in AnimalBase; also Manganelli et al. (1996: 356).
706	0.0549734	Oxychilus hemipsoricus	Oxychilus hemipsoricus	Morelet	Oxychilidae	2	y		missing							Africa	P	y				y	??	Tentatively as Pseudopolita hemipsorica in Breure et al. (2018).
97	0.00710006	Sphincterochila syrosina	Sphincterochila (Albea) syrosina	Bourguignat, 1876	Helicidae	1	y		missing							Europe	P	y				y	??	Listed as synonym of species complex Candidula syrensis by Bank (2017); no current allocation in AnimalBase.
488	0.0379656	Papuina nortoni	Papuina nortoni	Pilsbry, 1894	Camaenidae	1	y		missing							Oceania	P	y				y	??	Manuscript name of Brazier validated by Pilsbry (1894).
492	0.0385141	Retinella simoni	Retinella simoni	Bottger	Godwiniidae	1	y		missing							Asia	P	y				y	??	No current placement found.
974	0.0740736	Ferussacia letourneuxi	Ferussacia (Pegea) letourneuxi	Bourguignat, 1878	Ferussaciidae	8	n		missing							Africa	P	y				y	??	No current placement found.
494	0.0388205	Helicella aberrans	Helicella aberrans	Mousson, 1863	Hygromiidae	4	y		missing							Europe	P	y				y	??	No current placement in AnimalBase; Helicella in Richardson (1980).
323	0.0248449	Pseudachatina perelongata	Pseudachatina perelongata	Rolle, 1902	Achatinidae	2	y		missing							Africa	P	y				y	??	Older name for Pseudachatina daillyana Pilsbry, 1904, according to Fulton (1920), P. gravenreuthi (APHIA 1429964) may be older than either (check Pain 1967).
146	0.011102	Flavoleacina microlestes	Flavoleacina microlestes	Pilsbry	Oleacinidae	1	y		missing							Caribbean	P	y				y	??	From Haiti, not cited in recent years?
371	0.0290383	Helicarion altitudinis	Helicarion altitudinis	Pilsbry, 1934	Helicarionidae	1	y		missing							Asia	P	y				y	??	Lectotype Baker (1963) but not treated as valid; not treated recently?
277	0.0218586	Xesta bella	Xesta bella	Pfeiffer	Ariophantidae	1	y		missing							Asia	P	y				y	??	No recent citations?
290	0.0227477	Trochozonites tumidula	Trochozonites tumidula	Martens	Urocyclidae	1	y		missing							Africa	P	y				y	??	No recent treatments?
573	0.0449758	Lauria bequaerti	Lauria bequaerti	Pilsbry	Pupillidae	3	y		missing							Africa	P	y				y	??	No recent treatments?
889	0.0682586	Chondrula libanica	Chondrula libanica	Naegele	Enidae	3	y		missing							Asia	P	y				y	??	Accepted as Jaminia libanica by Haas (1955); not cited by Heller (2009, Land Snails of Israel), but most similar to Euchondrus lederi (Pfeiffer, 1868) illustrated there.
175	0.0137305	Epiphragmophora monographa	Epiphragmophora monographa	Doring	Epiphragmophoridae	2	y		missing				1252593	Epiphragmophora rhathymos	(Holmberg, 1912)	South America	P	y				y	n	Synonymy from Cuezzo (2006), who said name was preoccupied, but it appears to be a misidentification of Burmeister, 1861.
49	0.00375685	Papillifera agrigentina	Papillifera agrigentina	Benoit	Clausiliidae	2	y		missing				1050086	Cochlodina bidens	(Linnaeus, 1758)	Europe	P	y				y	n	Established by Westerlund (1890, p. 69); synonym of Papillifera bidens affinis according to http://www.eu-nomen.eu/portal/taxon.php?guid=urn:lsid:faunaeur.org:taxname:423555.
390	0.0302896	Pseudonapaeus przewalskii	Pseudonapaeus przewalskii	Ancey	Enidae	1	y		missing				1328602	Pseudonapaeus albiplicatus	(E. v. Martens, 1874)	Asia	P	y				y	n	Named as Buliminus; synonym of Pseudonapaeus albiplicatus (Martens, 1874) in Sysoeve & Schileyko, 2009).
588	0.0461729	Chondrina circumplicata	Chondrina circumplicata	Westerlund	Chondrinidae	5	n		missing				1003150	Chondrina multidentata	(Strobel, 1851)	Europe	P	y				y	n	Synonymy from Frank (1996).
345	0.0271131	Candidula specialis	Candidula specialis	Bourguignat in Servain, 1880	Helicidae	1	y		missing				1050738	Xerosecta reboudiana	(Bourguignat, 1863)	Africa	P	y				y	n	Synonymy from Gittenberger (1993).
667	0.0525201	Cernuella variegata	Cernuella variegata	Frivaldsky in Mousson, 1859	Hygromiidae	5	n		missing				426375	Cerneulla virgata	(Da Costa, 1778)	Europe	P	y				y	n	Accepted as Cernuella variegata by Richardson (1980), but Helix variegata is many times preoccupied; synonym of Cernuella virgata on various websites.
395	0.0305575	Trochulus tumescens	Trochulus tumescens	Westerlund, 1881	Hygromiidae	1	y		missing				1002493	Trochulus hispidus	(Linnaeus, 1758)	Europe	P	y				y	n	Accepted as Trichia tumescens by Richardson (1980)., but he didn't cite Schlesch (1938) who considered it a subspecies of hispida.
836	0.064831	Isabellaria coarctata	Isabellaria coarctata	Mousson	Clausiliidae	3	y		missing				1003289	Isabellaria thermopylarum	(Pfeiffer, 1850)	Europe	P	y				y	n	Manuscript name of Mousson validated by Westerlund, current name from AnimalBase.
989	0.0749577	Faustella capsella	Faustella capsella	Lowe, 1854	Hygromiidae	1	y		missing				1049882	Actinella arridens	(R. T. Lowe, 1831)	Europe	P	y				y	n	Non Gould, 1851; presumably = Actinella arridens as reported on various websites; see Waldén, 1983.
776	0.0592572	Ambigua amalfitana	Ambigua amalfitana	Bellini, 1902	Helicidae	3	y		missing				1050412	Marmorana fuscolabiata	(Rossmässler, 1842)	Europe	P	y				y	n	Part of Marmorana fuscolabiata species complex according to Giusti et al. (2019).
438	0.0337223	Lucerna oxytenes	Lucerna oxytenes	Pilsbry, 1889	Pleurodontidae	13	n		missing				1214249	Lucerna lucerna	(O. F. Müller, 1774)	Caribbean	P	y				y	n	Synonym of Pleurodonte lucerna in Rosenberg & Muratove, which was placed in Lucerna by Sei et al. (2017). We now consider the species valid, but that hasn't been published.
966	0.0736211	Hemitrochus constantior	Hemitrochus constantior	Weinland	Helminthoglyptidae	10	n		missing				1441840	Hemitrochus gallopavonis	(L. Pfeiffer, 1842)	North America	P	y				y	n	Synonymy from Clench (1959).
116	0.00841201	Chondrina angulata	Chondrina angulata	Fagot	Chondrinidae	1	y		missing				1001818	Chondrina tenuimarginata	(Des Moulins, 1835)	Europe	P	y				y	n	Synonymy from Gittenberger (1973).
835	0.064816	Trochulus peregrina	Trochulus peregrina	Naegele, 1910	Hygromiidae	1	y		missing				1003462	Xeropicta ledereri	(Pfeiffer, 1856)	Europe	P	y				y	n	Synonymy from Gittenberger (1991).
580	0.0453586	Cyrnotheba perlevis	Cyrnotheba perlevis	Shuttleworth, 1852	Helicidae	3	y		missing				1049692	Monacha cantiana	(Montagu, 1803)	Europe	P	y				y	n	Synonymy from Guisti & Manganelli (1987).
730	0.0563121	Xerocrassa cauta	Xerocrassa cauta	Westerlund, 1889	Helicidae	4	y		missing				1049710	Xerocrassa cretica	(L. Pfeiffer, 1841)	Europe	P	y				y	n	Synonymy from Liberto et al. (2017).; AnimalBase gives year as 1879.
569	0.0448019	Megalophaedusa subhickonis	Megalophaedusa (Mesophaedusa) subhickonis	Pilsbry	Clausiliidae	3	y		missing				1334022	Stereophaedusa hickonis	(Boettger, 1877)	Asia	P	y				y	n	Synonymy from Minato (1982).
230	0.0191571	Vitrea calderoni	Vitrea calderoni	Westerlund	Pristilomatidae	1	y		missing				1003478	Mediterranea hydatina	(Rossmässler, 1838)	Europe	P	y				y	n	Synonymy from Riedel (2000).
659	0.0516773	Oscarboettgeria gagriensis	Oscarboettgeria gagriensis	Rosen, 1911	Hygromiidae	1	y		missing				1116194	Oscarboettgeria euages	(O. Boettger, 1883)	Asia	P	y				y	n	Synonymy from Sysoev & Schileyko (2009).
89	0.00627732	Coelostemma marrsi	Coelostemma marrsi	Drake, 1951	Urocoptidae	1	y		missing				1064838	Coelostemma freytagi	Bartsch, 1950	North America	P	y				y	n	Synonymy from Thompson (1988).
391	0.030323	Carychium striolatum	Carychium striolatum	Bourguignat	Carychiidae	1	y		missing				1001475	Carychium tridentatum	(Risso, 1826)	Africa	P	y				y	n	Synonymy on several websites, source not traced.
549	0.0434915	Hemicycla hierroensis	Hemicycla hierroensis	Grasset, 1857	Helicidae	2	y		missing				1002204	Hemicycla maugeana	(Shuttleworth, 1852)	Africa	P	y				y	n	Accepted by Groh (1985). Synonym of H. maugeana in Bank, Groh & Hutterer (2002). Fossil only?
912	0.0697236	Idyla bicolor	Idyla bicolor	Pfeiffer	Clausiliidae	1	y		missing				1050322	Idyla bicristata	(Rossmässler, 1839)	Europe	P	y				y	n	Synonymy from https://www.bagniliggia.it/WMSD/HtmSpecies/3864004000.htm.
603	0.0473983	Scabrina denudata	Scabrina denudata	Bavay & Dautzenberg	Cyclophoridae	2	y		missing							Asia	C	y				y	y	Accepted by Abbott (1989).
354	0.0282667	Leptopoma tagolandensis	Leptopoma (Leptopoma) tagolandensis	Pilsbry, 1908	Cyclophoridae	4	y		missing							Asia	C	y				y	y	Accepted by Robertson et al. (1987).
2	1.80374e-05	Paramiella incisa	Paramiella incisa	Hombron & Jacquinot	Neocyclotidae	5	n		missing							Oceania	C	y				y	y	Accepted, IUCN, Groombridge (1996).
389	0.0302715	Palaina patula	Palaina (Palaina) patula	Semper	Diplommatinidae	9	n		missing							Oceania	C	y				y	y	Accepted by Groombridge, 1994, Red List.
907	0.0694245	Chondropoma xenicum	Chondropoma xenicum	Pilsbry, 1933	Annulariidae	2	y		missing							Caribbean	L	y				y	y	Accepted as Articulipoma xenicum by Watters (2006).
365	0.0288561	Chondropoma moralesi	Chondropoma moralesi	Torre & Bartsch, 1938	Annulariidae	1	y		missing							Caribbean	L	y				y	y	Accepted as Chondropoma moestum moralesi by Espinosa & Ortea (1999) and Watters (2006); C. moestum missing.
815	0.0626309	Omphalotropis elongata	Omphalotropis (Scalinella) elongata	Pease	Assimineidae	5	n		missing							Oceania	L	y				y	y	Accepted as Omphalotropis (Scalinella) elongata by Richardson et al. (1991); not Omphalotropis elongatula Quadras & Möllendorff, 1894.
411	0.0320103	Parachondrodes chordatus	Parachondrodes chordatus	Pfeiffer, 1858	Annulariidae	4	y		missing							Caribbean	L	y				y	y	Accepted by Espinosa & Ortea (1999) in Chondropoma.
74	0.00528085	Annularisca auricoma	Annularisca auricoma	Pfeiffer, 1859	Annulariidae	9	n		missing							Caribbean	L	y				y	y	Accepted by Watters (2006).
113	0.00823879	Chondrothyra uniplicata	Chondrothyra uniplicata	Torre & Bartsch, 1938	Annulariidae	2	y		missing							Caribbean	L	y				y	y	Accepted by Watters (2006).
243	0.019723	Eutudora limbifera	Eutudora limbifera	Pfeiffer, 1846	Annulariidae	6	n		missing							Caribbean	L	y				y	y	Accepted by Watters (2006).
284	0.022032	Chondropoma edouardi	Chondropoma edouardi	Aguayo, 1934	Annulariidae	2	y		missing							Caribbean	L	y				y	y	Accepted by Watters (2006).
384	0.0298798	Chondrothyra affinis	Chondrothyra affinis	Torre & Bartsch, 1938	Annulariidae	4	y		missing							Caribbean	L	y				y	y	Accepted by Watters (2006).
388	0.0300811	Tudorina rangelina	Tudorina rangelina	Poey, 1851	Annulariidae	8	n		missing							Caribbean	L	y				y	y	Accepted by Watters (2006).
446	0.0342413	Tudora fossor	Tudora fossor	Baker, 1924	Annulariidae	15	n		missing							Caribbean	L	y				y	y	Accepted by Watters (2006).
450	0.0346807	Chondropoma caymanbracense	Chondropoma caymanbracense	Pilsbry, 1930	Annulariidae	6	n		missing							Caribbean	L	y				y	y	Accepted by Watters (2006).
457	0.0357073	Xenopoma aguayoi	Xenopoma aguayoi	Torre & Bartsch, 1941	Annulariidae	11	n		missing							Caribbean	L	y				y	y	Accepted by Watters (2006).
596	0.0468393	Chondropomartes irradians	Chondropomartes irradians	Pfeiffer, 1852	Annulariidae	19	h		missing							Caribbean	L	y				y	y	Accepted by Watters (2006).
859	0.066258	Diplopoma aguadillense	Diplopoma aguadillense	Pfeiffer, 1875	Annulariidae	6	n		missing							Caribbean	L	y				y	y	Accepted by Watters (2006).
1075	0.0819743	Diplopoma lachneri	Diplopoma lachneri	Pfeiffer, 1862	Annulariidae	2	y		missing							Caribbean	L	y				y	y	Accepted by Watters (2006).
517	0.0407875	Chondropometes scopulorus	Chondropometes scopulorus	Torre & Bartsch, 1938	Annulariidae	1	y		missing							Caribbean	L	y				y	y	Accepted by Watters (2006); epithet misspelled at ANSP.
83	0.00588331	Parachondrodes nigriculus	Parachondrodes nigriculus	Gundlach in Pfeiffer & Gundlach, 1861	Annulariidae	2	y		missing							Caribbean	L	y				y	y	Accepted in Parachondria by Watters, 2006).
728	0.0562211	Parachondrodes erectus	Parachondrodes erectus	Pfeiffer, 1858	Annulariidae	1	y		missing							Caribbean	L	y				y	y	Accepted in Parachondria by Watters, 2006).
237	0.0194816	Omphalotropis atomaria	Omphalotropis atomaria	Anton	Assimineidae	3	y		missing							Oceania	L	y				y	y	Nude name in Anton (1838), established by Philippi, 1846; Abbott (1958) stated that dubium Pfeiffer was a synonym, so he is considered to have accepted atomaria, but he didn't state current genus.
613	0.048129	Ceratopoma coxeni	Ceratopoma (Palaeohelicina) coxeni	Brazier	Helicinidae	4	y		missing							Asia	N	y				y	y	Accepted as Sphaeroconia coxeni by Iredale (1941).
329	0.0252998	Excavata elegantula	Excavata elegantula	Pfeiffer, 1850	Helicinidae	4	y		missing							Caribbean	N	y				y	y	Accepted by Espinosa (2017, Tentacle).
202	0.0170802	Alcadia dysoni	Alcadia (Analcadia) dysoni	Pfeiffer	Helicinidae	26	h		missing							North America	N	y				y	y	Accepted by Hovestadt (1987).
443	0.0340783	Helicina invectita	Helicina invectita	Pilsbry & Vanatta, 1928	Helicinidae	2	y		missing							Caribbean	N	y				y	y	Accepted by Robertson et al. (1986).
637	0.0500415	Pleuropoma gomeaense	Pleuropoma gomeaense	Garrett	Helicinidae	2	y		missing							Oceania	N	y				y	y	Accepted by Robertson et al. (1986).
313	0.0242645	Pleuropoma solidum	Pleuropoma solidum	Pease	Helicinidae	2	y		missing							Oceania	N	y				y	y	Accepted by Robertson et al. 1986.
376	0.0292704	Sulfurina globulina	Sulfurina globulina	Moellendorff	Helicinidae	5	n		missing							Asia	N	y				y	y	Accepted by Wetherbee (1986) and Baker (1941) in Eutrochatella.
806	0.0620983	Geophorus pseudomphalus	Geophorus pseudomphalus	Moellendorff, 1894	Helicinidae	1	y		missing							Asia	N	y				y	y	Accepted by Bartsch, 1918, Zilch (1979).
1074	0.0819599	Paraphaedusa dohertyi	Paraphaedusa dohertyi	Aldrich	Clausiliidae	1	y		missing							Asia	P	y				y	y	Accepted by McKinnon et al. (1996); author is Boettger in Aldrich 1889.
124	0.00902975	Coryda auberi	Coryda (Cysticopsis) auberi	d'Orbigny	Helminthoglyptidae	3	y		missing							Caribbean	P	y				y	y	Accepted as Cysticopsis auberi by Esinosa & Ortea (1999).
807	0.0621644	Candidula majoricensis	Candidula majoricensis	Dohrn & Heynemann, 1852	Helicidae	1	y		missing							Europe	P	y				y	y	Accepted as Xerocrassa majoricensis by Chueca et al. (2018).
587	0.0460675	Drepanostomella excisa	Drepanostomella excisa	Pfeiffer, 1854	Scolodontidae	2	y		missing							South America	P	y				y	y	Accepted by Baker (1925); Happia excisa in Linares & Vera (2012).
682	0.0534806	Brachypodella samana	Brachypodella (Ischnostrophina) samana	Clench, 1966	Urocoptidae	4	y		missing							Caribbean	P	y				y	y	Accepted by Weatherbee (1984) and Richardson (1991).
558	0.0439818	Vagavarix paradisensis	Vagavarix paradisensis	Pilsbry, 1933	Oleacinidae	2	y		missing							Caribbean	P	y				y	y	Accepted by Weatherbee (1984).
752	0.0574811	Leptaxis leptostyla	Leptaxis leptostyla	Dohrn, 1869	Helicidae	2	y		missing							Africa	P	y				y	y	Synonym of Leptaxis bollei (Albers, 1856), also missing, according to Rolán (2005).
40	0.00297838	Succinea bogotensis	Succinea bogotensis	Pfeiffer	Succineidae	1	y		missing							South America	P	y				y	y	Accepted in Linares & Vera (2012).
305	0.023767	Plectotropis icela	Plectotropis icela	Pilsbry	Bradybaenidae	2	y		missing							Asia	P	y				y	y	Accepted as Aegista (Plectotropis) icela by Richardson (1983).
676	0.052857	Plectotropis sinkaitzensis	Plectotropis sinkaitzensis	Pilsbry	Bradybaenidae	2	y		missing							Asia	P	y				y	y	Accepted as Aegista (Plectotropis) sinkaitzensis by Richardson (1983).
228	0.0189307	Amastrella fragosa	Amastrella fragosa	Cooke	Amastridae	1	y		missing							Oceania	P	y				y	y	Accepted as Amastra (Amastrella) fragosa by Cowie et al. (1995).
941	0.0715983	Amastrella luctuosa	Amastrella luctuosa	Pfeiffer	Amastridae	3	y		missing							Oceania	P	y				y	y	Accepted as Amastra (Amastrella) luctuosa by Cowie et al. (1995).
568	0.0447407	Amastrella melanosis	Amastrella melanosis	Newcomb, 1854	Amastridae	4	y		missing							Oceania	P	y				y	y	Accepted as Amastra (Amastrella) melanosis by Cowie et al. (1995).
271	0.0215739	Heteramastra whitei	Heteramastra whitei	Cooke	Amastridae	1	y		missing							Oceania	P	y				y	y	Accepted as Amastra (Amastrella) whitei by Cowie et al. (1995).
126	0.00915376	Armiella ricei	Armiella ricei	Cooke	Amastridae	1	y		missing							Oceania	P	y				y	y	Accepted as Amastra (Armiella) ricei by Cowie et al. (1995).
229	0.0189572	Heteramastra sinistrorsa	Heteramastra sinistrorsa	Baldwin	Amastridae	2	y		missing							Oceania	P	y				y	y	Accepted as Amastra (Heteramastra) sinistrorsa by Cowie et al. (1995).
38	0.00276266	Cecilioides aegyptiaca	Cecilioides aegyptiaca	Pallary	Ferussaciidae	4	y		missing							Africa	P	y				y	y	Accepted as Caecilianella aegyptica by Ridout-Sharpe (1998).
90	0.00643537	Coryda nigropicta	Coryda nigropicta	Arango in Pfr.	Helminthoglyptidae	1	y		missing							Caribbean	P	y				y	y	Accepted as Cepolis (Coryda) nigropicta by Richardson (1982).
92	0.00653859	Coryda hjalmarsoni	Coryda (Cysticopsis) hjalmarsoni	Pfeiffer	Helminthoglyptidae	2	y		missing							Caribbean	P	y				y	y	Accepted as Cepolis (Cysticopsis) hjalmarsoni by Richardson (1982).
701	0.0547073	Euclastaria musicola	Euclastaria musicola	Shuttleworth	Helminthoglyptidae	34	h		missing							Caribbean	P	y				y	y	Accepted as Cepolis (Euclastaria) musicola by Richardson (1982).
861	0.0663689	Plagioptycha bondi	Plagioptycha bondi	Pilsbry, 1933	Helminthoglyptidae	1	y		missing							Caribbean	P	y				y	y	Accepted as Cepolis (Plagioptycha) bondi in Richardson (1982).
167	0.0128992	Cerastua somaliensis	Cerastua somaliensis	Smith	Enidae	2	y		missing							Africa	P	y				y	y	Accepted as Cerastus somaliensis by Mordan (1992).
940	0.0715435	Cernuella erythraea	Cernuella erythraea	Westerlund, 1889	Hygromiidae	1	y		missing							Africa	P	y				y	y	Accepted as Cernuella erythraea in Richardson (1980); accepted as Xerotumida erythraea by Rour et al. (2002); couldn't trace that genus name.
481	0.0376011	Cernuella mauretanica	Cernuella mauretanica	Bourguignat	Hygromiidae	8	n		missing							Africa	P	y				y	y	Accepted as Cernuella mauritanica by Richardson (1980); and Xerophila mauretanica by Cossignani (2014); check spelling of epithet.
163	0.0125817	Helicella macta	Helicella macta	Kobelt, 1893	Hygromiidae	1	y		missing							Africa	P	y				y	y	Accepted as Helicella mactae by Richardson (1980); epithet misspelled at ANSP.
896	0.0687151	Aerotrochus caymanbracensis	Aerotrochus caymanbracensis	Pilsbry, 1949	Sagdidae	1	y		missing							Caribbean	P	y				y	y	Accepted as Lacteoluna caymanbracensis by Richardson (1986).
577	0.0451388	Ilikala fusca	Ilikala fusca	Newcomb, 1853	Amastridae	9	n		missing							Oceania	P	y				y	y	Accepted as Leptachatina (Ilikala) fusca by Cowie et al. (1995).
793	0.0605633	Neosubulina gloynii	Neosubulina gloynii	Gibbons	Subulinidae	8	n		missing							Caribbean	P	y				y	y	Accepted as Leptinaria (Neosubulina) gloynii by Haas (1962).
513	0.0401888	Leptopeas paludinoides	Leptopeas paludinoides	d'Orbigny	Subulinidae	3	y		missing							Caribbean	P	y				y	y	Accepted as Leptinaria paludinoides by Espinosa & Ortea (1999).
85	0.00589855	Lyropupa thaumasia	Lyropupa (Mirapupa) thaumasia	Pilsbry & Cooke	Vertiginidae	7	n		missing							Oceania	P	y				y	y	Accepted as Lyropupa (Mirapupa) thaumasia by Cowie et al. (1995).
149	0.0115391	Ptychorhytida testudinaria	Ptychorhytida testudinaria	Gassies	Rhytididae	3	y		missing							Oceania	P	y				y	y	Accepted as Ouagapia testudinaria by Richardson (1989).
590	0.0464011	Partulina porcellana	Partulina (Eburnella) porcellana	Newcomb	Achatinellidae	9	n		missing							Oceania	P	y				y	y	Accepted as Partulina (Eburnella) porcellana by Cowie et al. (1995).
500	0.0394498	Partulina semicarinata	Partulina (Eburnella) semicarinata	Newcomb	Achatinellidae	7	n		missing							Oceania	P	y				y	y	Accepted as Partulina (Eburnella) semicarinata by Cowie et al. (1995).
444	0.0342021	Chersaecia brachydiscus	Chersaecia brachydiscus	Godwin-Austen, 1879	Plectopylidae	1	y		missing							Asia	P	y				y	y	Accepted as Plectopylis brachydiscus by Richardson (1986).
17	0.000830937	Stephanoda lirata	Stephanoda lirata	Couthouy	Charopidae	2	y		missing							South America	P	y				y	y	Accepted as Stephadiscus lyratus by Hylton-Scott (1981); epithet misspelled at ANSP; author is Gould.
419	0.0325206	Setipellis raripila	Setipellis raripila	Morelet	Helminthoglyptidae	2	y		missing							Caribbean	P	y				y	y	Accepted as Suavitas raripila by Espinosa & Ortea (2009).
722	0.0558273	Cernuella orbignyi	Cernuella orbignyi	Orb. in W. & B., 1839	Hygromiidae	2	y		missing							Africa	P	y				y	y	Accepted as Xerotricha orbignyi by Hutterer & Gittenberger (1998), also missing from MolluscaBase.
970	0.0738508	Ariophanta nicobarica	Ariophanta nicobarica	Deshayes	Ariophantidae	2	y		missing							Asia	P	y				y	y	Accepted by Abbott (1989).
997	0.0752546	Gulella cavidens	Gulella (Digulella) cavidens	Martens, 1876	Streptaxidae	2	y		missing							Africa	P	y				y	y	Accepted by Andrés Cobeta (2001).
451	0.0351584	Prosopeas cochliodes	Prosopeas cochliodes	Pfeiffer	Subulinidae	2	y		missing							Asia	P	y				y	y	Accepted by Bragado et al. 2000.
900	0.0689102	Corona rosenbergi	Corona rosenbergi	Strebel	Orthalicidae	1	y		missing							South America	P	y				y	y	Accepted by Breure & Borrero (2008).
512	0.0401197	Hirasea biconcava	Hirasea biconcava	Pilsbry	Discidae	3	y		missing							Asia	P	y				y	y	Accepted by Chiba (2009).
483	0.0376852	Lignus mucidus	Lignus mucidus	Gould	Achatinidae	2	y		missing							Africa	P	y				y	y	Accepted by Cossignani (2014).
526	0.0416281	Lignus onager	Lignus onager	Shuttleworth	Achatinidae	1	y		missing							Africa	P	y				y	y	Accepted by Cossignani (2014).
1037	0.0790085	Succinea casta	Succinea casta	Ancey	Succineidae	12	n		missing							Oceania	P	y				y	y	Accepted by Cowie et al. (1995) and Moretzsohn & McShane (2003).
1066	0.0813161	Leptachatina illimis	Leptachatina illimis	Cooke, 1910	Amastridae	2	y		missing							Oceania	P	y				y	y	Accepted by Cowie et al. (1995) and Wu (2002).
374	0.0291605	Succinea inconspicua	Succinea inconspicua	Ancey	Succineidae	1	y		missing							Oceania	P	y				y	y	Accepted by Cowie et al. (1995), who noted the name is preoccupied.
47	0.00352702	Amastra subobscura	Amastra subobscura	Hyatt & Pilsbry, 1911	Amastridae	2	y		missing							Oceania	P	y				y	y	Accepted by Cowie et al. (1995).
108	0.0078256	Amastra uniplicata	Amastra uniplicata	Hartman, 1888	Amastridae	7	n		missing							Oceania	P	y				y	y	Accepted by Cowie et al. (1995).
166	0.0128862	Carelia hyattiana	Carelia hyattiana	Hyatt & Pilsbry	Amastridae	1	y		missing							Oceania	P	y				y	y	Accepted by Cowie et al. (1995).
287	0.0224768	Laminella straminea	Laminella straminea	Reeve	Amastridae	8	n		missing							Oceania	P	y				y	y	Accepted by Cowie et al. (1995).
312	0.0242136	Laminella alexandri	Laminella alexandri	Newcomb	Amastridae	7	n		missing							Oceania	P	y				y	y	Accepted by Cowie et al. (1995).
322	0.0248088	Laminella remyi	Laminella remyi	Newcomb	Amastridae	1	y		missing							Oceania	P	y				y	y	Accepted by Cowie et al. (1995).
398	0.0308699	Amastra assimilis	Amastra assimilis	Newcomb	Amastridae	12	n		missing							Oceania	P	y				y	y	Accepted by Cowie et al. (1995).
470	0.036674	Amastra baldwiniana	Amastra baldwiniana	Hyatt & Pilsbry	Amastridae	9	n		missing							Oceania	P	y				y	y	Accepted by Cowie et al. (1995).
537	0.0424602	Tropidoptera alata	Tropidoptera alata	Pfeiffer, 1856	Amastridae	3	y		missing							Oceania	P	y				y	y	Accepted by Cowie et al. (1995).
559	0.044001	Amastra aurostoma	Amastra aurostoma	Baldwin	Amastridae	3	y		missing							Oceania	P	y				y	y	Accepted by Cowie et al. (1995).
591	0.0464431	Tornatellaria occidentalis	Tornatellaria occidentalis	Pilsbry & Cooke, 1916	Achatinellidae	15	n		missing							Oceania	P	y				y	y	Accepted by Cowie et al. (1995).
645	0.0506451	Amastra makawaoensis	Amastra makawaoensis	Hyatt & Pilsbry	Amastridae	2	y		missing							Oceania	P	y				y	y	Accepted by Cowie et al. (1995).
710	0.0552127	Tornatellides virgula	Tornatellides virgula	Cooke & Pilsbry, 1915	Achatinellidae	1	y		missing							Oceania	P	y				y	y	Accepted by Cowie et al. (1995).
736	0.0567162	Carelia necra	Carelia necra	Cooke	Amastridae	4	y		missing							Oceania	P	y				y	y	Accepted by Cowie et al. (1995).
777	0.0593336	Tornatellides moomomiensis	Tornatellides moomomiensis	Pilsbry & Cooke	Achatinellidae	4	y		missing							Oceania	P	y				y	y	Accepted by Cowie et al. (1995).
779	0.0595168	Carelia sinclairi	Carelia sinclairi	Ancey	Amastridae	7	n		missing							Oceania	P	y				y	y	Accepted by Cowie et al. (1995).
798	0.0609949	Striatura discus	Striatura (Pseudohyalina) discus	H. B. Baker, 1941	Gastrodontidae	4	y		missing							Oceania	P	y				y	y	Accepted by Cowie et al. (1995).
891	0.0684819	Partulina subpolita	Partulina subpolita	Pilsbry & Cooke	Achatinellidae	1	y		missing							Oceania	P	y				y	y	Accepted by Cowie et al. (1995).
1024	0.0779344	Amastra durandi	Amastra durandi	Ancey	Amastridae	2	y		missing							Oceania	P	y				y	y	Accepted by Cowie et al. (1995).
1031	0.0786348	Amastra nubilosa	Amastra nubilosa	Mighels	Amastridae	16	h		missing							Oceania	P	y				y	y	Accepted by Cowie et al. (1995).
998	0.075289	Leptachatina scutilis	Leptachatina scutilis	Mighels	Amastridae	3	y		missing							Oceania	P	y				y	y	Accepted by Cowie et al. (1995); epithet misspelled at ANSP, misspelling has been published.
224	0.0184871	Succinea bichlorata	Succinea bichlorata	Ancey	Succineidae	1	y		missing					Succinea bicolorata	Ancey, 1899	Oceania	P	y				y	y	Accepted by Cowie et al. (1995); epithet misspelled at ANSP.
30	0.00207527	Achatinella buddii	Achatinella (Achatinellastrum) buddii	Newcomb	Achatinellidae	22	h		missing							Oceania	P	y				y	y	Accepted by Cowie et al. (1995); extinct, IUCN.
319	0.0245868	Achatinella dimorpha	Achatinella (Achatinellastrum) dimorpha	Gulick	Achatinellidae	63	h		missing							Oceania	P	y				y	y	Accepted by Cowie et al. (1995); extinct, IUCN.
180	0.0141885	Sulcobasis rohdei	Sulcobasis rohdei	Kobelt, 1891	Camaenidae	1	y		missing							Asia	P	y				y	y	Accepted by Dharma et al. (2005).
214	0.0178074	Cochlicopa collina	Cochlicopa collina	Drouet, 1855	Cochlicopidae	2	y		missing							Europe	P	y				y	y	Accepted by Egorov (2008) and Sysoev & Schileyko (2009).
809	0.0622201	Planostemma miranda	Planostemma miranda	Pilsbry	Urocoptidae	3	y		missing							Caribbean	P	y				y	y	Accepted by Espinosa & Ortea (1992).
812	0.0624541	Liocallonia propinqua	Liocallonia propinqua	Arango, 1882	Urocoptidae	10	n		missing							Caribbean	P	y				y	y	Accepted by Espinosa & Ortea (1992).
115	0.00841152	Centralia obliqua	Centralia obliqua	Pfeiffer	Urocoptidae	4	y		missing							Caribbean	P	y				y	y	Accepted by Espinosa & Ortea (1999), misspelled as "oblicua".
761	0.058311	Tetrentodon scalarina	Tetrentodon scalarina	Shuttleworth	Urocoptidae	12	n		missing							Caribbean	P	y				y	y	Accepted by Espinosa & Ortea (1999), with incorrect authorship.
496	0.03908	Torrecoptis purioensis	Torrecoptis purioensis	Jaume & Torre, 1972	Urocoptidae	2	y		missing							Caribbean	P	y				y	y	Accepted by Espinosa & Ortea (1999), with spelling "puriosensis".
94	0.00664712	Tomelasmus irroratus	Tomelasmus irroratus	Gundlach	Urocoptidae	22	h		missing							Caribbean	P	y				y	y	Accepted by Espinosa & Ortea (1999).
159	0.0121625	Microceramus maculatus	Microceramus maculatus	Pfeiffer	Urocoptidae	2	y		missing							Caribbean	P	y				y	y	Accepted by Espinosa & Ortea (1999).
198	0.0166103	Melaniella acuticostata	Melaniella acuticostata	d'Orbigny	Oleacinidae	13	n		missing							Caribbean	P	y				y	y	Accepted by Espinosa & Ortea (1999).
203	0.0172651	Zachrysia guantanamensis	Zachrysia guantanamensis	Pfeiffer, 1858	Zachrysiidae	10	n		missing							Caribbean	P	y				y	y	Accepted by Espinosa & Ortea (1999).
211	0.0175804	Torrecoptis costellaris	Torrecoptis costellaris	Jaume & Torre, 1972	Urocoptidae	13	n		missing							Caribbean	P	y				y	y	Accepted by Espinosa & Ortea (1999).
227	0.0188645	Trilamellaxis remediensis	Trilamellaxis remediensis	Torre , 1911	Urocoptidae	8	n		missing							Caribbean	P	y				y	y	Accepted by Espinosa & Ortea (1999).
269	0.0214332	Vertigo torrei	Vertigo torrei	Aguayo & Jaume	Vertiginidae	2	y		missing							Caribbean	P	y				y	y	Accepted by Espinosa & Ortea (1999).
310	0.0240999	Torrecoptis stricta	Torrecoptis stricta	Torre, 1912	Urocoptidae	6	n		missing							Caribbean	P	y				y	y	Accepted by Espinosa & Ortea (1999).
402	0.03127	Brachypodella angulifera	Brachypodella (Brevipedella) angulifera	Gundlach	Urocoptidae	9	n		missing							Caribbean	P	y				y	y	Accepted by Espinosa & Ortea (1999).
410	0.0319732	Torrecoptis curta	Torrecoptis curta	Jaume & Torre, 1972	Urocoptidae	1	y		missing							Caribbean	P	y				y	y	Accepted by Espinosa & Ortea (1999).
421	0.0326762	Heterocoptis bermudezi	Heterocoptis bermudezi	Jaume & Torre, 1972	Urocoptidae	4	y		missing							Caribbean	P	y				y	y	Accepted by Espinosa & Ortea (1999).
433	0.0335856	Capillacea angustior	Capillacea angustior	Pfeiffer, 1864	Urocoptidae	7	n		missing							Caribbean	P	y				y	y	Accepted by Espinosa & Ortea (1999).
529	0.0418612	Macroceramus costulatus	Macroceramus costulatus	Pfeiffer, 1859	Urocoptidae	15	n		missing							Caribbean	P	y				y	y	Accepted by Espinosa & Ortea (1999).
570	0.0448366	Gongylostoma elegans	Gongylostoma elegans	Pfeiffer, 1839	Urocoptidae	33	h		missing							Caribbean	P	y				y	y	Accepted by Espinosa & Ortea (1999).
597	0.0468791	Johaniceramus longus	Johaniceramus longus	Henderson, 1915	Urocoptidae	2	y		missing							Caribbean	P	y				y	y	Accepted by Espinosa & Ortea (1999).
717	0.0557047	Cochlodinella blainiana	Cochlodinella blainiana	Pfeiffer, 1863	Urocoptidae	6	n		missing							Caribbean	P	y				y	y	Accepted by Espinosa & Ortea (1999).
740	0.0570617	Zachrysia bayamensis	Zachrysia bayamensis	Pfeiffer, 1854	Zachrysiidae	23	h		missing							Caribbean	P	y				y	y	Accepted by Espinosa & Ortea (1999).
786	0.0599374	Torrecoptis oleacea	Torrecoptis oleacea	Jaume & Torre, 1972	Urocoptidae	3	y		missing							Caribbean	P	y				y	y	Accepted by Espinosa & Ortea (1999).
817	0.062873	Bulimulus sepulchralis	Bulimulus sepulchralis	Poey	Bulimulidae	31	h		missing							Caribbean	P	y				y	y	Accepted by Espinosa & Ortea (1999).
976	0.0742212	Tetrentodon modesta	Tetrentodon modesta	Poey, 1858	Urocoptidae	6	n		missing							Caribbean	P	y				y	y	Accepted by Espinosa & Ortea (1999).
1020	0.0773091	Trilamellaxis fallax	Trilamellaxis fallax	Torre	Urocoptidae	2	y		missing							Caribbean	P	y				y	y	Accepted by Espinosa & Ortea (1999).
794	0.0607221	Platysuccinea portoricensis	Platysuccinea portoricensis	Shuttleworth, 1854	Sagdidae	36	h		missing							Caribbean	P	y				y	y	Accepted by Gannon (1996).
582	0.0454744	Ferussacia oranensis	Ferussacia (Pegea) oranensis	Bourguignat	Ferussaciidae	1	y		missing							Africa	P	y				y	y	Accepted by Heller et al. (1991).
762	0.0583152	Sphincterochila maroccana	Sphincterochila maroccana	Pallary, 1910	Helicidae	34	h		missing							Africa	P	y				y	y	Accepted by Hutterer et al. (2011) and Cossignani (2014).
480	0.0375279	Pachystyla inversicolor	Pachystyla inversicolor	Férussac	Helicarionidae	16	h		missing							Africa	P	y				y	y	Accepted by Marshall (1995).
746	0.0572717	Pythia semisulcata	Pythia semisulcata	A. Adams, 1850	Ellobiidae	1	y		missing							Asia	P	y				y	y	Accepted by Monk et al. 1997.
19	0.00118763	Pythia ceylanica	Pythia ceylanica	Pfeiffer, 1853	Ellobiidae	7	n		missing							Asia	P	y				y	y	Accepted by Naggs & Raheem (2004).
702	0.0547698	Letourneuxia numidica	Letourneuxia numidica	Bourguignat, 1866	Arionidae	1	y		missing							Africa	P	y				y	y	Accepted by Patrão (2013; type species of genus.
1080	0.0829089	Epiphragmophora multesima	Epiphragmophora multesima	Pilsbry	Epiphragmophoridae	1	y		missing							South America	P	y				y	y	Accepted by Richardson (1982).
132	0.0096511	Laeocathaica dolani	Laeocathaica dolani	Pilsbry, 1934	Bradybaenidae	3	y		missing							Asia	P	y				y	y	Accepted by Richardson (1983).
361	0.028484	Pleurodonte parilis	Pleurodonte parilis	Wood, 1828	Pleurodontidae	5	n		missing							Caribbean	P	y				y	y	Accepted by Richardson (1983).
575	0.045052	Planispira atacta	Planispira atacta	Pfeiffer	Camaenidae	2	y		missing							Asia	P	y				y	y	Accepted by Richardson (1983).
962	0.0731567	Planispira deaniana	Planispira deaniana	Ford	Camaenidae	3	y		missing							Asia	P	y				y	y	Accepted by Richardson (1983).
408	0.0317979	Hojeda elatior	Hojeda elatior	Pfeiffer, 1859	Sagdidae	1	y		missing							Caribbean	P	y				y	y	Accepted by Richardson (1986) in Thysanophora (part 1, p. 80) and Hojeda (part 3, p. 6).
44	0.00324877	Odontosagda abbotti	Odontosagda abbotti	Vanatta, 1918	Sagdidae	2	y		missing							Caribbean	P	y				y	y	Accepted by Richardson (1986).
145	0.0110349	Torrecoptis depressicostata	Torrecoptis depressicostata	Jaume & Torre, 1972	Urocoptidae	2	y		missing							Caribbean	P	y				y	y	Accepted by Richardson (1991); not listed in Espinosa & Ortea (1999).
215	0.0178511	Macroceramus lineatus	Macroceramus lineatus	Bruguiere	Urocoptidae	5	n		missing							Caribbean	P	y				y	y	Accepted by Richardson (1999).
773	0.0591047	Amphibulima browni	Amphibulima browni	Pilsbry	Amphibulimidae	1	y		missing							Caribbean	P	y				y	y	Accepted by Robinson et al. (2009).
109	0.00799315	Gonaxis montisnimbae	Gonaxis montisnimbae	Binder, 1963	Streptaxidae	1	y		missing							Africa	P	y				y	y	Accepted by Rondeau & Lebbie (2007).
135	0.0097829	Sagda triptycha	Sagda triptycha	Pfeiffer, 1859	Sagdidae	9	n		missing							Caribbean	P	y				y	y	Accepted by Rosenberg & Muratov (2006).
144	0.0109181	Sagda foremaniana	Sagda foremaniana	C. B. Adams, 1850	Sagdidae	20	h		missing							Caribbean	P	y				y	y	Accepted by Rosenberg & Muratov (2006).
191	0.0152431	Sagda occidentalis	Sagda occidentalis	H. B. Baker, 1935	Sagdidae	30	h		missing							Caribbean	P	y				y	y	Accepted by Rosenberg & Muratov (2006).
424	0.0331045	Zaphysema mundum	Zaphysema mundum	C. B. Adams, 1849	Sagdidae	51	h		missing							Caribbean	P	y				y	y	Accepted by Rosenberg & Muratov (2006).
685	0.0535528	Stauroglypta alveus	Stauroglypta alveus	C. B. Adams, 1850	Sagdidae	3	y		missing							Caribbean	P	y				y	y	Accepted by Rosenberg & Muratov (2006).
1028	0.0782249	Proserpinula discoidea	Proserpinula discoidea	C. B. Adams, 1850	Sagdidae	30	h		missing							Caribbean	P	y				y	y	Accepted by Rosenberg & Muratov (2006).
309	0.0240792	Lissembryon dilatata	Lissembryon dilatata	Pfeiffer, 1846	Sagdidae	10	n		missing							Caribbean	P	y				y	y	Accepted by Sei et al. (2017).
29	0.00205304	Brachypodella imitatrix	Brachypodella (Brevipedella) imitatrix	Pilsbry	Urocoptidae	2	y		missing							Caribbean	P	y				y	y	Accepted by Thompson & Franz (1976).
535	0.0422517	Maurohelix sollieri	Maurohelix sollieri	Bgt in Kobelt, 1883	Helicidae	2	y		missing							Africa	P	y				y	y	Accepted in Maurohelix by Richardson (1980).
871	0.0671664	Rachis sanguinea	Rachis sanguinea	Benson	Enidae	4	y		missing							Africa	P	y				y	y	Listed as extinct on IUCN red list, as Rhachis sanguineus; genus misspelled there.
199	0.0166298	Gulella tsara	Gulella tsara	Emberton, 2001	Streptaxidae	1	y		missing							Africa	P	y				y	y	Named 2001.
541	0.0427154	Gulella analamerae	Gulella analamerae	Emberton, 2001	Streptaxidae	1	y		missing							Africa	P	y				y	y	Named 2001.
1091	0.0839499	Gulella ranomasina	Gulella ranomasina	Emberton, 2001	Streptaxidae	1	y		missing							Africa	P	y				y	y	Named 2001.
855	0.0658875	Miradiscops lobaterita	Miradiscops lobaterita	H. B. Baker, 1925	Scolodontidae	1	y		missing							South America	P	y				y	y	Named as Pseudohyalina lobaterita.
860	0.066352	Euconulus obesiconus	Euconulus obesiconus	Pilsbry & Hirase, 1908	Euconulidae	2	y		missing							Asia	P	y				y	y	On Korean red list, 2nd edition, 2014, as Parakaliella obesiconus.
471	0.0366787	Hemitrochus filicosta	Hemitrochus filicosta	Pfeiffer, 1845	Helminthoglyptidae	1	y		missing							North America	P	y				y	y	Synonym of Cepolis (Hemitrochus) troscheli Pfeiffer, 1846, also missing from MolluscaBase, in Richardson (1982), but filicosta is an older name.
546	0.0433022	Pellicula depressa	Pellicula depressa	Rang	Amphibulimidae	8	n		missing							Caribbean	P	y				y	y	Synonym of Pellicula appendiculata in Breure (1973), also missing.
594	0.0465981	Payenia saxatilis	Payenia saxatilis	Gould, 1846	Endodontidae	2	y		missing							South America	P	y				y	y	Type species of its genus.
179	0.0140931	Streptaxis pfeifferi	Streptaxis pfeifferi	Pilsbry, 1930	Streptaxidae	4	y		missing							South America	P	y				y	y	Valid name for Artemon pfeifferi Pilsbry, 1930, currently in Streptaxis; not Streptaxis pfeifferi Zelebor, 1867, currently in Haploptychius.
622	0.0488855	Ceras zenkeri	Ceras zenkeri	Thiele, 1933	Subulinidae	1	y		missing							Africa	P	y				y	y	Valid in Zilch (1973).
810	0.0622351	Oreohomorus banjoensis	Oreohomorus banjoensis	Thiele, 1933	Subulinidae	1	y		missing							Africa	P	y				y	y	Valid in Zilch (1973).
385	0.0299513	Vagavarix samana	Vagavarix samana	Pilsbry, 1933	Oleacinidae	1	y		missing							Caribbean	P	y				y	y	Cited by Weatherbee (1984); mentioned as Varicella samana in a Nature Conservancy report: https://studylib.es/doc/8654942/evaluaci%C3%B3n-ecoregional-de-la-rep%C3%BAblica-dominicana.
358	0.0283948	Achatinella curta	Achatinella (Achatinellastrum) curta	Newcomb	Achatinellidae	147	h		missing							Oceania	P	y				y	y	Accepted by Cowie et al. (1995); critically endangered, IUCN.
698	0.0542824	Achatinella lorata	Achatinella lorata	Férussac	Achatinellidae	240	h		missing							Oceania	P	y				y	y	Accepted by Cowie et al. (1995); critically endangered, IUCN.
868	0.0669575	Pene fouroisi	Pene fouroisi	Bourguignat	Enidae	3	y		missing							Asia	P	y				y	y	As Petraeus fourousi in Bar (1970); epithet misspelled at ANSP.
