# Supplementary material for: Adapting mark-recapture methods to estimating accepted species-level diversity: a case study with terrestrial Gastropoda
Source: PeerJ. 2022 Jun 21;10:e13139. doi: 10.7717/peerj.13139 (PMC9231345; doi:10.7717/peerj.13139)
Supplement: Supplemental Information 4 — Each row represents a name treated as valid in the second random sample from ANSP. Columns and their descriptions are the same as in Table S2, except that “Sort”, shows numbers 1101–2200, following 1–1100 in Table S2. [file peerj-10-13139-s004.xlsx]

## Sheet: Second 1100
Sort	Random	Binomen	Full name	ANSP Authority	Family	Total lots	Abun- dance	AphiaID	Match type	Taxon status	ScientificName	Authority	AphiaID accepted	Species_accepted	Authority_accepted	Main region	Group	Available	Out of scope	Duplicate output	Exclude	Epithet missing	Accepted name missing	Comment
1987	0.151571	Cochlostoma compactum	Cochlostoma (Cochlostoma) compactum	Paladilhe	Diplommatinidae	1	l		missing	manuscript?						Europe	C	n			y			Only Amnicola compacta Paladilhe found.
1392	0.108024	Chondropometes saturatus	Chondropometes saturatus	Torre & Bartsch, 1938	Annulariidae	1	l		missing	manuscript?						Caribbean	L	n			y			Manuscript name.
1833	0.140115	Truncatella obscura	Truncatella obscura	Morelet, 1882	Truncatellidae	1	l									Africa	L				y			Truncatellidae.
2031	0.154549	Geomelania pygmaea	Geomelania pygmaea	C. B. Adams, 1845	Truncatellidae	67	h									Caribbean	L				y			Truncatellidae.
1658	0.126769	Geomelania hilliana	Geomelania hilliana	C. B. Adams, 1851	Truncatellidae	5	m									Caribbean	L				y			Truncatellidae.
1308	0.10196	Geomelania parvula	Geomelania parvula	Pilsbry & Brown, 1912	Truncatellidae	7	m									Caribbean	L				y			Truncatellidae.
1981	0.151158	Geomelania striosa	Geomelania striosa	C. B. Adams, 1850	Truncatellidae	13	m									Caribbean	L				y			Truncatellidae.
1665	0.127315	Truncatella bairdiana	Truncatella bairdiana	C. B. Adams, 1852	Truncatellidae	3	l									North America	L				y			Truncatellidae.
1703	0.130117	Taheitia arcasiana	Taheitia arcasiana	Crosse, 1868	Truncatellidae	1	l									Oceania	L				y			Truncatellidae.
1866	0.142449	Taheitia heinrichi	Taheitia heinrichi	Gittenberger, 1989	Truncatellidae	2	l									Asia	L				y			Truncatellidae.
1939	0.147938	Pleuropoma caledonicum	Pleuropoma (Aphanoconia) caledonicum	Baird	Helicinidae	1	l		missing	manuscript?						Oceania	N	n			y			Apparently not Helicina novacaledoniae Baird.
1265	0.0972181	Pleuropoma rufescens	Pleuropoma (Orobophana) rufescens	Pease	Helicinidae	3	l		missing	manuscript						Oceania	N	n			y			Manuscript according to Garrett, 1884.
1309	0.101973	Alcadia minuta	Alcadia (Penisoltia) minuta		Helicinidae	1	l	1249847	Match rejected	lapsus?						North America	N	n			y			Probably an error for minima: https://www.biodiversitylibrary.org/page/15167609#page/355/mode/1up.
1683	0.128673	Hemicycla stulta	Hemicycla stulta	Mabille, 1883	Helicidae	1	l		missing	synonym						Africa	P	y	y		y			Accepted in Richardson (1980); Groh (1985) fossil; Bak, Groh & Ripken (2002), synonym of H. saulcyi carta.
1109	0.0856261	Phaedusa suturalis	Phaedusa suturalis	Bavay & Dautzenberg	Clausiliidae	4	l		missing	manuscript						Asia	P	n			y			Manuscript name according to Salvador & Breure (2020); specimens there are Oospira mariei.
1231	0.0946803	Phaedusa tonkiniana	Phaedusa tonkiniana	Bavay & Dautzenberg	Clausiliidae	1	l		missing	manuscript						Asia	P	n			y			Manuscript name according to Salvador & Breure (2020); specimens there are Oospira mariei.
1134	0.0874619	Mirus carius	Mirus carius	Blanford	Enidae	1	l		missing	manuscript?						Asia	P	n			y			Name not found.
1828	0.139813	Cochlicella terveriana	Cochlicella terveriana	Mousson in Morelet, 1880	Cochlicellidae	2	l		missing	synonym			426382	Cochlicella barbara	(Linnaeus, 1758)	Africa	P	y		y?	y			Named by Webb & Bertholet (1833) from the Canaries, but rejected from the fauna by Wollaston (1878). Reported from Morocco by Mousson (1874) under which guise it was synonymized with Cochlicella acuta. Westerlund (1889) treated it as a variety of Cochlicella barbara.
1870	0.14261	Ferussacia amblya	Ferussacia amblya	Bourguignat	Ferussaciidae	1	l		missing	synonym			580515	Ferussacia folliculum	(Schröter, 1784)	Africa	P	y		y	y			Synonym of F. gronoviana in Alzona (1971), which is a synonym of F. folliculum in MolluscaBase. Pilsbry noted the similarity to folliculum.
2126	0.16131	Trochoidea chalcidica	Trochoidea chalcidica	Blanc in Martens, 1876	Helicidae	5	m		missing	synonym			1049710	Xerocrassa cretica	(L. Pfeiffer, 1841)	Europe	P	y		y	y			Trochoidea chalcidica in Richardson (1980); form of Xerocrassa cretica in Frank (1997).
1269	0.0980499	Parvedentulina metula	Parvedentulina metula	Emberton, 2002	Streptaxidae	3	l	1309438	exact	accepted	Parvedentulina metula	(Crosse, 1881)	1309438	Parvedentulina metula	(Crosse, 1881)	Africa	P	y		y	y			Wrong author at ANSP.
1586	0.1223	Thapsia castor	Thapsia castor	Férussac	Urocyclidae	1	l		missing	no such name?						Africa	P	n			y
2122	0.161093	Limicolaria lucalana	Limicolaria lucalana	Pilsbry	Achatinidae	2	l	1293797	exact	unaccepted	Limicolaria lucalana	Pilsbry, 1904	1316774	Limicolaria flammulata	(L. Pfeiffer, 1847)	Africa	P	y		y	y
2004	0.152874	Kaliella sigurensis	Kaliella sigurensis	Godwin-Austen	Helicarionidae	1	l	1264047	exact	unaccepted	Kaliella sigurensis	Godwin-Austen, 1882	868607	Kaliella barrakporensis	(L. Pfeiffer, 1853)	Africa	P	y		y	y
1598	0.123063	Plectopylis gouldingi	Plectopylis gouldingi	Gude, 1908	Plectopylidae	2	l	870903	exact	unaccepted	Plectopylis gouldingi	Gude, 1909	870860	Gudeodiscus phlyarius	(J. Mabille, 1887)	Asia	P	y		y	y
2093	0.158362	Elasmias inconspicua	Elasmias inconspicua	Brazier, 1873	Achatinellidae	2	l	1297629	manual	unaccepted	Tornatellina inconspicua	Brazier, 1872	1150111	Tornatellinops jacksonensis	(Cox, 1864)	Australia	P	y		y	y
1637	0.125413	Succinea exilis	Succinea exilis	Shuttleworth	Succineidae	2	l		missing	no such name?						Caribbean	P	n			y
1790	0.136783	Cerion maritimum	Cerion maritimum	Pfeiffer	Cerionidae	25	h									Caribbean	P				y			Cerionidae.
1539	0.119007	Cerion marmoratum	Cerion marmoratum	Pfeiffer	Cerionidae	18	h									Caribbean	P				y			Cerionidae.
2046	0.155254	Cerion mumiola	Cerion mumiola	Pfeiffer	Cerionidae	7	m									Caribbean	P				y			Cerionidae.
2156	0.163726	Cerion paucicostatum	Cerion paucicostatum	Pilsbry, 1929	Cerionidae	6	m									Caribbean	P				y			Cerionidae.
1235	0.0950551	Cerion catherwoodianum	Cerion catherwoodianum	Wurtz, 1950	Cerionidae	1	l									Caribbean	P				y			Cerionidae.
1838	0.140455	Cerion santamariae	Cerion santamariae	Aguayo & Jaume	Cerionidae	1	l									Caribbean	P				y			Cerionidae.
1330	0.103603	Cerion sueyrasi	Cerion sueyrasi	Pilsbry & Vanatta, 1899	Cerionidae	2	l									Caribbean	P				y			Cerionidae.
1271	0.0981825	Cerion tortuga	Cerion tortuga	Pilsbry & Vanatta	Cerionidae	2	l									Caribbean	P				y			Cerionidae.
1124	0.0864261	Azeca peneckei	Azeca peneckei	Andreae	Cochlicopidae	1	l	933978	exact	accepted	Azeca peneckei	Andreae, 1892	933978	Azeca peneckei	Andreae, 1892	Europe	P	y	y		y
1653	0.12656	Helicella polymita	Helicella polymita	Beck, 1837	Hygromiidae	1	l		missing	nude name?						Europe	P	n			y
1529	0.118376	Euxina paulhessei	Euxina paulhessei	Lindholm	Clausiliidae	1	l	1002383	manual	unaccepted	Helicopsis paulhessei	(Lindholm, 1936)	1002382	Helicopsis filimargo	(Krynicki, 1833)	Europe	P	y		y	y
2154	0.163411	Cerion coryi	Cerion coryi	Maynard	Cerionidae	23	h									North America	P				y			Cerionidae.
1774	0.135617	Cerion dalli	Cerion dalli	Maynard	Cerionidae	23	h									North America	P				y			Cerionidae.
1233	0.0949869	Cerion alba	Cerion alba	Maynard	Cerionidae	4	l									North America	P				y			Cerionidae.
1223	0.0938924	Cerion anodonta	Cerion anodonta	Dall	Cerionidae	3	l									North America	P				y			Cerionidae.
2057	0.155995	Cerion avaria	Cerion avaria	Maynard & Clapp	Cerionidae	2	l									North America	P				y			Cerionidae.
1766	0.134354	Cerion carnale	Cerion carnale	Maynard & Clapp	Cerionidae	1	l									North America	P				y			Cerionidae.
1901	0.14482	Cerion comes	Cerion comes	Pilsbry & Vanatta, 1895	Cerionidae	4	l									North America	P				y			Cerionidae.
1336	0.103862	Cerion crassalabra	Cerion crassalabra	Maynard & Clapp	Cerionidae	2	l									North America	P				y			Cerionidae.
1226	0.0942754	Cerion cyclura	Cerion cyclura	Maynard & Clapp	Cerionidae	2	l									North America	P				y			Cerionidae.
1875	0.14294	Cerion cylindriata	Cerion cylindriata	Maynard & Clapp	Cerionidae	1	l									North America	P				y			Cerionidae.
1380	0.107218	Cerion dissimila	Cerion dissimila	Maynard & Clapp	Cerionidae	1	l									North America	P				y			Cerionidae.
1193	0.0916118	Cerion flavida	Cerion flavida	Maynard	Cerionidae	1	l									North America	P				y			Cerionidae.
1143	0.0880539	Cerion inaguense	Cerion inaguense	Clench	Cerionidae	1	l									North America	P				y			Cerionidae.
1205	0.0921749	Cerion josephinae	Cerion josephinae	Clench	Cerionidae	3	l									North America	P				y			Cerionidae.
1830	0.139935	Cerion klineae	Cerion klineae	Clench	Cerionidae	1	l									North America	P				y			Cerionidae.
1610	0.123733	Cerion lenticularium	Cerion lenticularium	Maynard & Clapp	Cerionidae	1	l									North America	P				y			Cerionidae.
2187	0.165458	Cerion mixta	Cerion mixta	Maynard & Clapp	Cerionidae	2	l									North America	P				y			Cerionidae.
1727	0.131417	Cerion oberholseri	Cerion oberholseri	Maynard	Cerionidae	2	l									North America	P				y			Cerionidae.
1886	0.144033	Cerion palidula	Cerion palidula	Maynard & Clapp	Cerionidae	3	l									North America	P				y			Cerionidae.
1281	0.0993138	Cerion regia	Cerion regia	Benson	Cerionidae	4	l									North America	P				y			Cerionidae.
1436	0.111408	Cerion salinaria	Cerion salinaria	Maynard	Cerionidae	2	l									North America	P				y			Cerionidae.
2089	0.158176	Cerion sampsoni	Cerion sampsoni	Maynard & Clapp	Cerionidae	2	l									North America	P				y			Cerionidae.
1876	0.142941	Cerion sarcostomum	Cerion sarcostomum	Pilsbry & Vanatta	Cerionidae	1	l									North America	P				y			Cerionidae.
1553	0.119762	Cerion saxitina	Cerion saxitina	Maynard & Clapp	Cerionidae	1	l									North America	P				y			Cerionidae.
1160	0.0892482	Cerion thayeri	Cerion thayeri	Maynard & Clapp	Cerionidae	2	l									North America	P				y			Cerionidae.
1356	0.105373	Cerion vetusta	Cerion vetusta	Maynard	Cerionidae	2	l									North America	P				y			Cerionidae.
1481	0.114641	Realia auporia	Realia auporia	Powell	Pupinidae	2	l	821512	manual	accepted	Liarea aupouria	Powell, 1954	821512	Liarea aupouria	Powell, 1954	Australia	C	y				n	n	Epithet misspelled at ANSP.
1999	0.152241	Japonia raripilum	Japonia (Lagocheilus) raripilum	Morelet	Cyclophoridae	1	l	1441664	manual	chresonym	Japonia (Lagochilus) raripila	(Morelet, 1881)	1325850	Cyclophorus raripilus	Morelet, 1881	Africa	C	y				n	n	Epithet misspelled at ANSP.
1685	0.129004	Coptocheilus funiculatus	Coptocheilus funiculatus	Benson	Pupinidae	2	l	1440075	near_1	accepted	Coptocheilus funiculalus	(Benson, 1838)	1440075	Coptocheilus funiculalus	(Benson, 1838)	Asia	C	y				n	n	Epithet misspelled at ANSP.
1696	0.129711	Pupina atrata	Pupina atrata	Benson	Pupinidae	3	l	1337247	near_1	accepted	Pupina artata	Benson, 1856	1337247	Pupina artata	Benson, 1856	Asia	C	y				n	n	Epithet misspelled at ANSP.
1821	0.139047	Gassiesia guestierianus	Gassiesia guestierianus	Gassies, 1866	Neocyclotidae	4	l	1376068	near_2	accepted	Gassiesia guestieriana	(Gassies, 1866)	1376068	Gassiesia guestieriana	(Gassies, 1866)	Oceania	C	y				n	n	Epithet misspelled at ANSP.
1894	0.144389	Boucardicus claudei	Boucardicus claudei	Emberton, 2002	Cyclophoridae	8	m	1447921	exact	accepted	Boucardicus claudei	Emberton, 2002	1447921	Boucardicus claudei	Emberton, 2002	Africa	C	y				n	n
1912	0.145837	Boucardicus ambanianae	Boucardicus ambanianae	Emberton, 2002	Cyclophoridae	1	l	1447872	exact	accepted	Boucardicus ambanianae	Emberton, 2002	1447872	Boucardicus ambanianae	Emberton, 2002	Africa	C	y				n	n
1541	0.119103	Boucardicus darasyi	Boucardicus darasyi	Emberton, 2002	Cyclophoridae	1	l	1447930	exact	accepted	Boucardicus darasyi	Emberton, 2002	1447930	Boucardicus darasyi	Emberton, 2002	Africa	C	y				n	n
1204	0.092112	Boucardicus elegans	Boucardicus elegans	Emberton, 2002	Cyclophoridae	3	l	1447935	exact	accepted	Boucardicus elegans	Emberton, 2002	1447935	Boucardicus elegans	Emberton, 2002	Africa	C	y				n	n
1351	0.104938	Boucardicus kylei	Boucardicus kylei	Emberton, 1994	Cyclophoridae	4	l	1447912	exact	accepted	Boucardicus kylei	(Emberton, 1994)	1447912	Boucardicus kylei	(Emberton, 1994)	Africa	C	y				n	n
1747	0.132816	Boucardicus manjakely	Boucardicus manjakely	Emberton, 2002	Cyclophoridae	1	l	1448184	exact	accepted	Boucardicus manjakely	Emberton, 2002	1448184	Boucardicus manjakely	Emberton, 2002	Africa	C	y				n	n
1318	0.102438	Boucardicus pupisomus	Boucardicus pupisomus	Emberton, 1994	Cyclophoridae	3	l	1253399	exact	accepted	Boucardicus pupisomus	Emberton, 1994	1253399	Boucardicus pupisomus	Emberton, 1994	Africa	C	y				n	n
1930	0.147181	Cyathopoma diegoense	Cyathopoma diegoense	Fischer-Piette, Blanc & Vukadinov, 1974	Cyclophoridae	1	l	1292927	exact	accepted	Cyathopoma diegoense	Fischer-Piette, Blanc, F. & Vukadinovic, 1974	1292927	Cyathopoma diegoense	Fischer-Piette, Blanc, F. & Vukadinovic, 1974	Africa	C	y				n	n
2169	0.16422	Cyathopoma sahalalava	Cyathopoma sahalalava	Emberton , 2003	Cyclophoridae	1	l	1315189	exact	accepted	Cyathopoma sahalalava	Emberton, 2003	1315189	Cyathopoma sahalalava	Emberton, 2003	Africa	C	y				n	n
1957	0.149389	Chondrocyclus exsertus	Chondrocyclus exsertus	Melvill & Ponsonby	Cyclophoridae	1	l	1058092	exact	chresonym	Chondrocyclus exsertus	Melvill & Ponsonby, 1903	1466545	Afrocyclus exsertus	(Melvill & Ponsonby, 1903)	Africa	C	y				n	n
2043	0.155212	Chondrocyclus mamillaris	Chondrocyclus mamillaris	Odhner	Cyclophoridae	3	l	1290453	exact	chresonym	Chondrocyclus mamillaris	(Odhner, 1919)	1290452	Cyclotus mamillaris	Odhner, 1919	Africa	C	y				n	n
1745	0.132426	Cyathopoma micron	Cyathopoma (Nakadaella) micron	Pilsbry, 1900	Cyclophoridae	22	h	1250401	manual	accepted	Nakadaella micron	(Pilsbry, 1900)	1250401	Nakadaella micron	(Pilsbry, 1900)	Asia	C	y				n	n
2142	0.162414	Coptocheilus altus	Coptocheilus altus	Sowerby	Pupinidae	17	h	1440071	exact	accepted	Coptocheilus altus	(G. B. Sowerby I, 1842)	1440071	Coptocheilus altus	(G. B. Sowerby I, 1842)	Asia	C	y				n	n
1272	0.0982202	Cyclophorus daranganicus	Cyclophorus (Glossostylus) daranganicus	Hidalgo, 1888	Cyclophoridae	12	m	1343959	near_1	accepted	Cyclophorus daraganicus	Hidalgo, 1888	1343959	Cyclophorus daraganicus	Hidalgo, 1888	Asia	C	y				n	n
1742	0.132091	Cyclotus caroli	Cyclotus caroli	Kobelt	Cyclophoridae	9	m	1448477	exact	accepted	Cyclotus caroli	Kobelt, 1884	1448477	Cyclotus caroli	Kobelt, 1884	Asia	C	y				n	n
2042	0.15506	Japonia tokunoshimana	Japonia (Japonia) tokunoshimana	Pilsbry & Hirase, 1904	Cyclophoridae	9	m	1328892	exact_subgenus	accepted	Japonia tokunoshimana	Pilsbry & Hirase, 1904	1328892	Japonia tokunoshimana	Pilsbry & Hirase, 1904	Asia	C	y				n	n
2163	0.164057	Aulopoma sphaeroideum	Aulopoma sphaeroideum	Dohrn, 1857	Cyclophoridae	1	l	1447166	exact	accepted	Aulopoma sphaeroideum	Dohrn, 1857	1447166	Aulopoma sphaeroideum	Dohrn, 1857	Asia	C	y				n	n
1479	0.114608	Crossopoma enganoense	Crossopoma enganoense	Henderson	Cyclophoridae	1	l	1345788	exact	accepted	Crossopoma enganoense	J. B. Henderson, 1898	1345788	Crossopoma enganoense	J. B. Henderson, 1898	Asia	C	y				n	n
1847	0.140861	Cyathopoma prestoni	Cyathopoma prestoni	Sykes	Cyclophoridae	1	l	1450063	exact	accepted	Cyathopoma prestoni	Sykes, 1897	1450063	Cyathopoma prestoni	Sykes, 1897	Asia	C	y				n	n
1634	0.125369	Cyclophorus friensianus	Cyclophorus (Cyclophorus) friensianus	Moellendorff	Cyclophoridae	1	l	1361969	near_1	accepted	Cyclophorus friesianus	Möllendorff, 1883	1361969	Cyclophorus friesianus	Möllendorff, 1883	Asia	C	y				n	n
1492	0.115267	Cyclophorus volvulus	Cyclophorus volvulus	Muller	Cyclophoridae	1	l	866934	exact	accepted	Cyclophorus volvulus	(Müller, 1774)	866934	Cyclophorus volvulus	(Müller, 1774)	Asia	C	y				n	n
1517	0.117582	Cyclotus hebraicus	Cyclotus hebraicus	Lesson, 1830	Cyclophoridae	1	l	1329835	exact	accepted	Cyclotus hebraicus	(Lesson, 1831)	1329835	Cyclotus hebraicus	(Lesson, 1831)	Asia	C	y				n	n
1431	0.110951	Cyclotus lowianus	Cyclotus lowianus	Pfeiffer	Cyclophoridae	3	l	1346162	exact	accepted	Cyclotus lowianus	(L. Pfeiffer, 1864)	1346162	Cyclotus lowianus	(L. Pfeiffer, 1864)	Asia	C	y				n	n
2063	0.15633	Leptopoma intermedium	Leptopoma intermedium	Martens	Cyclophoridae	1	l	1387688	exact	accepted	Leptopoma intermedium	E. von Martens, 1867	1387688	Leptopoma intermedium	E. von Martens, 1867	Asia	C	y				n	n
1154	0.08884	Rhiostoma hainesii	Rhiostoma hainesii	Pfeiffer	Cyclophoridae	1	l	1345798	phonetic	accepted	Rhiostoma hainesi	L. Pfeiffer, 1862	1345798	Rhiostoma hainesi	L. Pfeiffer, 1862	Asia	C	y				n	n
1399	0.10861	Rhiostoma morleti	Rhiostoma morleti	Dautzenberg & Fischer	Cyclophoridae	3	l	1339001	exact	accepted	Rhiostoma morleti	Dautzenberg & H. Fischer, 1906	1339001	Rhiostoma morleti	Dautzenberg & H. Fischer, 1906	Asia	C	y				n	n
1572	0.121216	Scabrina tonkiniana	Scabrina tonkiniana	Mabille	Cyclophoridae	1	l	1444422	exact	accepted	Scabrina tonkiniana	(J. Mabille, 1887)	1444422	Scabrina tonkiniana	(J. Mabille, 1887)	Asia	C	y				n	n
1128	0.086976	Theobaldius thwaitesi	Theobaldius thwaitesi	Pfeiffer, 1855	Cyclophoridae	2	l	1444448	exact	accepted	Theobaldius thwaitesi	(L. Pfeiffer, 1854)	1444448	Theobaldius thwaitesi	(L. Pfeiffer, 1854)	Asia	C	y				n	n
1441	0.11163	Diplommatina angulata	Diplommatina (Diplommatina) angulata	Theobald & Stoliczka	Diplommatinidae	1	l	1445480	exact_subgenus	accepted	Diplommatina angulata	Theobald & Stoliczka, 1872	1445480	Diplommatina angulata	Theobald & Stoliczka, 1872	Asia	C	y				n	n
2167	0.164178	Diplommatina jatingana	Diplommatina jatingana	Austen	Diplommatinidae	3	l	1431779	exact	accepted	Diplommatina jatingana	Godwin-Austen, 1870	1431779	Diplommatina jatingana	Godwin-Austen, 1870	Asia	C	y				n	n
1192	0.0916087	Diplommatina pachycheilus	Diplommatina pachycheilus	Benson	Diplommatinidae	1	l	1023633	exact	accepted	Diplommatina pachycheilus	Benson, 1857	1023633	Diplommatina pachycheilus	Benson, 1857	Asia	C	y				n	n
1583	0.122096	Diplommatina roebeleni	Diplommatina roebeleni	Moellendorff	Diplommatinidae	2	l	1396226	exact	accepted	Diplommatina roebeleni	Möllendorff, 1887	1396226	Diplommatina roebeleni	Möllendorff, 1887	Asia	C	y				n	n
1567	0.120759	Diplommatina superba	Diplommatina (Sinica) superba	Austen & Nevill	Diplommatinidae	1	l	1337196	exact_subgenus	accepted	Diplommatina superba	Godwin-Austen & G. Nevill, 1879	1337196	Diplommatina superba	Godwin-Austen & G. Nevill, 1879	Asia	C	y				n	n
2145	0.162512	Porocallia microstoma	Porocallia microstoma	Kobelt	Pupinidae	2	l	1457725	exact	accepted	Porocallia microstoma	(Kobelt, 1886)	1457725	Porocallia microstoma	(Kobelt, 1886)	Asia	C	y				n	n
1706	0.130363	Pupinella brazieri	Pupinella brazieri	Smith	Pupinidae	2	l	1388783	phonetic	accepted	Pupinella brazierae	(E. A. Smith, 1887)	1388783	Pupinella brazierae	(E. A. Smith, 1887)	Asia	C	y				n	n
1407	0.109387	Pupinella pupiniformis	Pupinella pupiniformis	Sowerby	Pupinidae	4	l	1026613	exact	accepted	Pupinella pupiniformis	(G. B. Sowerby I, 1842)	1026613	Pupinella pupiniformis	(G. B. Sowerby I, 1842)	Asia	C	y				n	n
1559	0.120077	Tortulosa colletti	Tortulosa colletti	Sykes	Pupinidae	2	l	1450950	exact	accepted	Tortulosa colletti	(Sykes, 1898)	1450950	Tortulosa colletti	(Sykes, 1898)	Asia	C	y				n	n
2094	0.158475	Cyclophorus validus	Cyclophorus (Glossostylus) validus	Sowerby, 1842	Cyclophoridae	23	h	1253925	exact	chresonym	Cyclophorus (Glossostylus) validus	(G. B. Sowerby I, 1842)	1253930	Cyclophorus validus	(G. B. Sowerby I, 1842)	Asia	C	y				n	n
1968	0.150453	Cyclotus campanulatus	Cyclotus (Procyclotus) campanulatus	Martens, 1865	Cyclophoridae	31	h	1328926	exact	chresonym	Cyclotus (Procyclotus) campanulatus	E. von Martens, 1865	1287756	Cyclotus campanulatus	E. von Martens, 1865	Asia	C	y				n	n
2075	0.157331	Diplommatina kobelti	Diplommatina (Sinica) kobelti	Pilsbry, 1901	Diplommatinidae	17	h	1329616	exact	chresonym	Diplommatina (Sinica) kobelti	Pilsbry, 1901	1329615	Diplommatina kobelti	Pilsbry, 1901	Asia	C	y				n	n
2092	0.158231	Alycaeus vinctus	Alycaeus (Dicharax) vinctus	Pilsbry, 1908	Cyclophoridae	6	m	1437057	exact_subgenus	chresonym	Alycaeus vinctus	Pilsbry, 1902	1329142	Metalycaeus vinctus	(Pilsbry, 1902)	Asia	C	y				n	n
1564	0.120561	Chamalycaeus miyazakii	Chamalycaeus miyazakii	Takahashi & Habe, 1973	Cyclophoridae	5	m	1329148	exact	chresonym	Chamalycaeus miyazakii	Takahashi & Habe, 1973	1464845	Dicharax miyazakii	(Takahashi & Habe, 1973)	Asia	C	y				n	n
2161	0.163994	Cyclophorus courbeti	Cyclophorus (Cyclophorus) courbeti	Ancey	Cyclophoridae	6	m	1446412	exact	chresonym	Cyclophorus (Cyclophorus) courbeti	Ancey, 1888	1329570	Cyclophorus courbeti	Ancey, 1888	Asia	C	y				n	n
2135	0.161823	Cyclophorus sericinus	Cyclophorus (Glossostylus) sericinus	Quadras & Moellendorff	Cyclophoridae	5	m	1445418	exact	chresonym	Cyclophorus (Glossostylus) sericinus	Quadras & Möllendorff, 1894	1419039	Cyclophorus sericinus	Quadras & Möllendorff, 1894	Asia	C	y				n	n
1359	0.105679	Diplommatina taiwanica	Diplommatina (Sinica) taiwanica	Pilsbry & Hirase, 1905	Diplommatinidae	6	m	1347623	exact	chresonym	Diplommatina (Sinica) taiwanica	Pilsbry & Hirase, 1905	1347620	Diplommatina taiwanica	Pilsbry & Hirase, 1905	Asia	C	y				n	n
1780	0.135809	Alycaeus expatriatus	Alycaeus (Dicharax) expatriatus	Blanford	Cyclophoridae	1	l	1460206	exact	chresonym	Alycaeus (Dicharax) expatriatus	W. T. Blanford & H. F. Blanford, 1860	1287807	Dicharax expatriatus	(W. T. Blanford & H. F. Blanford, 1860)	Asia	C	y				n	n
1588	0.122372	Alycaeus fultoni	Alycaeus (Alycaeus) fultoni	Moellendorff	Cyclophoridae	2	l	1457845	exact	chresonym	Alycaeus (Alycaeus) fultoni	Möllendorff, 1895	1457843	Stomacosmethis fultoni	(Möllendorff, 1895)	Asia	C	y				n	n
2179	0.165068	Alycaeus roebeleni	Alycaeus (Alycaeus) roebeleni	Moellendorff	Cyclophoridae	4	l	1458714	exact	chresonym	Alycaeus (Alycaeus) roebeleni	Möllendorff, 1894	1458713	Stomacosmethis roebeleni	(Möllendorff, 1894)	Asia	C	y				n	n
1401	0.108762	Alycaeus strangulatus	Alycaeus (Dicharax) strangulatus	Hutton	Cyclophoridae	1	l	1460622	exact	chresonym	Alycaeus (Dicharax) strangulatus	(L. Pfeiffer, 1846)	1431427	Dicharax strangulatus	(L. Pfeiffer, 1846)	Asia	C	y				n	n
1202	0.0920801	Chamalycaeus rathouisianus	Chamalycaeus rathouisianus	Heude	Cyclophoridae	2	l	1374415	exact	chresonym	Chamalycaeus rathouisianus	(Heude, 1882)	1354086	Metalycaeus rathouisianus	(Heude, 1882)	Asia	C	y				n	n
1251	0.0958181	Cyathopoma trochlea	Cyathopoma (Jerdonia) trochlea	Benson	Cyclophoridae	1	l	1430463	exact	chresonym	Cyathopoma (Jerdonia) trochlea	(Benson, 1851)	1314342	Cyathopoma trochlea	(Benson, 1851)	Asia	C	y				n	n
1189	0.0912429	Cyclophorus amoenus	Cyclophorus (Litostylus) amoenus	Pfeiffer	Cyclophoridae	2	l	1444461	exact	chresonym	Cyclophorus (Litostylus) amoenus	L. Pfeiffer, 1852	1328849	Cyclophorus amoenus	L. Pfeiffer, 1852	Asia	C	y				n	n
1936	0.147619	Cyclophorus arthriticus	Cyclophorus (Kobeltostylus) arthriticus	Theobald	Cyclophoridae	3	l	1445656	exact	chresonym	Cyclophorus (Salpingophorus) arthriticus	Theobald, 1864	1445655	Cyclophorus arthriticus	Theobald, 1864	Asia	C	y				n	n
1409	0.109625	Cyclophorus bensoni	Cyclophorus (Glossostylus) bensoni	Pfeiffer	Cyclophoridae	1	l	1347971	exact	chresonym	Cyclophorus (Glossostylus) bensoni	(L. Pfeiffer, 1852)	1328856	Cyclophorus bensoni	L. Pfeiffer, 1852	Asia	C	y				n	n
1656	0.126711	Cyclophorus elegans	Cyclophorus (Cyclophorus) elegans	Moellendorff	Cyclophoridae	2	l	1446416	exact	chresonym	Cyclophorus (Cyclophorus) elegans	Möllendorff, 1881	1372292	Cyclophorus elegans	Möllendorff, 1881	Asia	C	y				n	n
1792	0.13686	Cyclophorus floridus	Cyclophorus (Cyclophorus) floridus	Pfeiffer	Cyclophoridae	4	l	1446423	exact	chresonym	Cyclophorus (Cyclophorus) floridus	(L. Pfeiffer, 1855)	1333914	Cyclophorus floridus	(L. Pfeiffer, 1855)	Asia	C	y				n	n
1364	0.106112	Cyclophorus himalayanus	Cyclophorus (Glossostylus) himalayanus	Pfeiffer	Cyclophoridae	1	l	1348005	exact	chresonym	Cyclophorus (Glossostylus) himalayanus	L. Pfeiffer, 1852	1348004	Cyclophorus himalayanus	L. Pfeiffer, 1852	Asia	C	y				n	n
1618	0.124531	Cyclophorus pliciferus	Cyclophorus (Glossostylus) pliciferus	Martens	Cyclophoridae	3	l	1446245	exact	chresonym	Cyclophorus (Salpingophorus) pliciferus	E. von Martens, 1900	1446244	Cyclophorus pliciferus	E. von Martens, 1900	Asia	C	y				n	n
1911	0.14536	Cyclophorus saturnus	Cyclophorus (Kobeltostylus) saturnus	Pfeiffer	Cyclophoridae	2	l	1446247	exact	chresonym	Cyclophorus (Salpingophorus) saturnus	L. Pfeiffer, 1862	1424859	Cyclophorus saturnus	L. Pfeiffer, 1862	Asia	C	y				n	n
1370	0.106477	Cyclophorus speciosus	Cyclophorus (Kobeltostylus) speciosus	Philippi	Cyclophoridae	2	l	1348781	exact	chresonym	Cyclophorus (Salpingophorus) speciosus	(Philippi, 1847)	1348780	Cyclophorus speciosus	(Philippi, 1847)	Asia	C	y				n	n
1604	0.123449	Japonia dido	Japonia (Lagocheilus) dido	Godwin-Austen	Cyclophoridae	1	l	1441137	exact	chresonym	Japonia (Lagochilus) dido	(Godwin-Austen, 1889)	1349521	Japonia dido	(Godwin-Austen, 1889)	Asia	C	y				n	n
1937	0.147622	Japonia marangensis	Japonia (Lagocheilus) marangensis	Aldrich	Cyclophoridae	1	l	1441571	exact	chresonym	Japonia (Lagochilus) marangensis	(Aldrich, 1898)	1441569	Lagocheilus marangensis	Aldrich, 1898	Asia	C	y				n	n
1623	0.124833	Japonia mariei	Japonia (Lagocheilus) mariei	Mabille	Cyclophoridae	1	l	1442982	exact	chresonym	Japonia (Japonia) mariei	(Morlet, 1886)	1442981	Japonia mariei	(Morlet, 1886)	Asia	C	y				n	n
1733	0.131686	Leptopoma acuminatum	Leptopoma (Trocholeptopoma) acuminatum	Sowerby	Cyclophoridae	3	l	1439963	exact	chresonym	Leptopoma (Trocholeptopoma) acuminatum	(G. B. Sowerby I, 1843)	1439962	Leptopoma acuminatum	(G. B. Sowerby I, 1843)	Asia	C	y				n	n
1187	0.0911996	Leptopoma goniostoma	Leptopoma (Trocholeptopoma) goniostoma	Sowerby	Cyclophoridae	3	l	1440783	exact	chresonym	Leptopoma (Trocholeptopoma) goniostoma	(Reeve, 1842)	1436471	Leptopoma goniostoma	(Reeve, 1842)	Asia	C	y				n	n
1836	0.140414	Leptopoma papuanum	Leptopoma (Leptopoma) papuanum	Dohrn	Cyclophoridae	1	l	1439935	exact	chresonym	Leptopoma (Leptopoma) papuanum	Dohrn, 1862	1328420	Leptopoma papuanum	Dohrn, 1862	Asia	C	y				n	n
1666	0.127328	Leptopoma polyzonatum	Leptopoma (Trocholeptopoma) polyzonatum	Moellendorff	Cyclophoridae	2	l	1440808	exact	chresonym	Leptopoma (Trocholeptopoma) polyzonatum	Möllendorff, 1882	1328053	Leptopoma polyzonatum	Möllendorff, 1882	Asia	C	y				n	n
1299	0.101442	Leptopoma roepstorfianum	Leptopoma (Trocholeptopoma) roepstorfianum	Nevill	Cyclophoridae	1	l	1430588	exact	chresonym	Leptopoma (Trocholeptopoma) roepstorfianum	G. Nevill, 1878	1437748	Leptopoma roepstorffianum	G. Nevill, 1878	Asia	C	y				n	n
1687	0.12902	Leptopoma subconicum	Leptopoma (Trocholeptopoma) subconicum	Pfeiffer	Cyclophoridae	1	l	1443013	manual	chresonym	Cyclostoma (Leptopoma) subconicum	L. Pfeiffer, 1859	1443011	Japonia subconica	(L. Pfeiffer, 1859)	Asia	C	y				n	n
1537	0.118922	Diplommatina planicollis	Diplommatina (Sinica) planicollis	Moellendorff	Diplommatinidae	2	l	1372683	exact	chresonym	Diplommatina (Sinica) planicollis	Möllendorff, 1897	1036309	Diplommatina planicollis	Möllendorff, 1897	Asia	C	y				n	n
1633	0.125368	Diplommatina uozumii	Diplommatina (Sinica) uozumii	Minato, 1976	Diplommatinidae	3	l	1329737	exact	chresonym	Diplommatina (Sinica) uozumii	Minato, 1976	1329736	Diplommatina uozumii	Minato, 1976	Asia	C	y				n	n
1905	0.145121	Palaina trachelostropha	Palaina (Cylindropalaina) trachelostropha	Moellendorff	Diplommatinidae	2	l	1343891	exact	chresonym	Palaina (Cylindropalaina) trachelostropha	Möllendorff, 1890	1343890	Palaina trachelostropha	Möllendorff, 1890	Asia	C	y				n	n
1123	0.0864014	Pupina junghuhni	Pupina junghuhni	Martens	Pupinidae	4	l	1419631	exact	chresonym	Pupina junghuhni	E. von Martens, 1867	1483772	Tylotoechus junghuhni	(E. von Martens, 1867)	Asia	C	y				n	n
1946	0.148371	Opisthostoma busanense	Opisthostoma (Plectostoma) busanense	Smith	Diplommatinidae	1	l	1335583	near_1	subspecies	Opisthostoma busauense	E. A. Smith, 1893	1342293	Plectostoma wallacei busauense	(E. A. Smith, 1893)	Asia	C	y				n	n
1531	0.118497	Leptopoma lowi	Leptopoma (Leptopoma) lowi	Pfeiffer	Cyclophoridae	1	l	1439927	exact	unaccepted	Leptopoma (Leptopoma) lowi	L. Pfeiffer, 1858	1327711	Leptopoma perlucidum	(Grateloup, 1840)	Asia	C	y				n	n
1435	0.111387	Diplommatina rubella	Diplommatina rubella	Moellendorff	Diplommatinidae	3	l	1396261	exact	unaccepted	Diplommatina rubella	Möllendorff, 1894	1396257	Diplommatina rubellaria	Zilch, 1953	Asia	C	y				n	n
1487	0.114947	Coptocheilus perakensis	Coptocheilus perakensis	Fulton	Pupinidae	1	l	1337453	exact	unaccepted	Coptocheilus perakensis	Fulton, 1903	1337452	Coptocheilus sumatranus	Dohrn, 1881	Asia	C	y				n	n
1825	0.139612	Pupina pfeifferi	Pupina pfeifferi	Dohrn	Pupinidae	3	l	1301410	exact	chresonym	Pupina pfeifferi	Dohrn, 1862	1301391	Signepupina pfeifferi	(Dohrn, 1862)	Australia	C	y				n	n
1903	0.144899	Cyclojamaicia suturalis	Cyclojamaicia suturalis	Sowerby I, 1843	Neocyclotidae	36	h	1351053	exact	accepted	Cyclojamaicia suturalis	(G. B. Sowerby I, 1843)	1351053	Cyclojamaicia suturalis	(G. B. Sowerby I, 1843)	Caribbean	C	y				n	n
2088	0.158166	Platyla polita	Platyla polita	Hartmann	Aciculidae	12	m	1003107	exact	accepted	Platyla polita	(W. Hartmann, 1840)	1003107	Platyla polita	(W. Hartmann, 1840)	Europe	C	y				n	n
1579	0.121895	Cochlostoma auritum	Cochlostoma (Auritus) auritum	Rossmaessler	Diplommatinidae	9	m	1043905	exact_subgenus	accepted	Cochlostoma auritum	(Rossmässler, 1837)	1043905	Cochlostoma auritum	(Rossmässler, 1837)	Europe	C	y				n	n
1280	0.0991989	Cochlostoma waldemari	Cochlostoma (Auritus) waldemari	A. J. Wagner	Diplommatinidae	7	m	1050060	exact_subgenus	accepted	Cochlostoma waldemari	(A. J. Wagner, 1897)	1050060	Cochlostoma waldemari	(A. J. Wagner, 1897)	Europe	C	y				n	n
1992	0.151723	Acicula beneckei	Acicula beneckei	Andree	Aciculidae	3	l	1001406	exact	accepted	Acicula beneckei	(Andreae, 1883)	1001406	Acicula beneckei	(Andreae, 1883)	Europe	C	y				n	n
1574	0.121343	Acicula oeodogyra	Acicula oeodogyra	Paladilhe	Aciculidae	2	l	1479609	manual	accepted	Platyla oedogyra	(Paladilhe, 1868)	1479609	Platyla oedogyra	(Paladilhe, 1868)	Europe	C	y				n	n
1290	0.100141	Cochlostoma fuchsi	Cochlostoma (Titanopoma) fuchsi	Feher, 2004	Diplommatinidae	1	l	1043906	exact_subgenus	accepted	Cochlostoma fuchsi	Fehér, 2004	1043906	Cochlostoma fuchsi	Fehér, 2004	Europe	C	y				n	n
1889	0.144283	Cochlostoma klecaki	Cochlostoma (Auritus) klecaki	Braun	Diplommatinidae	2	l	1050068	phonetic	accepted	Cochlostoma kleciaki	(Braun, 1887)	1050068	Cochlostoma kleciaki	(Braun, 1887)	Europe	C	y				n	n
1948	0.148399	Cochlostoma villae	Cochlostoma (Auritus) villae	deBetta	Diplommatinidae	1	l	1482836	exact	accepted	Cochlostoma (Auritus) villae	(Betta & Martinati, 1855)	1482836	Cochlostoma (Auritus) villae	(Betta & Martinati, 1855)	Europe	C	y				n	n
1728	0.131434	Cochlostoma striolatum	Cochlostoma (Obscurella) striolatum	Porro	Diplommatinidae	5	m	1478931	exact	chresonym	Cochlostoma (Obscurella) striolatum	(Porro, 1840)	1001462	Striolata striolata	(Porro, 1840)	Europe	C	y				n	n
1741	0.13206	Cochlostoma mostarense	Cochlostoma (Cochlostoma) mostarense	A. J. Wagner	Diplommatinidae	1	l	1001448	exact	chresonym	Cochlostoma (Turritus) mostarense	(A. J. Wagner, 1906)	1050072	Cochlostoma mostarense	(A. J. Wagner, 1906)	Europe	C	y				n	n
1369	0.106455	Tomocyclus simulacrum	Tomocyclus simulacrum	Morelet	Neocyclotidae	6	m	1063471	exact	accepted	Tomocyclus simulacrum	(Morelet, 1849)	1063471	Tomocyclus simulacrum	(Morelet, 1849)	North America	C	y				n	n
1166	0.0895448	Ostodes strigatus	Ostodes strigatus	Gould, 1847	Neocyclotidae	9	m	1305478	exact	accepted	Ostodes strigatus	(A. Gould, 1847)	1305478	Ostodes strigatus	(A. Gould, 1847)	Oceania	C	y				n	n
1398	0.108568	Ostodes tiara	Ostodes tiara	Gould, 1847	Neocyclotidae	2	l	1305479	exact	accepted	Ostodes tiara	(A. Gould, 1847)	1305479	Ostodes tiara	(A. Gould, 1847)	Oceania	C	y				n	n
1150	0.0883011	Palaina alata	Palaina (Palaina) alata	Semper	Diplommatinidae	8	m	1463326	exact	chresonym	Palaina (Palaina) alata	Crosse, 1866	1461166	Hungerfordia alata	(Crosse, 1866)	Oceania	C	y				n	n
1328	0.103475	Diplommatina crassilabris	Diplommatina (Pseudopalaina) crassilabris	Beddome	Diplommatinidae	1	l	1475378	exact	chresonym	Diplommatina (Pseudopalaina) crassilabris	Beddome, 1889	1461181	Hungerfordia crassilabris	(Beddome, 1889)	Oceania	C	y				n	n
2066	0.156631	Diplommatina fuscula	Diplommatina (Moussonia) fuscula	Mousson	Diplommatinidae	1	l	1396074	exact	chresonym	Diplommatina (Moussonia) fuscula	Mousson, 1870	1342363	Moussonia fuscula	(Mousson, 1870)	Oceania	C	y				n	n
2134	0.161655	Leptopoma laeve	Leptopoma (Trocholeptopoma) laeve	0	Cyclophoridae	1	l	1440795	manual	unaccepted	Cyclostoma laeve	L. Pfeiffer, 1848	1440793	Leptopoma menadense	L. Pfeiffer, 1861	Oceania	C	y				n	n
1595	0.12283	Palaina australiae	Palaina (Palaina) australiae	Benson	Diplommatinidae	1	l	1463328	exact	unaccepted	Palaina (Palaina) australiae	(Benson, 1855)	1155940	Velepalaina strangei	(Benson, 1853)	Oceania	C	y				n	n
1958	0.149621	Neocyclotus kobelti	Neocyclotus (Incidostoma) kobelti	Bartsch & Morrison, 1942	Neocyclotidae	1	l	1434092	manual	accepted	Incidostoma kobelti	(Bartsch & J. P. E. Morrison, 1942)	1434092	Incidostoma kobelti	(Bartsch & J. P. E. Morrison, 1942)	South America	C	y				n	n
1199	0.0918702	Aperostoma quitense	Aperostoma quitense	Pfeiffer	Neocyclotidae	1	l	1434549	exact	chresonym	Aperostoma quitense	(L. Pfeiffer, 1852)	1214693	Neocyclotus quitensis	(L. Pfeiffer, 1852)	South America	C	y				n	n
2155	0.163675	Chondropoma hialmarsoni	Chondropoma hialmarsoni	Pfeiffer, 1858	Annulariidae	6	m	1476702	near_1	accepted	Chondropoma hjalmarsoni	L. Pfeiffer, 1858	1476702	Chondropoma hjalmarsoni	L. Pfeiffer, 1858	North America	L	y				n	n	Epithet misspelled at ANSP.
1648	0.126172	Tropidophora unicarinata	Tropidophora unicarinata	Lamarck, 1822	Pomatiidae	59	h	1314281	exact	accepted	Tropidophora unicarinata	(Lamarck, 1822)	1314281	Tropidophora unicarinata	(Lamarck, 1822)	Africa	L	y				n	n
2037	0.15479	Omphalotropis harpula	Omphalotropis harpula	Benson	Assimineidae	1	l	1475635	exact	accepted	Omphalotropis harpula	Benson, 1859	1475635	Omphalotropis harpula	Benson, 1859	Africa	L	y				n	n
1689	0.129172	Tropidophora chavani	Tropidophora chavani	Fischer-Piette	Pomatiidae	3	l	1261694	exact	accepted	Tropidophora chavani	Fischer-Piette, 1949	1261694	Tropidophora chavani	Fischer-Piette, 1949	Africa	L	y				n	n
1177	0.0902322	Tropidophora lienardi	Tropidophora lienardi	Morelet, 1876	Pomatiidae	1	l	1289213	exact	accepted	Tropidophora lienardi	(Morelet, 1877)	1289213	Tropidophora lienardi	(Morelet, 1877)	Africa	L	y				n	n
1411	0.109658	Tropidophora occlusa	Tropidophora occlusa	Mörch, 1852	Pomatiidae	4	l	1290756	exact	accepted	Tropidophora occlusa	(Mörch, 1852)	1290756	Tropidophora occlusa	(Mörch, 1852)	Africa	L	y				n	n
1674	0.128065	Tropidophora vitellina	Tropidophora vitellina	Pfeiffer, 1852	Pomatiidae	1	l	1291002	exact	accepted	Tropidophora vitellina	(L. Pfeiffer, 1852)	1291002	Tropidophora vitellina	(L. Pfeiffer, 1852)	Africa	L	y				n	n
1214	0.0929927	Tropidophora congener	Tropidophora congener	E. A. Smith, 1882	Pomatiidae	1	l	1452538	manual	unaccepted	Cyclostoma congener	E. A. Smith, 1882	1291020	Tropidophora tricarinata	(O. F. Müller, 1774)	Africa	L	y				n	n
1542	0.119153	Tropidophora macareae	Tropidophora macareae	Petit, 1853	Pomatiidae	4	l	1329822	manual	unaccepted	Cyclostoma macareae	Petit de la Saussaye, 1853	1290993	Tropidophora semidecussata	(L. Pfeiffer, 1847)	Africa	L	y				n	n
1940	0.147984	Balambania laeta	Balambania (Pseudocyclotus) laeta	Moellendorff	Assimineidae	1	l	1330054	manual	accepted	Pseudocyclotus laetus	(Möllendorff, 1895)	1330054	Pseudocyclotus laetus	(Möllendorff, 1895)	Asia	L	y				n	n
1841	0.140496	Balambania levis	Balambania (Pseudocyclotus) levis	Pfeiffer	Assimineidae	2	l	1343156	manual	accepted	Pseudocyclotus levis	(Pfeiffer, 1855)	1343156	Pseudocyclotus levis	(Pfeiffer, 1855)	Asia	L	y				n	n
1297	0.101255	Balambania pyramidata	Balambania pyramidata	Moellendorff	Assimineidae	3	l	1390624	manual	accepted	Allepithema pyramidatum	(Moellendorff, 1893)	1390624	Allepithema pyramidatum	(Moellendorff, 1893)	Asia	L	y				n	n
1744	0.132295	Rochebrunia clausa	Rochebrunia clausa	Sowerby I, 1843	Pomatiidae	1	l	1248526	exact	accepted	Rochebrunia clausa	(G. B. Sowerby I, 1843)	1248526	Rochebrunia clausa	(G. B. Sowerby I, 1843)	Asia	L	y				n	n
1365	0.106196	Adamsiellops ignilabris	Adamsiellops ignilabris	C. B. Adams, 1849	Annulariidae	81	h	1350691	manual	accepted	Adamsiella ignilabris	(C. B. Adams, 1849)	1350691	Adamsiella ignilabris	(C. B. Adams, 1849)	Caribbean	L	y				n	n
1955	0.149021	Colobostylus jayanus	Colobostylus jayanus	C. B. Adams, 1849	Annulariidae	94	h	1351126	exact	accepted	Colobostylus jayanus	(C. B. Adams, 1849)	1351126	Colobostylus jayanus	(C. B. Adams, 1849)	Caribbean	L	y				n	n
2149	0.16305	Annularia retrorsa	Annularia retrorsa	C. B. Adams, 1850	Annulariidae	7	m	1350708	exact	accepted	Annularia retrorsa	(C. B. Adams, 1850)	1350708	Annularia retrorsa	(C. B. Adams, 1850)	Caribbean	L	y				n	n
1916	0.146154	Blaesospira echinus	Blaesospira echinus	Pfeiffer, 1864	Annulariidae	9	m	1476162	near_2	accepted	Blaesospira echina	(L. Pfeiffer, 1864)	1476162	Blaesospira echina	(L. Pfeiffer, 1864)	Caribbean	L	y				n	n
1229	0.0944341	Chondropoma moestum	Chondropoma moestum	Pfeiffer, 1854	Annulariidae	10	m	1504689	exact	accepted	Chondropoma moestum	L. Pfeiffer, 1854	1504689	Chondropoma moestum	L. Pfeiffer, 1854	Caribbean	L	y				n	n
2110	0.159931	Chondropomartes presasianus	Chondropomartes presasianus	Pfeiffer, 1863	Annulariidae	8	m	1455741	near_1	accepted	Chondropomartes presasianum	(L. Pfeiffer, 1863)	1455741	Chondropomartes presasianum	(L. Pfeiffer, 1863)	Caribbean	L	y				n	n
1218	0.0935389	Chondropomorus delatreanus	Chondropomorus delatreanus	d'Orbigny, 1842	Annulariidae	5	m	1476435	manual	accepted	Parachondria delatreana	(d'Orbigny, 1842)	1476438	Parachondria delatreana	(d'Orbigny, 1842)	Caribbean	L	y				n	n
1316	0.102347	Colobostylus nuttii	Colobostylus nuttii	Pilsbry, 1903	Annulariidae	13	m	1351129	exact	accepted	Colobostylus nuttii	Pilsbry, 1903	1351129	Colobostylus nuttii	Pilsbry, 1903	Caribbean	L	y				n	n
1292	0.100492	Limadora tollini	Limadora tollini	Ramsden, 1915	Annulariidae	6	m	1493038	manual	accepted	Ramsdenia tollini	(Ramsden, 1915)	1493038	Ramsdenia tollini	(Ramsden, 1915)	Caribbean	L	y				n	n
1739	0.131901	Opisthosiphon berryi	Opisthosiphon berryi	Clapp, 1919	Annulariidae	6	m	1480584	exact	accepted	Opisthosiphon berryi	W. F. Clapp, 1919	1480584	Opisthosiphon berryi	W. F. Clapp, 1919	Caribbean	L	y				n	n
1473	0.114078	Rhytidopoma rugulosum	Rhytidopoma rugulosum	Pfeiffer, 1839	Annulariidae	11	m	1494359	exact	accepted	Rhytidopoma rugulosum	(L. Pfeiffer, 1839)	1494359	Rhytidopoma rugulosum	(L. Pfeiffer, 1839)	Caribbean	L	y				n	n
1410	0.109632	Aguayotudora bermudezi	Aguayotudora bermudezi	#N/A	Annulariidae	1	l	1491481	exact	accepted	Aguayotudora bermudezi	(de la Torre & Bartsch, 1941)	1491481	Aguayotudora bermudezi	(de la Torre & Bartsch, 1941)	Caribbean	L	y				n	n
1885	0.143972	Chondropomella magnifica	Chondropomella magnifica	Pfeiffer, 1854	Annulariidae	1	l	1054024	exact	accepted	Chondropomella magnifica	(L. Pfeiffer, 1852)	1054024	Chondropomella magnifica	(L. Pfeiffer, 1852)	Caribbean	L	y				n	n
2147	0.162816	Chondropometes segregatus	Chondropometes segregatus	Torre & Bartsch, 1938	Annulariidae	2	l	1494475	near_1	accepted	Chondropometes segregatum	de la Torre & Bartsch, 1938	1494475	Chondropometes segregatum	de la Torre & Bartsch, 1938	Caribbean	L	y				n	n
2160	0.163976	Colonina eutyches	Colonina eutyches	Pilsbry, 1933	Annulariidae	2	l	1476696	exact	accepted	Colonina eutyches	(Pilsbry, 1933)	1476696	Colonina eutyches	(Pilsbry, 1933)	Caribbean	L	y				n	n
2180	0.16512	Eutudora camoensis	Eutudora camoensis	Torre & Bartsch, 1941	Annulariidae	4	l	1487847	exact	accepted	Eutudora camoensis	(de la Torre & Bartsch, 1941)	1487847	Eutudora camoensis	(de la Torre & Bartsch, 1941)	Caribbean	L	y				n	n
1491	0.11523	Eutudora inquisita	Eutudora inquisita	Pilsbry, 1929	Annulariidae	2	l	1476122	exact	accepted	Eutudora inquisita	(Pilsbry, 1929)	1476122	Eutudora inquisita	(Pilsbry, 1929)	Caribbean	L	y				n	n
2100	0.158833	Eutudora jimenoi	Eutudora jimenoi	Pfeiffer, 1864	Annulariidae	4	l	1487850	exact	accepted	Eutudora jimenoi	(L. Pfeiffer, 1864)	1487850	Eutudora jimenoi	(L. Pfeiffer, 1864)	Caribbean	L	y				n	n
1186	0.0911575	Ramsdenia notata	Ramsdenia notata	Torre & Bartsch, 1941	Annulariidae	1	l	1493028	exact	accepted	Ramsdenia notata	(de la Torre & Bartsch, 1941)	1493028	Ramsdenia notata	(de la Torre & Bartsch, 1941)	Caribbean	L	y				n	n
1551	0.119697	Ramsdenia torquata	Ramsdenia torquata	Poey, 1857	Annulariidae	2	l	1493039	exact	accepted	Ramsdenia torquata	(Poey, 1858)	1493039	Ramsdenia torquata	(Poey, 1858)	Caribbean	L	y				n	n
1345	0.104446	Ramsdenia undosa	Ramsdenia undosa	Pfeiffer, 1863	Annulariidae	2	l	1493041	exact	accepted	Ramsdenia undosa	(L. Pfeiffer, 1863)	1493041	Ramsdenia undosa	(L. Pfeiffer, 1863)	Caribbean	L	y				n	n
1511	0.116977	Sallepoma ambiguum	Sallepoma ambiguum	Lamarck, 1822	Annulariidae	1	l	1484233	exact	accepted	Sallepoma ambiguum	(Lamarck, 1822)	1484233	Sallepoma ambiguum	(Lamarck, 1822)	Caribbean	L	y				n	n
2008	0.153171	Torrella deficiens	Torrella deficiens	Gundlach, 1857	Annulariidae	2	l	1494338	manual	accepted	Rhytidopoma deficiens	(Gundlach, 1857)	1494338	Rhytidopoma deficiens	(Gundlach, 1857)	Caribbean	L	y				n	n
1433	0.111088	Turrithyra discolorans	Turrithyra discolorans	Pfeiffer, 1863	Annulariidae	2	l	1478133	exact	accepted	Turrithyra discolorans	(L. Pfeiffer, 1863)	1478133	Turrithyra discolorans	(L. Pfeiffer, 1863)	Caribbean	L	y				n	n
1198	0.0918051	Colobostylus rosenbergianus	Colobostylus rosenbergianus	Preston, 1911	Annulariidae	25	h	1488385	exact	chresonym	Colobostylus rosenbergianus	(Preston, 1911)	1491466	Tudorisca rosenbergiana	(Preston, 1911)	Caribbean	L	y				n	n
1907	0.145172	Chondropoma blauneri	Chondropoma blauneri	Shuttleworth, 1854	Annulariidae	5	m	1501402	exact	chresonym	Chondropoma blauneri	(Shuttleworth, 1854)	1501507	Parachondria blauneri	(Shuttleworth, 1854)	Caribbean	L	y				n	n
1488	0.115036	Abbottella sanchezi	Abbottella sanchezi	Bartsch, 1946	Annulariidae	2	l	1427671	exact	chresonym	Abbottella sanchezi	Bartsch, 1946	1443946	Arenabbottella sanchezi	(Bartsch, 1946)	Caribbean	L	y				n	n
1311	0.102084	Opisthosiphon bahamense	Opisthosiphon bahamense	Pfeiffer, 1865	Annulariidae	30	h	1352002	exact	accepted	Opisthosiphon bahamense	(L. Pfeiffer, 1865)	1352002	Opisthosiphon bahamense	(L. Pfeiffer, 1865)	North America	L	y				n	n
1882	0.143617	Colonina bryanti	Colonina bryanti	Pfeiffer, 1867	Annulariidae	2	l	1491813	exact	accepted	Colonina bryanti	(L. Pfeiffer, 1867)	1491813	Colonina bryanti	(L. Pfeiffer, 1867)	North America	L	y				n	n
1455	0.112784	Halotudora trochlearis	Halotudora trochlearis	Pfeiffer, 1852	Annulariidae	1	l	1351356	manual	accepted	Gouldipoma trochleare	(Pfeiffer, 1852)	1351356	Gouldipoma trochleare	(Pfeiffer, 1852)	North America	L	y				n	n
1840	0.140465	Opisthosiphon simpsoni	Opisthosiphon simpsoni	Bartsch, 1946	Annulariidae	4	l	1422786	exact	accepted	Opisthosiphon simpsoni	Bartsch, 1946	1422786	Opisthosiphon simpsoni	Bartsch, 1946	North America	L	y				n	n
1361	0.105916	Garrettia parva	Garrettia parva	Pease, 1865	Assimineidae	9	m	817719	exact	accepted	Garrettia parva	(Pease, 1865)	817719	Garrettia parva	(Pease, 1865)	Oceania	L	y				n	n
1630	0.125253	Omphalotropis variabilis	Omphalotropis (Oriella) variabilis	Pease	Assimineidae	7	m	875165	exact_subgenus	accepted	Omphalotropis variabilis	(Pease, 1865)	875165	Omphalotropis variabilis	(Pease, 1865)	Oceania	L	y				n	n
1254	0.0960121	Omphalotropis moussoni	Omphalotropis (Scalinella) moussoni	"Semper"	Assimineidae	1	l	1479576	manual	accepted	Scalinella moussoni	Garrett, 1884	1479576	Scalinella moussoni	Garrett, 1884	Oceania	L	y				n	n
1906	0.145169	Thaanumella carolinarum	Thaanumella carolinarum	Moellendorff	Assimineidae	2	l	1478252	manual	unaccepted	Garrettia carolinarum	(Möllendorff, 1897)	405095	Thaanumella angulosa	(Ancey, 1890)	Oceania	L	y				n	n
1523	0.118141	Halotudora magnifica	Halotudora magnifica	Solem, 1960	Annulariidae	1	l	1494657	exact	accepted	Halotudora magnifica	(Solem, 1960)	1494657	Halotudora magnifica	(Solem, 1960)	South America	L	y				n	n
2197	0.166445	Pleuropoma solidulum	Pleuropoma (Orobophana) solidulum	Gray	Helicinidae	14	m	856335	manual	accepted	Nesiocina solidula	(G. B. Sowerby I, 1839)	856335	Nesiocina solidula	(G. B. Sowerby I, 1839)	Oceania	N	y				n	n	Author wrong in ANSP.
1625	0.125062	Pleuropoma draytonense	Pleuropoma (Aphanoconia) draytonense	Pfeiffer	Helicinidae	1	l	1317797	near_2	accepted	Pleuropoma draytonensis	(Pfeiffer, 1857)	1317797	Pleuropoma draytonensis	(Pfeiffer, 1857)	Australia	N	y				n	n	Epithet misspelled in MolluscaBase.
1130	0.0871817	Sturanya interna	Sturanya interna	Mousson	Helicinidae	1	l	1396141	manual	taxon inquirendum	Helicina interna	Mousson, 1870				Oceania	N	y				n	n	Mentioned by Cowie (1998) but not treated as valid?
1515	0.117477	Pleuropoma theobaldianum	Pleuropoma theobaldianum	Nevill	Helicinidae	2	l	1246488	manual	accepted	Aphanoconia theobaldiana	(G. Nevill & H. Nevill, 1871)	1246488	Aphanoconia theobaldiana	(G. Nevill & H. Nevill, 1871)	Africa	N	y				n	n
1135	0.0876142	Pleuropoma verecundum	Pleuropoma (Aphanoconia) verecundum	Gould, 1859	Helicinidae	16	h	1305465	manual	accepted	Aphanoconia verecunda	(Gould, 1859)	1305465	Aphanoconia verecunda	(Gould, 1859)	Asia	N	y				n	n
1560	0.120116	Georissa quadrasi	Georissa quadrasi	Moellendorff	Hydrocenidae	3	l	1461650	exact	accepted	Georissa quadrasi	Möllendorff, 1893	1461650	Georissa quadrasi	Möllendorff, 1893	Asia	N	y				n	n
1611	0.123755	Ceratopoma suprafasciatum	Ceratopoma (Palaeohelicina) suprafasciatum	Sowerby	Helicinidae	1	l	1439119	manual	taxon inquirendum	Helicina suprafasciata	G. B. Sowerby II, 1874				Asia	N	y				n	n
1259	0.0962506	Fadyenia cumingiana	Fadyenia cumingiana	C. B. Adams, 1849	Helicinidae	29	h	1350858	exact	accepted	Fadyenia cumingiana	(C. B. Adams, 1849)	1350858	Fadyenia cumingiana	(C. B. Adams, 1849)	Caribbean	N	y				n	n
1743	0.132098	Viana regina	Viana regina	Morelet	Helicinidae	141	h	1394196	exact	accepted	Viana regina	(Morelet, 1849)	1394196	Viana regina	(Morelet, 1849)	Caribbean	N	y				n	n
1390	0.107958	Wilkinsonaea adamsiana	Wilkinsonaea adamsiana	Chitty, 1857	Helicinidae	57	h	1350919	exact	accepted	Wilkinsonaea adamsiana	(Chitty, 1857)	1350919	Wilkinsonaea adamsiana	(Chitty, 1857)	Caribbean	N	y				n	n
1195	0.091624	Alcadia foveata	Alcadia (Penisoltia) foveata	Pfeiffer	Helicinidae	5	m	1215922	manual	accepted	Helicina foveata	L. Pfeiffer, 1854	1215922	Helicina foveata	L. Pfeiffer, 1854	Caribbean	N	y				n	n
1338	0.103927	Bourciera helicinaeformis	Bourciera helicinaeformis	Pfeiffer	Helicinidae	9	m	1398241	exact	accepted	Bourciera helicinaeformis	(L. Pfeiffer, 1853)	1398241	Bourciera helicinaeformis	(L. Pfeiffer, 1853)	Caribbean	N	y				n	n
1947	0.148372	Fadyenia alderiana	Fadyenia alderiana	Chitty, 1857	Helicinidae	6	m	1350846	exact	accepted	Fadyenia alderiana	(Chitty, 1857)	1350846	Fadyenia alderiana	(Chitty, 1857)	Caribbean	N	y				n	n
2086	0.158063	Fadyenia arthuriana	Fadyenia arthuriana	Chitty, 1857	Helicinidae	8	m	1350848	exact	accepted	Fadyenia arthuriana	(Chitty, 1857)	1350848	Fadyenia arthuriana	(Chitty, 1857)	Caribbean	N	y				n	n
2153	0.163404	Fadyenia fortuneana	Fadyenia fortuneana	Chitty, 1857	Helicinidae	10	m	1350864	exact	accepted	Fadyenia fortuneana	(Chitty, 1857)	1350864	Fadyenia fortuneana	(Chitty, 1857)	Caribbean	N	y				n	n
1817	0.138686	Stoastoma pfeifferianum	Stoastoma pfeifferianum	C. B. Adams, 1849	Helicinidae	14	m	1350916	exact	accepted	Stoastoma pfeifferianum	C. B. Adams, 1849	1350916	Stoastoma pfeifferianum	C. B. Adams, 1849	Caribbean	N	y				n	n
1169	0.0896267	Stoastomops walkeri	Stoastomops walkeri	Baker, 1924	Helicinidae	6	m	1516272	exact	accepted	Stoastomops walkeri	H. B. Baker, 1924	1516272	Stoastomops walkeri	H. B. Baker, 1924	Caribbean	N	y				n	n
1776	0.135673	Wilkinsonaea schomburghkiana	Wilkinsonaea schomburghkiana	Chitty, 1857	Helicinidae	7	m	1350925	exact	accepted	Wilkinsonaea schomburghkiana	Chitty, 1857	1350925	Wilkinsonaea schomburghkiana	Chitty, 1857	Caribbean	N	y				n	n
2190	0.165628	Alcadia lewisi	Alcadia (Penisoltia) lewisi	Pilsbry	Helicinidae	2	l	1488389	exact_subgenus	accepted	Alcadia lewisi	Pilsbry, 1942	1488389	Alcadia lewisi	Pilsbry, 1942	Caribbean	N	y				n	n
1402	0.108997	Lewisia philippiana	Lewisia philippiana	C. B. Adams, 1851	Helicinidae	3	l	1350913	exact	accepted	Lewisia philippiana	(C. B. Adams, 1851)	1350913	Lewisia philippiana	(C. B. Adams, 1851)	Caribbean	N	y				n	n
1724	0.131353	Priotrochatella torrei	Priotrochatella torrei	Clapp	Helicinidae	4	l	1387814	exact	accepted	Priotrochatella torrei	Clapp, 1918	1387814	Priotrochatella torrei	Clapp, 1918	Caribbean	N	y				n	n
1207	0.0923561	Stoastomops puertoricana	Stoastomops puertoricana	Baker	Helicinidae	3	l	1455909	exact	accepted	Stoastomops puertoricana	H. B. Baker, 1941	1455909	Stoastomops puertoricana	H. B. Baker, 1941	Caribbean	N	y				n	n
2073	0.157044	Alcadia dubiosa	Alcadia (Hjalmarsona) dubiosa	C. B. Adams, 1850	Helicinidae	23	h	1486208	exact	chresonym	Alcadia (Hjalmarsona) dubiosa	(C. B. Adams, 1850)	1350766	Alcadia dubiosa	(C. B. Adams, 1850)	Caribbean	N	y				n	n
1339	0.10402	Helicina jamaicensis	Helicina jamaicensis	Sowerby II, 1842	Helicinidae	151	h	1439104	exact	chresonym	Helicina jamaicensis	G. B. Sowerby II, 1842	1350784	Alcadia jamaicensis	(G. B. Sowerby II, 1842)	Caribbean	N	y				n	n
1942	0.14805	Lucidella lineata	Lucidella (Poenia) lineata	C. B. Adams, 1845	Helicinidae	26	h	1487134	exact	chresonym	Lucidella (Perenna) lineata	(C. B. Adams, 1845)	1350819	Lucidella lineata	(C. B. Adams, 1845)	Caribbean	N	y				n	n
1501	0.116199	Lucidella umbonata	Lucidella (Poenia) umbonata	Shuttleworth	Helicinidae	22	h	1455294	exact_subgenus	chresonym	Lucidella umbonata	(Shuttleworth, 1854)	1455291	Helicina umbonata	Shuttleworth, 1854	Caribbean	N	y				n	n
1387	0.107822	Alcadia concinna	Alcadia (Idesa) concinna	Pfeiffer, 1857	Helicinidae	6	m	1249684	exact	chresonym	Alcadia (Idesa) concinna	(L. Pfeiffer, 1857)	1249683	Alcadia concinna	(L. Pfeiffer, 1857)	Caribbean	N	y				n	n
1802	0.137143	Alcadia microstoma	Alcadia (Palliata) microstoma	C. B. Adams	Helicinidae	5	m	1486308	exact	chresonym	Alcadia (Palliata) microstoma	(C. B. Adams, 1851)	1350780	Alcadia microstoma	(C. B. Adams, 1851)	Caribbean	N	y				n	n
1751	0.133018	Troschelviana pfeifferiana	Troschelviana (Microviana) pfeifferiana	Pfeiffer	Helicinidae	9	m	1443383	exact	chresonym	Troschelviana (Microviana) pfeifferiana	(L. Pfeiffer, 1866)	1443382	Troschelviana pfeifferiana	(L. Pfeiffer, 1866)	Caribbean	N	y				n	n
2012	0.15336	Calidviana calida	Calidviana calida	Weinland	Helicinidae	4	l	1441361	manual	accepted	Eutrochatella calida	(Weinland, 1862)	1441361	Eutrochatella calida	(Weinland, 1862)	North America	N	y				n	n
1698	0.129723	Helicina arenicola	Helicina (Olygyra) arenicola	Morelet	Helicinidae	16	h	1065824	exact	chresonym	Helicina (Succincta) arenicola	Morelet, 1849	1064686	Helicina arenicola	Morelet, 1849	North America	N	y				n	n
2033	0.154555	Pleuropoma musivum	Pleuropoma (Aphanoconia) musivum	Gould	Helicinidae	7	m	1305457	manual	accepted	Orobophana musiva	(A. Gould, 1847)	1305457	Orobophana musiva	(A. Gould, 1847)	Oceania	N	y				n	n
1873	0.142887	Pleuropoma noumeense	Pleuropoma (Aphanoconia) noumeense	Crosse	Helicinidae	3	l	1063864	manual	accepted	Sturanya noumeensis	(Crosse, 1874)	1063864	Sturanya noumeensis	(Crosse, 1874)	Oceania	N	y				n	n
1373	0.106601	Georissa laevigata	Georissa laevigata	Quadras & Moellendorff	Hydrocenidae	2	l	1342055	exact	accepted	Georissa laevigata	Quadras & Möllendorff, 1894	1342055	Georissa laevigata	Quadras & Möllendorff, 1894	Oceania	N	y				n	n
1528	0.118352	Ceratopoma primeanum	Ceratopoma primeanum	Gassies	Helicinidae	1	l	1115654	manual	unaccepted	Helicina primeana	Gassies, 1863	1063855	Sturanya sphaeroidea	(L. Pfeiffer, 1855)	Oceania	N	y				n	n
1220	0.0936822	Pleuropoma bourailense	Pleuropoma (Aphanoconia) bourailense	Hartman	Helicinidae	4	l	1115662	manual	unaccepted	Helicina bourailensis	Hartman, 1889	1063856	Sturanya macgillivrayi	(L. Pfeiffer, 1855)	Oceania	N	y				n	n
2132	0.161615	Helicina angulata	Helicina (Oxyrhombus) angulata	Sowerby	Helicinidae	2	l	1390675	exact_subgenus	accepted	Helicina angulata	G. B. Sowerby II, 1842	1390675	Helicina angulata	G. B. Sowerby II, 1842	South America	N	y				n	n
1432	0.111039	Helicina paraensis	Helicina (Oxyrhombus) paraensis	Pfeiffer, 1859	Helicinidae	1	l	1415984	exact_subgenus	accepted	Helicina paraensis	L. Pfeiffer, 1859	1415984	Helicina paraensis	L. Pfeiffer, 1859	South America	N	y				n	n
1216	0.0933863	Helicina sprucei	Helicina (Oxyrhombus) sprucei	Pfeiffer	Helicinidae	1	l	1449030	exact_subgenus	accepted	Helicina sprucei	L. Pfeiffer, 1857	1449030	Helicina sprucei	L. Pfeiffer, 1857	South America	N	y				n	n
1731	0.13147	Helicina weyrauchi	Helicina (Oxyrhombus) weyrauchi	Haas, 1947	Helicinidae	3	l	1459295	exact	chresonym	Helicina (Helicina) weyrauchi	F. Haas, 1948	1449031	Helicina weyrauchi	F. Haas, 1948	South America	N	y				n	n
1335	0.103823	Dendrotrochus pyxis	Dendrotrochus pyxis	Hinds	Helicarionidae	1	l	1465311	manual	taxon inquirendum	Helix pyxis	Hinds, 1845				Asia	P	y				n	n	Accepted in Hedley (1899).
1232	0.0947904	Asperitas baliensis	Asperitas baliensis	Mousson, 1849	Ariophantidae	3	l	1373896	manual	unaccepted	Nanina baliensis	Mousson, 1857	1296187	Asperitas sparsa	(Mousson, 1849)	Asia	P	y				n	n	Author is Mousson, 1857
1713	0.130743	Endoplon schlumbergeri	Endoplon schlumbergeri	Morelet, 1886	Plectopylidae	3	l	870985	manual	accepted	Halongella schlumbergeri	(Morlet, 1886)	870985	Halongella schlumbergeri	(Morlet, 1886)	Asia	P	y				n	n	Author misspelled at ANSP.
1105	0.0850812	Subzebrinus varentzowi	Subzebrinus varentzowi	Rosen, 1892	Enidae	3	l	1027378	manual	accepted	Ottorosenia varenzovi	(Rosen, 1893)	1027378	Ottorosenia varenzovi	(Rosen, 1893)	Asia	P	y				n	n	Epithet misspelled at ANSP.
1976	0.151009	Placostylus fulgineus	Placostylus fulgineus	Pfeiffer, 1852	Bulimulidae	8	m	1337730	manual	accepted	Santacharis fuligineus	(L. Pfeiffer, 1854)	1337730	Santacharis fuligineus	(L. Pfeiffer, 1854)	Oceania	P	y				n	n	Epithet misspelled at ANSP.
1973	0.150731	Aspastus subrugosus	Aspastus (Callistocharis) subrugosus	Fulton	Bulimulidae	1	l	1342371	manual	accepted	Callistocharis subroseus	(Fulton, 1915)	1342371	Callistocharis subroseus	(Fulton, 1915)	Oceania	P	y				n	n	Epithet misspelled at ANSP.
1765	0.134348	Hemicycla benthencourtiana	Hemicycla benthencourtiana	Shuttleworth, 1852	Helicidae	3	l	1050299	near_1	accepted	Hemicycla bethencourtiana	(Shuttleworth, 1852)	1050299	Hemicycla bethencourtiana	(Shuttleworth, 1852)	Africa	P	y				n	n	Epithet misspelled at ANSP.
1381	0.107225	Cochlostyla ventricosus	Cochlostyla ventricosus	M. Smith	Bradybaenidae	1	l	1457225	near_2	accepted	Cochlostyla ventricosa	(Bruguière, 1792)	1457225	Cochlostyla ventricosa	(Bruguière, 1792)	Asia	P	y				n	n	Epithet misspelled at ANSP.
2029	0.154454	Armenica hueti	Armenica hueti	Mortillet	Clausiliidae	2	l	1115971	near_1	accepted	Armenica huet	(Mortillet, 1854)	1115971	Armenica huet	(Mortillet, 1854)	Asia	P	y				n	n	Epithet misspelled at ANSP.
1349	0.104765	Endoplon philaria	Endoplon philaria	Mabille, 1887	Plectopylidae	1	l	870860	manual	accepted	Gudeodiscus phlyarius	(J. Mabille, 1887)	870860	Gudeodiscus phlyarius	(J. Mabille, 1887)	Asia	P	y				n	n	Epithet misspelled at ANSP.
1151	0.0883019	Perrottetia compressus	Perrottetia compressus	Blanford, 1880	Streptaxidae	1	l	1317579	near_2	accepted	Perrottetia compressa	(W. T. Blanford, 1881)	1317579	Perrottetia compressa	(W. T. Blanford, 1881)	Asia	P	y				n	n	Epithet misspelled at ANSP.
1788	0.136616	Subzebrinus erratica	Subzebrinus erratica	#N/A	Enidae	3	l	1377162	near_2	chresonym	Subzebrinus erraticus	(Pilsbry, 1934)	1482368	Pseudonapaeus erraticus	(Pilsbry, 1934)	Asia	P	y				n	n	Epithet misspelled at ANSP.
2007	0.153049	Truncatellina hymalayana	Truncatellina hymalayana	Benson	Vertiginidae	1	l	1499575	phonetic	chresonym	Truncatellina himalayana	Benson, 1863	1433295	Sphyradium himalayanum	(Benson, 1863)	Asia	P	y				n	n	Epithet misspelled at ANSP.
1764	0.134306	Leptinaria filocostata	Leptinaria filocostata	Strebel	Subulinidae	2	l	1064065	manual	accepted	Lamellaxis filicostatus	Strebel, 1882	1064065	Lamellaxis filicostatus	Strebel, 1882	North America	P	y				n	n	Epithet misspelled at ANSP.
1444	0.111977	Elasmias simplissimum	Elasmias simplissimum	Cooke & Kondo, 1961	Achatinellidae	1	l	1380892	near_2	accepted	Elasmias simplicimum	C. M. Cooke & Y. Kondo, 1961	1380892	Elasmias simplicimum	C. M. Cooke & Y. Kondo, 1961	Oceania	P	y				n	n	Epithet misspelled at ANSP.
1979	0.151115	Mirinaba unidentatus	Mirinaba unidentatus	Sowerby	Strophocheilidae	2	l	1448751	near_2	accepted	Mirinaba unidentata	(G. B. Sowerby I, 1825)	1448751	Mirinaba unidentata	(G. B. Sowerby I, 1825)	South America	P	y				n	n	Epithet misspelled at ANSP.
2036	0.154777	Thaumastus turmensis	Thaumastus (Scholvienia) turmensis	Philippi	Bulimulidae	8	m	1453340	manual	chresonym	Thaumastus (Scholvienia) tarmensis	(Philippi, 1867)	1453339	Scholvienia tarmensis	(Philippi, 1867)	South America	P	y				n	n	Epithet misspelled at ANSP.
1986	0.151555	Bostryx apodometes	Bostryx (Lissoacme) apodometes	d'Orbigny	Bulimulidae	4	l	1288721	manual	accepted	Bulimulus apodemetes	(d'Orbigny, 1835)	1288721	Bulimulus apodemetes	(d'Orbigny, 1835)	South America	P	y				n	n	Epithet misspelled at ANSP; valid Bostryx in Breure (2016).
1935	0.147473	Zachrysia gundlachiana	Zachrysia gundlachiana	Pilsbry, 1929	Pleurodontidae	2	l	1440861	near_2	accepted	Zachrysia gundlachia	Pilsbry, 1929	1440861	Zachrysia gundlachia	Pilsbry, 1929	Caribbean	P	y				n	n	Epithet misspelled in MolluscaBase.
1544	0.119159	Subulina glyptocephala	Subulina glyptocephala	Pilsbry	Subulinidae	1	l	1293978	phonetic	accepted	Subulina glyptochephala	Pilsbry, 1919	1293978	Subulina glyptochephala	Pilsbry, 1919	Africa	P	y				n	n	Epithet misspelled in MolluscaBase.
2014	0.153407	Leptarionta zhorquinensis	Leptarionta zhorquinensis	Angas	Xanthonycidae	2	l	1064435	near_2	accepted	Leptarionta zhorquinensisis	(Angas, 1879)	1064435	Leptarionta zhorquinensisis	(Angas, 1879)	North America	P	y				n	n	Epithet misspelled in MolluscaBase.
1695	0.129575	Chiliborus goniostoma	Chiliborus goniostoma	Férussac	Strophocheilidae	7	m	1448733	manual	accepted	Gonyostomus goniostomus	(A. Férussac, 1821)	1448733	Gonyostomus goniostomus	(A. Férussac, 1821)	South America	P	y				n	n	Epithet misspelled in MolluscaBase.
1540	0.119038	Labyrinthus aenigma	Labyrinthus aenigma	Dohrn, 1875	Labyrinthidae	1	l	1370370	near_2	accepted	Labyrinthus aenigmus	(Dohrn, 1875)	1370370	Labyrinthus aenigmus	(Dohrn, 1875)	South America	P	y				n	n	Epithet misspelled in MolluscaBase; "aenigma" is a noun.
1404	0.109101	Megalophaedusa validiuscula	Megalophaedusa (Mesophaedusa) validiuscula	Martens	Clausiliidae	7	m	1356252	manual	subspecies	Stereophaedusa interlamellaris validiuscula	(Martens, 1876)	1334036	Stereophaedusa interlamellaris	(Martens, 1876)	Asia	P	y				n	n
1201	0.0920173	Versutaxis alvarodoi	Versutaxis alvarodoi	Goodrich	Spiraxidae	1	l	1064372	manual	accepted	Rectaxis alvaradoi	(Goodrich & van der Schalie, 1937)	1064372	Rectaxis alvaradoi	(Goodrich & van der Schalie, 1937)	North America	P	y				n	n	Listed twice as valid in MolluscaBase, in Spiraxis and Rectaxis.
1275	0.0983912	Chondrula gaillyi	Chondrula (Mastus) gaillyi	Letourneux	Enidae	1	l	1416935	manual	accepted	Paramastus gaillyi	(Westerlund, 1887)	1416935	Paramastus gaillyi	(Westerlund, 1887)	Africa	P	y				n	n	Manuscript name of Letorneux.
1132	0.0873012	Helicella fumetana	Helicella fumetana	Pfeiffer	Hygromiidae	1	l	1259981	manual	accepted	Sphincterochila tunetana	(L. Pfeiffer, 1850)	1259981	Sphincterochila tunetana	(L. Pfeiffer, 1850)	Africa	P	y				n	n	Misspelling of "tunetana" at ANSP.
1287	0.0998147	Reinia vaga	Reinia (Proreinia) vaga	Pilsbry, 1909	Clausiliidae	6	m	1475483	manual	subspecies?	Proreinia eastlakeana vaga	(Pilsbry, 1909)	1334340	Reinia eastlakeana	(Möllendorff, 1882)	Asia	P	y				n	n	Motochin et al. (2017) indicated synonym with Reinia ashizuriensis, but vaga has priority.
1507	0.11658	Deroceras semitectus	Deroceras semitectus	Mörch	Limacidae	5	m	1356016	manual	unaccepted	Limax (Megapelta) semitectus	Mörch, 1857	819966	Deroceras laeve	(O. F. Müller, 1774)	North America	P	y				n	n	Taxon inquirendum from treatment in Wiktor (2000).
1453	0.112743	Hadra forsteriana	Hadra forsteriana	Pfeiffer	Camaenidae	4	l	1150144	manual	accepted	Zyghelix forsteriana	(Reeve, 1852)	1150144	Zyghelix forsteriana	(Reeve, 1852)	Australia	P	y				n	n	Wrong author at ANSP.
1975	0.151007	Rachis pallens	Rachis pallens	Jonas	Enidae	1	l	1497623	manual	taxon inquirendum	Bulimus pallens	Jonas in Philippi, 1843				Africa	P	y				n	n
2018	0.153602	Subulina octona	Subulina octona	Bruguiere, 1789	Subulinidae	822	h	875232	exact	accepted	Subulina octona	(Bruguière, 1789)	875232	Subulina octona	(Bruguière, 1789)	Africa	P	y				n	n
1480	0.114611	Kalidos rufescens	Kalidos rufescens	Grateloup	Ariophantidae	10	m	1311512	exact	accepted	Kalidos rufescens	(Grateloup, 1840)	1311512	Kalidos rufescens	(Grateloup, 1840)	Africa	P	y				n	n
1670	0.127563	Gulella crassidens	Gulella crassidens	Pfeiffer, 1859	Streptaxidae	9	m	1058424	exact	accepted	Gulella crassidens	(L. Pfeiffer, 1859)	1058424	Gulella crassidens	(L. Pfeiffer, 1859)	Africa	P	y				n	n
1418	0.110161	Subulona ischna	Subulona ischna	Pilsbry, 1919	Subulinidae	5	m	1293857	exact	accepted	Subulona ischna	(Pilsbry, 1919)	1293857	Subulona ischna	(Pilsbry, 1919)	Africa	P	y				n	n
1897	0.144606	Ampelita subsepulchralis	Ampelita subsepulchralis	Crosse, 1868	Acavidae	4	l	1310403	phonetic	accepted	Ampelita subsepulcralis	(Crosse, 1868)	1310403	Ampelita subsepulcralis	(Crosse, 1868)	Africa	P	y				n	n
1397	0.108513	Achatina welwitschi	Achatina welwitschi	Morelet	Achatinidae	3	l	1058172	exact	accepted	Achatina welwitschi	Morelet, 1866	1058172	Achatina welwitschi	Morelet, 1866	Africa	P	y				n	n
1900	0.144774	Limicolaria turriformis	Limicolaria turriformis	Martens, 1897	Achatinidae	3	l	1293838	exact	accepted	Limicolaria turriformis	E. von Martens, 1895	1293838	Limicolaria turriformis	E. von Martens, 1895	Africa	P	y				n	n
1814	0.138484	Limicolariopsis ruwenzoriensis	Limicolariopsis ruwenzoriensis	Pilsbry	Achatinidae	1	l	1293778	exact	accepted	Limicolariopsis ruwenzoriensis	Pilsbry, 1919	1293778	Limicolariopsis ruwenzoriensis	Pilsbry, 1919	Africa	P	y				n	n
1489	0.115116	Kalidos conorchidus	Kalidos conorchidus	Emberton , 2007	Ariophantidae	1	l	1264178	exact	accepted	Kalidos conorchidus	Emberton, 2007	1264178	Kalidos conorchidus	Emberton, 2007	Africa	P	y				n	n
1758	0.133539	Kalidos galokoae	Kalidos galokoae	Emberton , 2007	Ariophantidae	1	l	1264184	exact	accepted	Kalidos galokoae	Emberton, 2007	1264184	Kalidos galokoae	Emberton, 2007	Africa	P	y				n	n
1312	0.102108	Kalidos glessi	Kalidos glessi	Fischer-Piette, Blanc & Salvat	Ariophantidae	3	l	1311532	exact	accepted	Kalidos glessi	Fischer-Piette, Blanc, F. & Salvat, 1975	1311532	Kalidos glessi	Fischer-Piette, Blanc, F. & Salvat, 1975	Africa	P	y				n	n
2124	0.161232	Kalidos vavaboriborius	Kalidos vavaboriborius	Emberton , 2007	Ariophantidae	1	l	1264198	exact	accepted	Kalidos vavaboriborius	Emberton, 2007	1264198	Kalidos vavaboriborius	Emberton, 2007	Africa	P	y				n	n
1872	0.142708	Phortion menkeana	Phortion menkeana	Pfeiffer	Charopidae	4	l	1263947	near_2	accepted	Phortion menkeanum	(L. Pfeiffer, 1842)	1263947	Phortion menkeanum	(L. Pfeiffer, 1842)	Africa	P	y				n	n
1388	0.10787	Phortion scolopendra	Phortion scolopendra	Melvill & Ponsonby	Charopidae	1	l	1263870	manual	accepted	Chilocystis scolopendra	(Melvill & Ponsonby, 1903)	1263870	Chilocystis scolopendra	(Melvill & Ponsonby, 1903)	Africa	P	y				n	n
1592	0.122545	Pilula praetumida	Pilula praetumida	Morelet	Charopidae	1	l	1289387	exact	accepted	Pilula praetumida	(Morelet, 1860)	1289387	Pilula praetumida	(Morelet, 1860)	Africa	P	y				n	n
1465	0.113749	Monilearia pulverulenta	Monilearia pulverulenta	Lowe, 1861	Cochlicellidae	1	l	1049669	exact	accepted	Monilearia pulverulenta	(R. T. Lowe, 1861)	1049669	Monilearia pulverulenta	(R. T. Lowe, 1861)	Africa	P	y				n	n
2070	0.156757	Monilearia woodwardia	Monilearia woodwardia	Tarnier in Mousson, 1873	Cochlicellidae	1	l	1050516	exact	accepted	Monilearia woodwardia	(Mousson, 1872)	1050516	Monilearia woodwardia	(Mousson, 1872)	Africa	P	y				n	n
1548	0.119414	Sculptaria damarensis	Sculptaria damarensis	H. Adams, 1870	Corillidae	1	l	1058515	exact	accepted	Sculptaria damarensis	(H. Adams, 1870)	1058515	Sculptaria damarensis	(H. Adams, 1870)	Africa	P	y				n	n
1395	0.108331	Napaeus rupicola	Napaeus rupicola	Webb & Berthelot	Enidae	1	l	1050480	exact	accepted	Napaeus rupicola	(Mousson, 1872)	1050480	Napaeus rupicola	(Mousson, 1872)	Africa	P	y				n	n
2105	0.159462	Rachis boothi	Rachis boothi	Tomlin	Enidae	1	l	1446695	manual	accepted	Cerastus boothi	(Tomlin, 1910)	1446695	Cerastus boothi	(Tomlin, 1910)	Africa	P	y				n	n
1222	0.0938787	Microcystis subplanata	Microcystis subplanata	Emberton & Pearce, 2000	Euconulidae	1	l	1264432	exact	accepted	Microcystis subplanata	Emberton & Pearce, 2000	1264432	Microcystis subplanata	Emberton & Pearce, 2000	Africa	P	y				n	n
1240	0.0951325	Dupontia perlucida	Dupontia perlucida	H. Adams	Helicarionidae	1	l	1289477	exact	accepted	Dupontia perlucida	(H. Adams, 1867)	1289477	Dupontia perlucida	(H. Adams, 1867)	Africa	P	y				n	n
1212	0.0928064	Trochoidea despreauxi	Trochoidea despreauxi	d'Orbigny, 1839	Helicidae	4	l	1050514	manual	accepted	Obelus despreauxii	(d'Orbigny, 1839)	1050514	Obelus despreauxii	(d'Orbigny, 1839)	Africa	P	y				n	n
1921	0.146534	Edentulina insignis	Edentulina insignis	Pfeiffer, 1857	Streptaxidae	2	l	1350560	exact	accepted	Edentulina insignis	(L. Pfeiffer, 1857)	1350560	Edentulina insignis	(L. Pfeiffer, 1857)	Africa	P	y				n	n
1171	0.0897568	Fischerpietteus ambrensis	Fischerpietteus ambrensis	Emberton, 2003	Streptaxidae	1	l	1315437	exact	accepted	Fischerpietteus ambrensis	Emberton, 2003	1315437	Fischerpietteus ambrensis	Emberton, 2003	Africa	P	y				n	n
1917	0.146216	Gonaxis cressyi	Gonaxis cressyi	Connolly, 1922	Streptaxidae	1	l	1058205	exact	accepted	Gonaxis cressyi	Connolly, 1922	1058205	Gonaxis cressyi	Connolly, 1922	Africa	P	y				n	n
1314	0.102209	Gonaxis maugerae	Gonaxis maugerae	Gray, 1837	Streptaxidae	2	l	1326764	exact	accepted	Gonaxis maugerae	(J. E. Gray, 1837)	1326764	Gonaxis maugerae	(J. E. Gray, 1837)	Africa	P	y				n	n
2040	0.154979	Gonospira nevilli	Gonospira nevilli	H. Adams, 1867	Streptaxidae	3	l	1289360	exact	accepted	Gonospira nevilli	(H. Adams, 1867)	1289360	Gonospira nevilli	(H. Adams, 1867)	Africa	P	y				n	n
1244	0.0953219	Gulella beandreana	Gulella beandreana	Emberton, 2001	Streptaxidae	1	l	1314400	exact	accepted	Gulella beandreana	Emberton, 2001	1314400	Gulella beandreana	Emberton, 2001	Africa	P	y				n	n
1257	0.096213	Gulella boucheti	Gulella boucheti	Fischer-Piette, Blanc, Blanc & Salvat, 1994	Streptaxidae	1	l	1309848	exact	accepted	Gulella boucheti	Fischer-Piette, Blanc, C.P., Blanc, F. & Salvat, 1994	1309848	Gulella boucheti	Fischer-Piette, Blanc, C.P., Blanc, F. & Salvat, 1994	Africa	P	y				n	n
1162	0.0893522	Gulella fortidentata	Gulella fortidentata	Smith, 1890	Streptaxidae	2	l	1249720	exact	accepted	Gulella fortidentata	(E.A. Smith, 1890)	1249720	Gulella fortidentata	(E.A. Smith, 1890)	Africa	P	y				n	n
1211	0.092738	Gulella inhluzaniensis	Gulella inhluzaniensis	Burnup, 1914	Streptaxidae	1	l	1058357	exact	accepted	Gulella inhluzaniensis	(Burnup, 1914)	1058357	Gulella inhluzaniensis	(Burnup, 1914)	Africa	P	y				n	n
1570	0.120923	Gulella instabilis	Gulella instabilis	Sturany, 1898	Streptaxidae	2	l	1058369	exact	accepted	Gulella instabilis	(Sturany, 1898)	1058369	Gulella instabilis	(Sturany, 1898)	Africa	P	y				n	n
1532	0.118598	Gulella leucocion	Gulella leucocion	Connolly, 1929	Streptaxidae	1	l	1058220	exact	accepted	Gulella leucocion	Connolly, 1929	1058220	Gulella leucocion	Connolly, 1929	Africa	P	y				n	n
1547	0.11937	Gulella magnifica	Gulella magnifica	Emberton, 2001	Streptaxidae	1	l	1454289	exact	accepted	Gulella magnifica	Emberton, 2001	1454289	Gulella magnifica	Emberton, 2001	Africa	P	y				n	n
1438	0.111517	Gulella marojejyae	Gulella marojejyae	Emberton, 2001	Streptaxidae	1	l	1454394	exact	accepted	Gulella marojejyae	Emberton, 2001	1454394	Gulella marojejyae	Emberton, 2001	Africa	P	y				n	n
1954	0.148966	Gulella metula	Gulella (Molarella) metula	Crosse	Streptaxidae	4	l	1309438	manual	accepted	Parvedentulina metula	(Crosse, 1881)	1309438	Parvedentulina metula	(Crosse, 1881)	Africa	P	y				n	n
1849	0.140978	Gulella opoboensis	Gulella opoboensis	Preston, 1914	Streptaxidae	2	l	1326689	exact	accepted	Gulella opoboensis	(Preston, 1914)	1326689	Gulella opoboensis	(Preston, 1914)	Africa	P	y				n	n
1803	0.137256	Gulella orchida	Gulella orchida	Emberton, 2001	Streptaxidae	1	l	1454427	exact	accepted	Gulella orchida	Emberton, 2001	1454427	Gulella orchida	Emberton, 2001	Africa	P	y				n	n
2027	0.154344	Gulella sexdentata	Gulella sexdentata	Martens, 1869	Streptaxidae	2	l	1058382	exact	accepted	Gulella sexdentata	(E. von Martens, 1869)	1058382	Gulella sexdentata	(E. von Martens, 1869)	Africa	P	y				n	n
1159	0.0891821	Gulella sylvia	Gulella (Molarella) sylvia	Melvill & Ponsonby, 1903	Streptaxidae	1	l	1058416	exact_subgenus	accepted	Gulella sylvia	(Melvill & Ponsonby, 1903)	1058416	Gulella sylvia	(Melvill & Ponsonby, 1903)	Africa	P	y				n	n
2157	0.163757	Gulella vicina	Gulella vicina	Smith, 1899	Streptaxidae	4	l	1058407	exact	accepted	Gulella vicina	(E.A. Smith, 1899)	1058407	Gulella vicina	(E.A. Smith, 1899)	Africa	P	y				n	n
1252	0.0959964	Huttonella diodon	Huttonella diodon	Morelet, 1882	Streptaxidae	1	l	1320561	manual	accepted	Gulella diodon	(Morelet, 1882)	1320561	Gulella diodon	(Morelet, 1882)	Africa	P	y				n	n
1157	0.0889445	Parvedentulina glessi	Parvedentulina glessi	Fischer-Piette, Blanc, Blanc & Salvat, 1994	Streptaxidae	1	l	1309436	exact	accepted	Parvedentulina glessi	(Fischer-Piette, Blanc, C.P., Blanc, F. & Salvat, 1994)	1309436	Parvedentulina glessi	(Fischer-Piette, Blanc, C.P., Blanc, F. & Salvat, 1994)	Africa	P	y				n	n
1412	0.109662	Pseudelma incisa	Pseudelma incisa	Morelet, 1881	Streptaxidae	1	l	1310705	exact	accepted	Pseudelma incisa	(Morelet, 1881)	1310705	Pseudelma incisa	(Morelet, 1881)	Africa	P	y				n	n
1863	0.142179	Ptychotrema bequaerti	Ptychotrema bequaerti	Dautzenberg & Germain, 1914	Streptaxidae	1	l	1304773	exact	accepted	Ptychotrema bequaerti	(Dautzenberg & Germain, 1914)	1304773	Ptychotrema bequaerti	(Dautzenberg & Germain, 1914)	Africa	P	y				n	n
1974	0.15086	Allopeas hamonvillei	Allopeas hamonvillei	Dautzenberg	Subulinidae	2	l	1431601	manual	accepted	Opeas hamonvillei	(Dautzenberg, 1890)	1431601	Opeas hamonvillei	(Dautzenberg, 1890)	Africa	P	y				n	n
1197	0.091711	Subulona amputata	Subulona amputata	Pilsbry	Subulinidae	2	l	1293854	exact	accepted	Subulona amputata	(Pilsbry, 1919)	1293854	Subulona amputata	(Pilsbry, 1919)	Africa	P	y				n	n
1843	0.140564	Subulona lucasi	Subulona lucasi	Pilsbry	Subulinidae	2	l	1295998	manual	accepted	Subuliniscus lucasi	Pilsbry, 1919	1295998	Subuliniscus lucasi	Pilsbry, 1919	Africa	P	y				n	n
1546	0.119196	Thapsia consobrina	Thapsia consobrina	Preston	Urocyclidae	1	l	1293488	exact	accepted	Thapsia consobrina	(Preston, 1914)	1293488	Thapsia consobrina	(Preston, 1914)	Africa	P	y				n	n
1248	0.0957389	Thapsia corusca	Thapsia corusca	Morelet	Urocyclidae	1	l	1319894	manual	accepted	Macrochlamys corusca	(Morelet, 1877)	1319894	Macrochlamys corusca	(Morelet, 1877)	Africa	P	y				n	n
1607	0.123599	Thapsia egenula	Thapsia egenula	Morelet	Urocyclidae	1	l	1320572	manual	accepted	Trochozonites egenulus	(Morelet, 1848)	1320572	Trochozonites egenulus	(Morelet, 1848)	Africa	P	y				n	n
1951	0.14864	Thapsia geoffreyi	Thapsia geoffreyi	H. Adams	Urocyclidae	1	l	1471977	manual	accepted	Macrochlamys geoffreyi	(H. Adams, 1868)	1471977	Macrochlamys geoffreyi	(H. Adams, 1868)	Africa	P	y				n	n
1368	0.106417	Thapsia millestriata	Thapsia millestriata	Preston	Urocyclidae	1	l	1293531	exact	accepted	Thapsia millestriata	(Preston, 1912)	1293531	Thapsia millestriata	(Preston, 1912)	Africa	P	y				n	n
1931	0.147182	Thapsia renitens	Thapsia renitens	Morelet	Urocyclidae	2	l	1472503	manual	accepted	Macrochlamys renitens	(Morelet, 1861)	1472503	Macrochlamys renitens	(Morelet, 1861)	Africa	P	y				n	n
1425	0.110587	Thapsia rutshuruensis	Thapsia rutshuruensis	Pilsbry	Urocyclidae	1	l	1293484	exact	accepted	Thapsia rutshuruensis	Pilsbry, 1919	1293484	Thapsia rutshuruensis	Pilsbry, 1919	Africa	P	y				n	n
1919	0.146401	Trochozonites ibuensis	Trochozonites ibuensis	Pfeiffer	Urocyclidae	1	l	1437528	exact	accepted	Trochozonites ibuensis	(L. Pfeiffer, 1846)	1437528	Trochozonites ibuensis	(L. Pfeiffer, 1846)	Africa	P	y				n	n
1278	0.0986773	Trochozonites percarinatus	Trochozonites percarinatus	Martens	Urocyclidae	3	l	1379571	exact	accepted	Trochozonites percarinatus	(E. von Martens, 1876)	1379571	Trochozonites percarinatus	(E. von Martens, 1876)	Africa	P	y				n	n
2138	0.162138	Gastrocopta damarica	Gastrocopta damarica	Ancey, 1920	Vertiginidae	4	l	1058575	exact	accepted	Gastrocopta damarica	(Ancey, 1888)	1058575	Gastrocopta damarica	(Ancey, 1888)	Africa	P	y				n	n
1594	0.122768	Gastrocopta lienardiana	Gastrocopta lienardiana	Crosse	Vertiginidae	2	l	1325261	exact	accepted	Gastrocopta lienardiana	(Crosse, 1873)	1325261	Gastrocopta lienardiana	(Crosse, 1873)	Africa	P	y				n	n
1865	0.142387	Nesopupa morini	Nesopupa morini	Madge	Vertiginidae	1	l	1289318	exact	accepted	Nesopupa morini	Madge, 1938	1289318	Nesopupa morini	Madge, 1938	Africa	P	y				n	n
1716	0.130992	Archachatina simplex	Archachatina (Tholachatina) simplex	Smith, 1878	Achatinidae	5	m	1289852	exact_subgenus	chresonym	Archachatina simplex	(E. A. Smith, 1878)	1058540	Cochlitoma simplex	(E. A. Smith, 1878)	Africa	P	y				n	n
1131	0.0872512	Achatina grandidieriana	Achatina (Leptocallista) grandidieriana	Bourguignat	Achatinidae	2	l	1462294	exact	chresonym	Achatina (Leptocallista) grandidieriana	(Bourguignat, 1890)	1396114	Leptocallista grandidieriana	(Bourguignat, 1890)	Africa	P	y				n	n
1709	0.130437	Achatina johnstoni	Achatina (Lissachatina) johnstoni	E. A. Smith	Achatinidae	4	l	1308087	exact_subgenus	chresonym	Achatina johnstoni	E. A. Smith, 1899	1375096	Lissachatina johnstoni	(E. A. Smith, 1899)	Africa	P	y				n	n
1929	0.147158	Trachycystis connollyi	Trachycystis connollyi	Melvill	Charopidae	1	l	1258342	exact	chresonym	Trachycystis connollyi	Melvill & Ponsonby, 1909	1263950	Phaulocystis connollyi	(Melvill & Ponsonby, 1909)	Africa	P	y				n	n
1340	0.104041	Rhachidina mozambicensis	Rhachidina mozambicensis	Pfeiffer	Enidae	1	l	1288319	exact	chresonym	Rhachidina mozambicensis	(L. Pfeiffer, 1846)	1058606	Rhachistia mozambicensis	(L. Pfeiffer, 1846)	Africa	P	y				n	n
1170	0.0896465	Retinella osoriensis	Retinella (Lyrodiscus) osoriensis	Wollaston	Godwiniidae	1	l	1002736	exact	chresonym	Retinella (Lyrodiscus) osoriensis	(Wollaston, 1878)	1049716	Retinella osoriensis	(Wollaston, 1878)	Africa	P	y				n	n
2127	0.161357	Alabastrina pallaryi	Alabastrina (Siretia) pallaryi	Koch in Kobelt, 1909	Helicidae	3	l	1469441	exact	chresonym	Alabastrina (Siretia) pallaryi	(Kobelt, 1909)	1461002	Otala pallaryi	(Kobelt, 1909)	Africa	P	y				n	n
1639	0.125523	Ennea commoda	Ennea commoda	Smith, 1903	Streptaxidae	1	l	1308155	exact	chresonym	Ennea commoda	E. A. Smith, 1903	1293285	Gulella commoda	(E. A. Smith, 1903)	Africa	P	y				n	n
1545	0.119186	Ennea subflavescens	Ennea subflavescens	Smith, 1890	Streptaxidae	1	l	1506019	exact	chresonym	Ennea subflavescens	E. A. Smith, 1890	1305994	Gulella subflavescens	(E. A. Smith, 1890)	Africa	P	y				n	n
1862	0.142136	Gonaxis percivali	Gonaxis percivali	Preston, 1913	Streptaxidae	2	l	1292948	exact	chresonym	Gonaxis percivali	(Preston, 1913)	1326808	Pseudogonaxis percivali	(Preston, 1913)	Africa	P	y				n	n
1804	0.137496	Gulella cara	Gulella (Tortigulella) cara	Pilsbry, 1919	Streptaxidae	1	l	1293438	exact	chresonym	Gulella (Tortigulella) cara	Pilsbry, 1919	1293437	Gulella cara	Pilsbry, 1919	Africa	P	y				n	n
1406	0.10934	Varicostele rutshuruensis	Varicostele rutshuruensis	Pilsbry, 1919	Streptaxidae	2	l	1327163	exact	chresonym	Varicostele rutshuruensis	Pilsbry, 1919	1327159	Streptostele rutshuruensis	(Pilsbry, 1919)	Africa	P	y				n	n
1167	0.0896086	Xerocerastus ovulum	Xerocerastus ovulum	Connolly, 1941	Subulinidae	1	l	1058126	exact	chresonym	Xerocerastus ovulum	Connolly, 1941	1301144	Namibiella ovulum	(Connolly, 1941)	Africa	P	y				n	n
1344	0.104424	Sheldonia fusicolor	Sheldonia (Kerkophorus) fusicolor	Melvill & Ponsonby	Urocyclidae	3	l	1262185	phonetic	chresonym	Sheldonia fuscicolor	(Melvill & Ponsonby, 1892)	1058452	Microkerkus fuscicolor	(Melvill & Ponsonby, 1892)	Africa	P	y				n	n
1360	0.105782	Afripupa farquhari	Afripupa farquhari	Pilsbry	Vertiginidae	2	l	1058600	exact	chresonym	Afripupa farquhari	(Pilsbry, 1917)	1431030	Vertigo farquhari	Pilsbry, 1917	Africa	P	y				n	n
1102	0.084887	Canariella fortunata	Canariella fortunata	Shuttleworth, 1853	Helicidae	4	l	1050971	manual	subspecies	Canariella hispidula fortunata	(Shuttleworth, 1852)	934388	Canariella hispidula	(Lamarck, 1822)	Africa	P	y				n	n
1225	0.0942021	Ampelita subfunebris	Ampelita subfunebris	Mabille, 1885	Acavidae	1	l	1310367	manual	unaccepted	Helix subfunebris	Mabille, 1886	1310363	Ampelita xystera	(L. Pfeiffer, 1841)	Africa	P	y				n	n
1647	0.126002	Limicolaria droueti	Limicolaria droueti	Morelet	Achatinidae	1	l	1293781	exact	unaccepted	Limicolaria droueti	Morelet, 1885	1316774	Limicolaria flammulata	(L. Pfeiffer, 1847)	Africa	P	y				n	n
2174	0.164813	Limicolaria pura	Limicolaria pura	Pollonera	Achatinidae	1	l	1293826	exact	unaccepted	Limicolaria pura	Pollonera, 1907	1293824	Limicolaria martensiana	(E. A. Smith, 1880)	Africa	P	y				n	n
1577	0.121771	Limicolaria pyrrha	Limicolaria pyrrha	Albers	Achatinidae	1	l	1316758	near_2	unaccepted	Limicolaria pyrrhus	Albers, 1850	1316093	Limicolaria kambeul	(Bruguière, 1792)	Africa	P	y				n	n
1659	0.126899	Otala alabastra	Otala (Deserticola) alabastra	Pechaud, 1883	Helicidae	1	l	1466266	manual	unaccepted	Helix alabastra	Bourguignat in Pechaud, 1883	1461009	Otala xanthodon	(Anton, 1838)	Africa	P	y				n	n
1846	0.140724	Kempioconcha retirugis	Kempioconcha retirugis	Martens	Subulinidae	2	l	1375517	manual	unaccepted	Buliminus retirugis	E. von Martens, 1895	1307543	Cerastus trapezoideus trapezoideus	(E. von Martens, 1892)	Africa	P	y				n	n
1827	0.139725	Succinea planti	Succinea planti	Pfeiffer	Succineidae	2	l	1288418	exact	unaccepted	Succinea planti	L. Pfeiffer, 1857	1058080	Succinea striata	F. Krauss, 1848	Africa	P	y				n	n
1591	0.122498	Aegista kobensis	Aegista kobensis	Schmacker & Boettger, 1890	Bradybaenidae	34	h	1332101	exact	accepted	Aegista kobensis	(Schmacker & O. Boettger, 1890)	1332101	Aegista kobensis	(Schmacker & O. Boettger, 1890)	Asia	P	y				n	n
1108	0.0853102	Euhadra latispira	Euhadra latispira	Pilsbry & Hirase, 1909	Bradybaenidae	38	h	1332362	exact	accepted	Euhadra latispira	(Pilsbry & Hirase, 1909)	1332362	Euhadra latispira	(Pilsbry & Hirase, 1909)	Asia	P	y				n	n
1673	0.127853	Helicobulinus sarcinosa	Helicobulinus sarcinosa	Férussac	Bradybaenidae	17	h	1456931	exact	accepted	Helicobulinus sarcinosa	(Férussac, 1821)	1456931	Helicobulinus sarcinosa	(Férussac, 1821)	Asia	P	y				n	n
1679	0.12847	Trishoplita eumenes	Trishoplita eumenes	Westerlund, 1883	Bradybaenidae	28	h	1307513	exact	accepted	Trishoplita eumenes	(Westerlund, 1883)	1307513	Trishoplita eumenes	(Westerlund, 1883)	Asia	P	y				n	n
1155	0.0889074	Satsuma mercatoria	Satsuma mercatoria	Pfeiffer, 1845	Camaenidae	64	h	1331955	exact	accepted	Satsuma mercatoria	(L. Pfeiffer, 1845)	1331955	Satsuma mercatoria	(L. Pfeiffer, 1845)	Asia	P	y				n	n
1571	0.121078	Opeas pyrgula	Opeas pyrgula	Schmacker & Boettger, 1891	Subulinidae	30	h	1351827	exact	accepted	Opeas pyrgula	Schmacker & O. Boettger, 1891	1351827	Opeas pyrgula	Schmacker & O. Boettger, 1891	Asia	P	y				n	n
1605	0.123571	Koratia distincta	Koratia distincta	Pfeiffer	Ariophantidae	9	m	869901	exact	accepted	Koratia distincta	(L. Pfeiffer, 1850)	869901	Koratia distincta	(L. Pfeiffer, 1850)	Asia	P	y				n	n
1163	0.0893799	Macrochlamys sogdiana	Macrochlamys sogdiana	Martens	Ariophantidae	10	m	1338708	exact	accepted	Macrochlamys sogdiana	(E. v. Martens, 1871)	1338708	Macrochlamys sogdiana	(E. v. Martens, 1871)	Asia	P	y				n	n
1419	0.110214	Chloraea bifasciata	Chloraea bifasciata	Lea, 1841	Bradybaenidae	13	m	1447205	exact	accepted	Chloraea bifasciata	(I. Lea, 1841)	1447205	Chloraea bifasciata	(I. Lea, 1841)	Asia	P	y				n	n
2137	0.162111	Chloraea thersites	Chloraea thersites	Broderip	Bradybaenidae	8	m	1442847	exact	accepted	Chloraea thersites	(Broderip, 1841)	1442847	Chloraea thersites	(Broderip, 1841)	Asia	P	y				n	n
1324	0.103293	Cochlostyla bicolorata	Cochlostyla bicolorata	Lea, 1840	Bradybaenidae	9	m	1414632	exact	accepted	Cochlostyla bicolorata	(I. Lea, 1840)	1414632	Cochlostyla bicolorata	(I. Lea, 1840)	Asia	P	y				n	n
1521	0.117977	Euhadra yakushimana	Euhadra yakushimana	Pilsbry & Hirase	Bradybaenidae	5	m	1332361	exact	accepted	Euhadra yakushimana	(Pilsbry & Hirase, 1903)	1332361	Euhadra yakushimana	(Pilsbry & Hirase, 1903)	Asia	P	y				n	n
1915	0.14608	Mesanella trailli	Mesanella trailli	Pfeiffer	Bradybaenidae	5	m	1435943	exact	accepted	Mesanella trailli	(L. Pfeiffer, 1855)	1435943	Mesanella trailli	(L. Pfeiffer, 1855)	Asia	P	y				n	n
1139	0.0879085	Pachysphaera annulata	Pachysphaera annulata	Sowerby	Bradybaenidae	14	m	1457564	exact	accepted	Pachysphaera annulata	(G. B. Sowerby I, 1841)	1457564	Pachysphaera annulata	(G. B. Sowerby I, 1841)	Asia	P	y				n	n
1902	0.14483	Pachysphaera sphaerica	Pachysphaera sphaerica	Sowerby	Bradybaenidae	11	m	1457563	exact	accepted	Pachysphaera sphaerica	(G. B. Sowerby I, 1841)	1457563	Pachysphaera sphaerica	(G. B. Sowerby I, 1841)	Asia	P	y				n	n
1376	0.106788	Phaeohelix miyakejimana	Phaeohelix miyakejimana	Pilsbry & Hirase, 1903	Bradybaenidae	5	m	1253517	exact	accepted	Phaeohelix miyakejimana	(Pilsbry & Hirase, 1903)	1253517	Phaeohelix miyakejimana	(Pilsbry & Hirase, 1903)	Asia	P	y				n	n
2039	0.154963	Plectotropis conomphala	Plectotropis conomphala	Pilsbry & Hirase	Bradybaenidae	8	m	1332209	exact	accepted	Plectotropis conomphala	Pilsbry & Y. Hirase, 1903	1332209	Plectotropis conomphala	Pilsbry & Y. Hirase, 1903	Asia	P	y				n	n
1470	0.113918	Amphidromus javanicus	Amphidromus (Amphidromus) javanicus	Sowerby, 1841	Camaenidae	5	m	1341952	exact_subgenus	accepted	Amphidromus javanicus	(G. B. Sowerby I, 1833)	1341952	Amphidromus javanicus	(G. B. Sowerby I, 1833)	Asia	P	y				n	n
2023	0.153986	Camaena illustris	Camaena illustris	Pfeiffer	Camaenidae	5	m	1322898	exact	accepted	Camaena illustris	(L. Pfeiffer, 1863)	1322898	Camaena illustris	(L. Pfeiffer, 1863)	Asia	P	y				n	n
1378	0.107111	Canefriula lacteolata	Canefriula lacteolata	Smith	Camaenidae	7	m	1389272	exact	accepted	Canefriula lacteolata	(E. A. Smith, 1887)	1389272	Canefriula lacteolata	(E. A. Smith, 1887)	Asia	P	y				n	n
1416	0.110067	Megalacron novaegeorgiensis	Megalacron novaegeorgiensis	Cox, 1870	Camaenidae	8	m	1250458	exact	accepted	Megalacron novaegeorgiensis	(Cox, 1870)	1250458	Megalacron novaegeorgiensis	(Cox, 1870)	Asia	P	y				n	n
1405	0.109231	Obba papilla	Obba papilla	Muller	Camaenidae	9	m	1464469	exact	accepted	Obba papilla	(Müller, 1774)	1464469	Obba papilla	(Müller, 1774)	Asia	P	y				n	n
1286	0.0997292	Planispira zonaria	Planispira zonaria	Linnaeus	Camaenidae	8	m	1346815	exact	accepted	Planispira zonaria	(Linnaeus, 1767)	1346815	Planispira zonaria	(Linnaeus, 1767)	Asia	P	y				n	n
1326	0.103427	Trochochlamys lioconus	Trochochlamys lioconus	Pilsbry & Hirase, 1905	Chronidae	6	m	1331765	exact	accepted	Trochochlamys lioconus	(Pilsbry & Y. Hirase, 1905)	1331765	Trochochlamys lioconus	(Pilsbry & Y. Hirase, 1905)	Asia	P	y				n	n
1755	0.133338	Hemiphaedusa cecillii	Hemiphaedusa cecillii	Philippi	Clausiliidae	8	m	1375588	phonetic	accepted	Hemiphaedusa cecillei	(Philippi, 1847)	1375588	Hemiphaedusa cecillei	(Philippi, 1847)	Asia	P	y				n	n
1675	0.128096	Megalophaedusa heteroptyx	Megalophaedusa (Mundiphaedusa) heteroptyx	Pilsbry	Clausiliidae	10	m	1438188	manual	accepted	Mundiphaedusa heteroptyx	(Pilsbry, 1902)	1438188	Mundiphaedusa heteroptyx	(Pilsbry, 1902)	Asia	P	y				n	n
1148	0.0882136	Megalophaedusa micropeas	Megalophaedusa (Mundiphaedusa) micropeas	Mollendorff	Clausiliidae	12	m	1334323	exact_subgenus	accepted	Megalophaedusa micropeas	(Möllendorff, 1882)	1334323	Megalophaedusa micropeas	(Möllendorff, 1882)	Asia	P	y				n	n
2050	0.155514	Megalophaedusa sublina	Megalophaedusa (Mundiphaedusa) sublina	Moellendorff	Clausiliidae	7	m	1334331	near_1	accepted	Megalophaedusa subulina	(Möllendorff, 1882)	1334331	Megalophaedusa subulina	(Möllendorff, 1882)	Asia	P	y				n	n
2064	0.156555	Sprattia sowerbyana	Sprattia sowerbyana	Pfeiffer	Clausiliidae	12	m	1115850	exact	accepted	Sprattia sowerbyana	(L. Pfeiffer, 1850)	1115850	Sprattia sowerbyana	(L. Pfeiffer, 1850)	Asia	P	y				n	n
2016	0.153441	Cochlicopa nitens	Cochlicopa nitens	Gallenstein, 1852	Cochlicopidae	7	m	1001984	exact	accepted	Cochlicopa nitens	(M. von Gallenstein, 1848)	1001984	Cochlicopa nitens	(M. von Gallenstein, 1848)	Asia	P	y				n	n
1909	0.145225	Paramastus episoma	Paramastus episoma	Bourguignat	Enidae	10	m	1255534	near_2	accepted	Paramastus episomus	(Bourguignat, 1857)	1255534	Paramastus episomus	(Bourguignat, 1857)	Asia	P	y				n	n
1389	0.107955	Subzebrinus sogdiana	Subzebrinus sogdiana	Martens	Enidae	11	m	1027377	manual	accepted	Pseudonapaeus sogdianus	(E. von Martens, 1874)	1027377	Pseudonapaeus sogdianus	(E. von Martens, 1874)	Asia	P	y				n	n
2112	0.160214	Euconulus lucidella	Euconulus lucidella	Pfeiffer	Euconulidae	6	m	1417742	manual	accepted	Lamprocystis lucidella	(L. Pfeiffer, 1846)	1417742	Lamprocystis lucidella	(L. Pfeiffer, 1846)	Asia	P	y				n	n
1852	0.141179	Kaliella barrakporensis	Kaliella barrakporensis	Pfeiffer	Helicarionidae	5	m	868607	exact	accepted	Kaliella barrakporensis	(L. Pfeiffer, 1853)	868607	Kaliella barrakporensis	(L. Pfeiffer, 1853)	Asia	P	y				n	n
2051	0.155625	Parakaliella harimensis	Parakaliella harimensis	Pilsbry, 1901	Helicarionidae	13	m	1331781	exact	accepted	Parakaliella harimensis	(Pilsbry, 1901)	1331781	Parakaliella harimensis	(Pilsbry, 1901)	Asia	P	y				n	n
2162	0.164034	Caucasigena eichwaldi	Caucasigena eichwaldi	Pfeiffer, 1846	Hygromiidae	11	m	1259578	exact	accepted	Caucasigena eichwaldi	(L. Pfeiffer, 1846)	1259578	Caucasigena eichwaldi	(L. Pfeiffer, 1846)	Asia	P	y				n	n
1423	0.11052	Haploptychius costulatus	Haploptychius costulatus	Moellendorff, 1881	Streptaxidae	5	m	1321115	exact	accepted	Haploptychius costulatus	(Möllendorff, 1881)	1321115	Haploptychius costulatus	(Möllendorff, 1881)	Asia	P	y				n	n
1831	0.139979	Eostrobilops hirasei	Eostrobilops hirasei	Pilsbry	Strobilopsidae	5	m	866549	exact	accepted	Eostrobilops hirasei	(Pilsbry, 1908)	866549	Eostrobilops hirasei	(Pilsbry, 1908)	Asia	P	y				n	n
1740	0.131936	Paropeas acutissimum	Paropeas acutissimum	Mousson	Subulinidae	5	m	1289326	exact	accepted	Paropeas acutissimum	(Mousson, 1857)	1289326	Paropeas acutissimum	(Mousson, 1857)	Asia	P	y				n	n
1715	0.130951	Vertigo japonica	Vertigo japonica	Pilsbry & Hirase, 1904	Vertiginidae	10	m	1330299	exact	accepted	Vertigo japonica	Pilsbry & Y. Hirase, 1904	1330299	Vertigo japonica	Pilsbry & Y. Hirase, 1904	Asia	P	y				n	n
1317	0.102394	Pacificella hataiana	Pacificella hataiana	Pilsbry & Cooke	Achatinellidae	1	l	1330284	manual	accepted	Tornatellinops hataianus	(Pilsbry & C. M. Cooke, 1915)	1330284	Tornatellinops hataianus	(Pilsbry & C. M. Cooke, 1915)	Asia	P	y				n	n
1763	0.134212	Salinator burmana	Salinator burmana	Blanford, 1867	Amphibolidae	4	l	549368	exact	accepted	Salinator burmana	(Blanford, 1867)	549368	Salinator burmana	(Blanford, 1867)	Asia	P	y				n	n
2184	0.165355	Ariophanta immerita	Ariophanta immerita	Blanford	Ariophantidae	1	l	1317003	exact	accepted	Ariophanta immerita	(W. T. Blanford, 1870)	1317003	Ariophanta immerita	(W. T. Blanford, 1870)	Asia	P	y				n	n
1188	0.0912338	Asperitas kalaoensis	Asperitas kalaoensis	Smith	Ariophantidae	1	l	1350986	manual	accepted	Xesta kalaoensis	E. A. Smith, 1896	1350986	Xesta kalaoensis	E. A. Smith, 1896	Asia	P	y				n	n
1891	0.144287	Cryptozona chrysorhaphe	Cryptozona chrysorhaphe	Moellendorff	Ariophantidae	1	l	1387876	exact	accepted	Cryptozona chrysorhaphe	(Möllendorff, 1899)	1387876	Cryptozona chrysorhaphe	(Möllendorff, 1899)	Asia	P	y				n	n
1403	0.109001	Cryptozona divisa	Cryptozona divisa	Forbes	Ariophantidae	1	l	1388928	manual	accepted	Zagmena divisa	(Forbes, 1851)	1388928	Zagmena divisa	(Forbes, 1851)	Asia	P	y				n	n
1988	0.151584	Dyakia martini	Dyakia martini	Pfeiffer	Ariophantidae	3	l	1430143	exact	accepted	Dyakia martini	(L. Pfeiffer, 1854)	1430143	Dyakia martini	(L. Pfeiffer, 1854)	Asia	P	y				n	n
1408	0.109595	Euplecta shiplayi	Euplecta shiplayi	Pfeiffer	Ariophantidae	1	l	1470098	exact	accepted	Euplecta shiplayi	(L. Pfeiffer, 1856)	1470098	Euplecta shiplayi	(L. Pfeiffer, 1856)	Asia	P	y				n	n
1524	0.118163	Khasiella chloroplax	Khasiella chloroplax	Benson	Ariophantidae	1	l	1436132	exact	accepted	Khasiella chloroplax	(Benson, 1865)	1436132	Khasiella chloroplax	(Benson, 1865)	Asia	P	y				n	n
2175	0.164818	Khasiella serrula	Khasiella serrula	Benson	Ariophantidae	1	l	1436144	exact	accepted	Khasiella serrula	(Benson, 1836)	1436144	Khasiella serrula	(Benson, 1836)	Asia	P	y				n	n
1914	0.145971	Macrochlamys cincta	Macrochlamys cincta	Moellendorff	Ariophantidae	4	l	1376319	exact	accepted	Macrochlamys cincta	Möllendorff, 1882	1376319	Macrochlamys cincta	Möllendorff, 1882	Asia	P	y				n	n
1684	0.128856	Macrochlamys monticola	Macrochlamys (Euaustenia) monticola	Pfeiffer	Ariophantidae	2	l	1436068	exact	accepted	Macrochlamys monticola	(L. Pfeiffer, 1849)	1436068	Macrochlamys monticola	(L. Pfeiffer, 1849)	Asia	P	y				n	n
1888	0.144254	Macrochlamys superlita	Macrochlamys superlita	Morelet	Ariophantidae	2	l	1387823	exact	accepted	Macrochlamys superlita	(Morelet, 1862)	1387823	Macrochlamys superlita	(Morelet, 1862)	Asia	P	y				n	n
1941	0.148049	Microcystina shevaroyana	Microcystina shevaroyana	Blanford	Ariophantidae	2	l	1317172	exact	accepted	Microcystina shevaroyana	W. T. Blanford, 1904	1317172	Microcystina shevaroyana	W. T. Blanford, 1904	Asia	P	y				n	n
1910	0.145316	Oxytesta cycloplax	Oxytesta cycloplax	Benson	Ariophantidae	2	l	1436188	exact	accepted	Oxytesta cycloplax	(Benson, 1852)	1436188	Oxytesta cycloplax	(Benson, 1852)	Asia	P	y				n	n
1657	0.12676	Paraparmarion imperator	Paraparmarion imperator	Gould	Ariophantidae	2	l	1326182	manual	accepted	Megaustenia imperator	(A. Gould, 1859)	1326182	Megaustenia imperator	(A. Gould, 1859)	Asia	P	y				n	n
1627	0.125175	Ratnadvipia irradians	Ratnadvipia irradians	Pfeiffer	Ariophantidae	2	l	1299514	exact	accepted	Ratnadvipia irradians	(L. Pfeiffer, 1853)	1299514	Ratnadvipia irradians	(L. Pfeiffer, 1853)	Asia	P	y				n	n
1575	0.121663	Rhyssotopsis conferta	Rhyssotopsis conferta	Pfeiffer	Ariophantidae	2	l	1435473	exact	accepted	Rhyssotopsis conferta	(L. Pfeiffer, 1857)	1435473	Rhyssotopsis conferta	(L. Pfeiffer, 1857)	Asia	P	y				n	n
1959	0.149727	Sarika hainesi	Sarika hainesi	Pfeiffer	Ariophantidae	2	l	1462936	exact	accepted	Sarika hainesi	(L. Pfeiffer, 1856)	1462936	Sarika hainesi	(L. Pfeiffer, 1856)	Asia	P	y				n	n
2034	0.154575	Aegista caerulea	Aegista caerulea	Kuroda & Habe, 1960	Bradybaenidae	1	l	1332091	exact	accepted	Aegista caerulea	Kuroda & Habe, 1960	1332091	Aegista caerulea	Kuroda & Habe, 1960	Asia	P	y				n	n
1859	0.141617	Aegista platyomphala	Aegista platyomphala	Moellendorff	Bradybaenidae	2	l	1389842	exact	accepted	Aegista platyomphala	(Möllendorff, 1885)	1389842	Aegista platyomphala	(Möllendorff, 1885)	Asia	P	y				n	n
1161	0.0892558	Aegista tokyoensis	Aegista tokyoensis	Sorita, 1980	Bradybaenidae	4	l	1332128	exact	accepted	Aegista tokyoensis	Sorita, 1980	1332128	Aegista tokyoensis	Sorita, 1980	Asia	P	y				n	n
1185	0.0909469	Anixa pfeifferi	Anixa pfeifferi	Semper	Bradybaenidae	2	l	1398549	exact	accepted	Anixa pfeifferi	(C. Semper, 1877)	1398549	Anixa pfeifferi	(C. Semper, 1877)	Asia	P	y				n	n
1868	0.142499	Bradybaena controversa	Bradybaena controversa	Pilsbry	Bradybaenidae	2	l	1470980	exact	accepted	Bradybaena controversa	Pilsbry, 1934	1470980	Bradybaena controversa	Pilsbry, 1934	Asia	P	y				n	n
1538	0.118928	Bradybaena scalpturita	Bradybaena scalpturita	Benson	Bradybaenidae	2	l	1436347	exact	accepted	Bradybaena scalpturita	(Benson, 1859)	1436347	Bradybaena scalpturita	(Benson, 1859)	Asia	P	y				n	n
2181	0.165221	Buliminidius buliminus	Buliminidius buliminus	Heude	Bradybaenidae	4	l	1374204	manual	accepted	Pseudobuliminus buliminus	(Heude, 1882)	1374204	Pseudobuliminus buliminus	(Heude, 1882)	Asia	P	y				n	n
1779	0.135732	Cathaica graeseri	Cathaica graeseri	Mousson	Bradybaenidae	1	l	1389786	manual	accepted	Bradybaena graeseri	(Mousson, 1887)	1389786	Bradybaena graeseri	(Mousson, 1887)	Asia	P	y				n	n
2052	0.155639	Cathaica inopinata	Cathaica inopinata	Deshayes	Bradybaenidae	1	l	1421520	manual	accepted	Trichocathaica inopinata	(Deshayes, 1870)	1421520	Trichocathaica inopinata	(Deshayes, 1870)	Asia	P	y				n	n
1467	0.113855	Cathaica pulveratrix	Cathaica (Pliocathaica) pulveratrix	Martens	Bradybaenidae	1	l	1374073	exact_subgenus	accepted	Cathaica pulveratrix	(Martens, 1882)	1374073	Cathaica pulveratrix	(Martens, 1882)	Asia	P	y				n	n
1898	0.14467	Cathaica siningfuensis	Cathaica siningfuensis	Hilber	Bradybaenidae	1	l	1374093	exact	accepted	Cathaica siningfuensis	(Hilber, 1882)	1374093	Cathaica siningfuensis	(Hilber, 1882)	Asia	P	y				n	n
1458	0.11301	Cochlodryas fastidiosa	Cochlodryas fastidiosa	Bartsch	Bradybaenidae	1	l	1443425	manual	accepted	Helicostyla fastidiosa	(Bartsch, 1932)	1443425	Helicostyla fastidiosa	(Bartsch, 1932)	Asia	P	y				n	n
1221	0.0938674	Cochlostyla leucophaea	Cochlostyla leucophaea	Sowerby	Bradybaenidae	3	l	1415472	exact	accepted	Cochlostyla leucophaea	(G. B. Sowerby I, 1841)	1415472	Cochlostyla leucophaea	(G. B. Sowerby I, 1841)	Asia	P	y				n	n
2129	0.161388	Dolicheulota formosensis	Dolicheulota formosensis	H. Adams	Bradybaenidae	2	l	1251014	exact	accepted	Dolicheulota formosensis	(H. Adams, 1866)	1251014	Dolicheulota formosensis	(H. Adams, 1866)	Asia	P	y				n	n
1241	0.0951462	Euhadra granulifera	Euhadra granulifera	Moellendorff	Bradybaenidae	1	l	1390083	exact	accepted	Euhadra granulifera	(Möllendorff, 1888)	1390083	Euhadra granulifera	(Möllendorff, 1888)	Asia	P	y				n	n
1815	0.138559	Euhadra nachicola	Euhadra nachicola	Kuroda	Bradybaenidae	2	l	1332380	exact	accepted	Euhadra nachicola	Kuroda, 1929	1332380	Euhadra nachicola	Kuroda, 1929	Asia	P	y				n	n
1646	0.12597	Helicostyla modesta	Helicostyla (Opalliostyla) modesta	Sowerby	Bradybaenidae	1	l	1459737	manual	accepted	Cochlostyla modesta	(G. B. Sowerby I, 1841)	1459737	Cochlostyla modesta	(G. B. Sowerby I, 1841)	Asia	P	y				n	n
1352	0.105057	Helicostyla pudibunda	Helicostyla (Chromatosphaera) pudibunda	Semper	Bradybaenidae	3	l	1416658	manual	accepted	Pfeifferia pudibunda	(C. Semper, 1877)	1416658	Pfeifferia pudibunda	(C. Semper, 1877)	Asia	P	y				n	n
1970	0.150498	Helicostyla straminea	Helicostyla (Opalliostyla) straminea	Reeve	Bradybaenidae	1	l	1461084	manual	accepted	Cochlostyla straminea	C. Semper, 1877	1461084	Cochlostyla straminea	C. Semper, 1877	Asia	P	y				n	n
2082	0.157631	Stenogyropsis varians	Stenogyropsis varians	Bavay & Dautzenberg	Bradybaenidae	1	l	1317336	manual	accepted	Apoecus varians	(Bavay & Dautzenberg, 1912)	1317336	Apoecus varians	(Bavay & Dautzenberg, 1912)	Asia	P	y				n	n
1268	0.0980299	Trishoplita okinoshimae	Trishoplita okinoshimae	Pilsbry	Bradybaenidae	4	l	1332326	exact	accepted	Trishoplita okinoshimae	Pilsbry, 1902	1332326	Trishoplita okinoshimae	Pilsbry, 1902	Asia	P	y				n	n
1322	0.103237	Albersia granulata	Albersia granulata	Quoy & Gaimard	Camaenidae	1	l	1349855	exact	accepted	Albersia granulata	(Quoy & Gaimard, 1832)	1349855	Albersia granulata	(Quoy & Gaimard, 1832)	Asia	P	y				n	n
1801	0.137141	Amphidromus ventrosulus	Amphidromus (Amphidromus) ventrosulus	Moellendorff, 1900	Camaenidae	1	l	1327116	exact_subgenus	accepted	Amphidromus ventrosulus	Möllendorff, 1900	1327116	Amphidromus ventrosulus	Möllendorff, 1900	Asia	P	y				n	n
1486	0.11485	Austrochloritis occulta	Austrochloritis occulta	Pfeiffer	Camaenidae	1	l	1347138	exact	accepted	Austrochloritis occulta	(L. Pfeiffer, 1861)	1347138	Austrochloritis occulta	(L. Pfeiffer, 1861)	Asia	P	y				n	n
1918	0.146378	Camaena fruhstorferi	Camaena fruhstorferi	Moellendorff	Camaenidae	1	l	1325385	manual	accepted	Camaenella fruhstorferi	Möllendorff, 1900	1325385	Camaenella fruhstorferi	Möllendorff, 1900	Asia	P	y				n	n
2123	0.161189	Camaena vayssieri	Camaena vayssieri	B. & D., 1909	Camaenidae	1	l	1324997	phonetic	accepted	Camaena vayssierei	(Bavay & Dautzenberg, 1909)	1324997	Camaena vayssierei	(Bavay & Dautzenberg, 1909)	Asia	P	y				n	n
2090	0.158181	Canefriula taumantias	Canefriula taumantias	Tapparone-Canefri, 1883	Camaenidae	2	l	1389273	exact	accepted	Canefriula taumantias	(Tapparone Canefri, 1883)	1389273	Canefriula taumantias	(Tapparone Canefri, 1883)	Asia	P	y				n	n
1735	0.131724	Eustomopsis fraterna	Eustomopsis fraterna	Gude	Camaenidae	1	l	1480194	manual	accepted	Chloritis fraterna	Gude, 1906	1480194	Chloritis fraterna	Gude, 1906	Asia	P	y				n	n
1237	0.0950766	Ganesella apex	Ganesella apex	Quadras & Moellendorff	Camaenidae	1	l	1464870	exact	accepted	Ganesella apex	(Quadras & Möllendorff, 1896)	1464870	Ganesella apex	(Quadras & Möllendorff, 1896)	Asia	P	y				n	n
1994	0.151818	Ganesella capitum	Ganesella capitum	Benson	Camaenidae	1	l	1345760	phonetic	accepted	Ganesella capitium	(Benson, 1848)	1345760	Ganesella capitium	(Benson, 1848)	Asia	P	y				n	n
1913	0.145961	Ganesella saurivonga	Ganesella saurivonga	Bavay & Dautzenberg	Camaenidae	2	l	1326905	exact	accepted	Ganesella saurivonga	(Bavay & Dautzenberg, 1900)	1326905	Ganesella saurivonga	(Bavay & Dautzenberg, 1900)	Asia	P	y				n	n
1146	0.0881639	Globotrochus onestera	Globotrochus onestera	Mabille	Camaenidae	1	l	1325395	exact	accepted	Globotrochus onestera	(Mabille, 1887)	1325395	Globotrochus onestera	(Mabille, 1887)	Asia	P	y				n	n
1762	0.133912	Megalacron coniformis	Megalacron coniformis	Férussac	Camaenidae	1	l	1301495	exact	accepted	Megalacron coniformis	(Férussac, 1821)	1301495	Megalacron coniformis	(Férussac, 1821)	Asia	P	y				n	n
1116	0.0859982	Moellendorffia eastlakeana	Moellendorffia eastlakeana	Moellendorff	Camaenidae	1	l	1325005	exact	accepted	Moellendorffia eastlakeana	(Möllendorff, 1882)	1325005	Moellendorffia eastlakeana	(Möllendorff, 1882)	Asia	P	y				n	n
1325	0.103411	Neocepolis merarcha	Neocepolis merarcha	Mabille	Camaenidae	2	l	1250206	exact	accepted	Neocepolis merarcha	(Mabille, 1888)	1250206	Neocepolis merarcha	(Mabille, 1888)	Asia	P	y				n	n
1798	0.137093	Obba lasallii	Obba lasallii	Eydoux	Camaenidae	2	l	1418889	exact	accepted	Obba lasallii	(Eydoux, 1838)	1418889	Obba lasallii	(Eydoux, 1838)	Asia	P	y				n	n
2117	0.160595	Papuina subcostata	Papuina subcostata	Fulton	Camaenidae	2	l	1455700	exact	accepted	Papuina subcostata	Fulton, 1916	1455700	Papuina subcostata	Fulton, 1916	Asia	P	y				n	n
1242	0.0951889	Planispira liedtkei	Planispira liedtkei	Rolle	Camaenidae	1	l	1488417	exact	accepted	Planispira liedtkei	Möllendorff, 1902	1488417	Planispira liedtkei	Möllendorff, 1902	Asia	P	y				n	n
1288	0.0998414	Ptychochloritis ceramensis	Ptychochloritis ceramensis	Pfeiffer	Camaenidae	2	l	1376127	manual	accepted	Chloritis ceramensis	(L. Pfeiffer, 1861)	1376127	Chloritis ceramensis	(L. Pfeiffer, 1861)	Asia	P	y				n	n
1126	0.0868825	Satsuma auratibasis	Satsuma auratibasis	Wu, Hwang & Lin, 2008	Camaenidae	3	l	1250193	exact	accepted	Satsuma auratibasis	S.-P. Wu, C.-C. Hwang & Y.-S. Lin, 2008	1250193	Satsuma auratibasis	S.-P. Wu, C.-C. Hwang & Y.-S. Lin, 2008	Asia	P	y				n	n
2118	0.16064	Satsuma okiensis	Satsuma okiensis	Pilsbry & Hirase, 1908	Camaenidae	2	l	1332005	exact	accepted	Satsuma okiensis	(Pilsbry & Hirase, 1908)	1332005	Satsuma okiensis	(Pilsbry & Hirase, 1908)	Asia	P	y				n	n
1614	0.124219	Traumatophora triscalpta	Traumatophora triscalpta	Martens	Camaenidae	3	l	1338910	exact	accepted	Traumatophora triscalpta	(Martens, 1875)	1338910	Traumatophora triscalpta	(Martens, 1875)	Asia	P	y				n	n
1661	0.1271	Trichochloritis hemiopta	Trichochloritis hemiopta	Benson	Camaenidae	1	l	1436298	manual	accepted	Chloritis hemiopta	(Benson, 1863)	1436298	Chloritis hemiopta	(Benson, 1863)	Asia	P	y				n	n
1136	0.0876157	Trichochloritis nasuta	Trichochloritis nasuta	Bavay & Dautzenberg	Camaenidae	1	l	1339853	manual	accepted	Chloritis nasuta	(Bavay & Dautzenberg, 1909)	1339853	Chloritis nasuta	(Bavay & Dautzenberg, 1909)	Asia	P	y				n	n
2081	0.157519	Trichochloritis osumiensis	Trichochloritis osumiensis	Pilsbry & Hirase	Camaenidae	2	l	1332042	manual	accepted	Nipponochloritis osumiensis	(Pilsbry & Hirase, 1904)	1332042	Nipponochloritis osumiensis	(Pilsbry & Hirase, 1904)	Asia	P	y				n	n
1874	0.142893	Trichochloritis propinqua	Trichochloritis propinqua	Pfeiffer	Camaenidae	4	l	1317179	manual	accepted	Chloritis propinqua	(L. Pfeiffer, 1857)	1317179	Chloritis propinqua	(L. Pfeiffer, 1857)	Asia	P	y				n	n
1215	0.0933083	Thysanota guerini	Thysanota guerini	Pfeiffer	Charopidae	1	l	1316697	exact	accepted	Thysanota guerini	(L. Pfeiffer, 1842)	1316697	Thysanota guerini	(L. Pfeiffer, 1842)	Asia	P	y				n	n
1173	0.0898585	Ryssota uranus	Ryssota uranus	Pfeiffer	Chronidae	3	l	1376117	exact	accepted	Ryssota uranus	(L. Pfeiffer, 1861)	1376117	Ryssota uranus	(L. Pfeiffer, 1861)	Asia	P	y				n	n
1805	0.137511	Cristataria genezarethana	Cristataria genezarethana	Tristram	Clausiliidae	4	l	1320370	exact	accepted	Cristataria genezarethana	(Tristram, 1865)	1320370	Cristataria genezarethana	(Tristram, 1865)	Asia	P	y				n	n
1808	0.137852	Euxina hetaera	Euxina hetaera	Pfeiffer	Clausiliidae	1	l	1115852	exact	accepted	Euxina hetaera	(L. Pfeiffer, 1848)	1115852	Euxina hetaera	(L. Pfeiffer, 1848)	Asia	P	y				n	n
2172	0.164563	Phaedusa acrostoma	Phaedusa acrostoma	Bavay & Dautzenberg	Clausiliidae	1	l	1317342	manual	accepted	Hemiphaedusa acrostoma	(Bavay & Dautzenberg, 1909)	1317342	Hemiphaedusa acrostoma	(Bavay & Dautzenberg, 1909)	Asia	P	y				n	n
1332	0.103747	Phaedusa asaluensis	Phaedusa asaluensis	Godwin-Austen	Clausiliidae	1	l	1355812	manual	accepted	Oospira asaluensis	(W. T. Blanford, 1872)	1355812	Oospira asaluensis	(W. T. Blanford, 1872)	Asia	P	y				n	n
1413	0.109689	Phaedusa broderseni	Phaedusa broderseni	Schmacker & Boettger	Clausiliidae	1	l	1366236	manual	accepted	Tauphaedusa broderseni	(O. Boettger & Schmacker, 1894)	1366236	Tauphaedusa broderseni	(O. Boettger & Schmacker, 1894)	Asia	P	y				n	n
2113	0.160301	Roseniella sobrievskii	Roseniella sobrievskii	Lindholm	Clausiliidae	2	l	1115960	exact	accepted	Roseniella sobrievskii	(Lindholm, 1913)	1115960	Roseniella sobrievskii	(Lindholm, 1913)	Asia	P	y				n	n
1770	0.135122	Serrulina sieversi	Serrulina sieversi	Pfeiffer	Clausiliidae	4	l	934496	exact	accepted	Serrulina sieversi	(L. Pfeiffer, 1871)	934496	Serrulina sieversi	(L. Pfeiffer, 1871)	Asia	P	y				n	n
2098	0.158724	Tyrannophaedusa pigra	Tyrannophaedusa pigra	Pilsbry	Clausiliidae	4	l	1363766	manual	accepted	Megalophaedusa pigra	(Pilsbry, 1902)	1363766	Megalophaedusa pigra	(Pilsbry, 1902)	Asia	P	y				n	n
1922	0.146687	Mirus rugulosus	Mirus rugulosus	Moellendorff, 1900	Enidae	2	l	1330343	exact	accepted	Mirus rugulosus	(Möllendorff, 1900)	1330343	Mirus rugulosus	(Möllendorff, 1900)	Asia	P	y				n	n
1848	0.140968	Mirus tonkiniana	Mirus tonkiniana	Bavay & Dautzenberg	Enidae	1	l	1321167	manual	accepted	Elma tonkiniana	(Bavay & Dautzenberg, 1904)	1321167	Elma tonkiniana	(Bavay & Dautzenberg, 1904)	Asia	P	y				n	n
2107	0.159807	Petraeomastus oxyconus	Petraeomastus oxyconus	Mollendorff, 1902	Enidae	1	l	1375305	exact	accepted	Petraeomastus oxyconus	(Möllendorff, 1902)	1375305	Petraeomastus oxyconus	(Möllendorff, 1902)	Asia	P	y				n	n
1960	0.149876	Subzebrinus herzensteini	Subzebrinus herzensteini	Ancey	Enidae	2	l	1332924	manual	accepted	Pseudonapaeus herzensteini	(Ancey, 1886)	1332924	Pseudonapaeus herzensteini	(Ancey, 1886)	Asia	P	y				n	n
1977	0.151014	Subzebrinus otostomus	Subzebrinus otostomus	Westerlund	Enidae	2	l	1333033	manual	accepted	Pseudonapaeus otostomus	(Westerlund, 1898)	1333033	Pseudonapaeus otostomus	(Westerlund, 1898)	Asia	P	y				n	n
1823	0.139192	Bekkochlamys danjoensis	Bekkochlamys danjoensis	Minato, 1974	Euconulidae	1	l	1331876	exact	accepted	Bekkochlamys danjoensis	Minato, 1974	1331876	Bekkochlamys danjoensis	Minato, 1974	Asia	P	y				n	n
1853	0.141321	Conibycus higashiyamana	Conibycus higashiyamana	Pilsbry & Hirase, 1903	Euconulidae	1	l	1331792	manual	accepted	Parakaliella higashiyamana	(Pilsbry & Y. Hirase, 1903)	1331792	Parakaliella higashiyamana	(Pilsbry & Y. Hirase, 1903)	Asia	P	y				n	n
1795	0.136925	Euconulus sappho	Euconulus sappho	Brazier	Euconulidae	1	l	1388802	manual	accepted	Expocystis sappho	(Brazier, 1876)	1388802	Expocystis sappho	(Brazier, 1876)	Asia	P	y				n	n
1729	0.131451	Parasitala libertina	Parasitala libertina	Kuroda & Abe, 1980	Euconulidae	3	l	1331832	exact	accepted	Parasitala libertina	Kuroda & Abe, 1980	1331832	Parasitala libertina	Kuroda & Abe, 1980	Asia	P	y				n	n
1928	0.147101	Geostilbia moellendorffi	Geostilbia moellendorffi	Pilsbry	Ferussaciidae	2	l	833813	exact	accepted	Geostilbia moellendorffi	Pilsbry, 1908	833813	Geostilbia moellendorffi	Pilsbry, 1908	Asia	P	y				n	n
2108	0.159858	Antinous hercules	Antinous hercules	Hedley	Helicarionidae	2	l	1389162	manual	accepted	Zagmena hercules	(Hedley, 1891)	1389162	Zagmena hercules	(Hedley, 1891)	Asia	P	y				n	n
1748	0.132881	Chalepotaxis infantilis	Chalepotaxis infantilis	Gredler	Helicarionidae	2	l	994514	exact	accepted	Chalepotaxis infantilis	(Gredler, 1881)	994514	Chalepotaxis infantilis	(Gredler, 1881)	Asia	P	y				n	n
1717	0.13124	Helicarion rugosus	Helicarion rugosus	Fulton	Helicarionidae	1	l	1346889	near_2	accepted	Helicarion rugosa	Fulton, 1905	1346889	Helicarion rugosa	Fulton, 1905	Asia	P	y				n	n
2021	0.153879	Helix salomonica	Helix (Naegelea) salomonica	Naegele, 1899	Helicidae	4	l	1116223	exact_subgenus	accepted	Helix salomonica	Nägele, 1899	1116223	Helix salomonica	Nägele, 1899	Asia	P	y				n	n
1707	0.130412	Xerocrassa eremophila	Xerocrassa eremophila	Boissier in L. Pfeiffer, 1853	Helicidae	3	l	1262239	exact	accepted	Xerocrassa eremophila	(L. Pfeiffer, 1853)	1262239	Xerocrassa eremophila	(L. Pfeiffer, 1853)	Asia	P	y				n	n
2078	0.157464	Xerocrassa erkellii	Xerocrassa erkellii	Kobelt, 1878	Helicidae	4	l	1262237	phonetic	accepted	Xerocrassa erkelii	(Kobelt, 1878)	1262237	Xerocrassa erkelii	(Kobelt, 1878)	Asia	P	y				n	n
2024	0.154145	Aulacospira mucronata	Aulacospira mucronata	Moellendorff	Hypselostomatidae	3	l	1316636	exact	accepted	Aulacospira mucronata	(Möllendorff, 1887)	1316636	Aulacospira mucronata	(Möllendorff, 1887)	Asia	P	y				n	n
2060	0.15618	Hypselostoma edentulum	Hypselostoma edentulum	Moellendorff	Hypselostomatidae	1	l	1334531	exact	accepted	Hypselostoma edentulum	Möllendorff, 1894	1334531	Hypselostoma edentulum	Möllendorff, 1894	Asia	P	y				n	n
1270	0.0980574	Pagodulina lederi	Pagodulina lederi	Bottger	Orculidae	2	l	1313193	exact	accepted	Pagodulina lederi	(O. Boettger, 1886)	1313193	Pagodulina lederi	(O. Boettger, 1886)	Asia	P	y				n	n
1508	0.116588	Chersaecia leiophis	Chersaecia leiophis	Benson, 1860	Plectopylidae	3	l	877819	exact	accepted	Chersaecia leiophis	(Benson, 1860)	877819	Chersaecia leiophis	(Benson, 1860)	Asia	P	y				n	n
1180	0.090454	Sinicola jugatoria	Sinicola jugatoria	Ancey, 1885	Plectopylidae	1	l	1327916	exact	accepted	Sinicola jugatoria	(Ancey, 1885)	1327916	Sinicola jugatoria	(Ancey, 1885)	Asia	P	y				n	n
2199	0.166465	Punctum atomus	Punctum (Toltecia) atomus	Pilsbry & Hirase	Punctidae	2	l	1331642	exact_subgenus	accepted	Punctum atomus	Pilsbry & Hirase, 1904	1331642	Punctum atomus	Pilsbry & Hirase, 1904	Asia	P	y				n	n
1681	0.12854	Sinoennea blanfordiana	Sinoennea blanfordiana	Godwin-Austen, 1872	Streptaxidae	2	l	1327262	exact	accepted	Sinoennea blanfordiana	(Godwin-Austen, 1872)	1327262	Sinoennea blanfordiana	(Godwin-Austen, 1872)	Asia	P	y				n	n
1920	0.146419	Glessula lankana	Glessula lankana	Pilsbry	Subulinidae	3	l	1450465	exact	accepted	Glessula lankana	Pilsbry, 1908	1450465	Glessula lankana	Pilsbry, 1908	Asia	P	y				n	n
2119	0.160782	Glessula layardi	Glessula layardi	Pilsbry	Subulinidae	3	l	1450466	exact	accepted	Glessula layardi	Pilsbry, 1908	1450466	Glessula layardi	Pilsbry, 1908	Asia	P	y				n	n
1636	0.125397	Glessula textilis	Glessula textilis	Blanford	Subulinidae	1	l	1317460	exact	accepted	Glessula textilis	(W. T. Blanford, 1866)	1317460	Glessula textilis	(W. T. Blanford, 1866)	Asia	P	y				n	n
1118	0.0862254	Plicaxis mirabilis	Plicaxis mirabilis	Sykes	Subulinidae	1	l	1337554	exact	accepted	Plicaxis mirabilis	(Sykes, 1902)	1337554	Plicaxis mirabilis	(Sykes, 1902)	Asia	P	y				n	n
2058	0.156006	Tortaxis pilsbryi	Tortaxis pilsbryi	Ancey	Subulinidae	2	l	1248783	exact	accepted	Tortaxis pilsbryi	(Ancey, 1904)	1248783	Tortaxis pilsbryi	(Ancey, 1904)	Asia	P	y				n	n
1602	0.123173	Eurybasis sylvanus	Eurybasis sylvanus	Dohrn & Semper	Trochomorphidae	2	l	1463248	manual	accepted	Geotrochus sylvanus	(Dohrn & C. Semper, 1862)	1463248	Geotrochus sylvanus	(Dohrn & C. Semper, 1862)	Asia	P	y				n	n
1383	0.107543	Videna sibuyanica	Videna sibuyanica	Hidalgo	Trochomorphidae	2	l	1455164	exact	accepted	Videna sibuyanica	(Hidalgo, 1887)	1455164	Videna sibuyanica	(Hidalgo, 1887)	Asia	P	y				n	n
1191	0.0915175	Videna splendidula	Videna splendidula	Moellendorff	Trochomorphidae	2	l	1454563	manual	accepted	Sivella splendidula	(Möllendorff, 1890)	1454563	Sivella splendidula	(Möllendorff, 1890)	Asia	P	y				n	n
2011	0.153303	Phenacolimax lederi	Phenacolimax (Gallandia) lederi	Bottger	Vitrinidae	2	l	1317824	manual	accepted	Oligolimax lederi	(O. Boettger, 1878)	1317824	Oligolimax lederi	(O. Boettger, 1878)	Asia	P	y				n	n
2077	0.157375	Plutonia rugulosa	Plutonia rugulosa	Martens	Vitrinidae	4	l	1324470	manual	accepted	Vitrina rugulosa	(E. von Martens, 1874)	1324470	Vitrina rugulosa	(E. von Martens, 1874)	Asia	P	y				n	n
1624	0.124983	Paraegopis corax	Paraegopis corax	Pfeiffer	Zonitidae	2	l	1115918	manual	accepted	Turcozonites corax	(L. Pfeiffer, 1857)	1115918	Turcozonites corax	(L. Pfeiffer, 1857)	Asia	P	y				n	n
2130	0.161412	Helicostyla pulcherrima	Helicostyla (Calocochlea) pulcherrima	Sowerby	Bradybaenidae	18	h	1388301	exact	chresonym	Helicostyla (Calocochlea) pulcherrima	(G. B. Sowerby I, 1841)	1442812	Calocochlea pulcherrima	(G. B. Sowerby I, 1841)	Asia	P	y				n	n
1393	0.108025	Karaftohelix blakeana	Karaftohelix blakeana	Newcomb	Bradybaenidae	23	h	1333092	exact	chresonym	Karaftohelix blakeana	(Newcomb, 1865)	1360033	Ainohelix blakeana	(Newcomb, 1865)	Asia	P	y				n	n
1596	0.122906	Tyrannophaedusa aurantiaca	Tyrannophaedusa aurantiaca	Bottger	Clausiliidae	71	h	1363794	exact_subgenus	chresonym	Tyrannophaedusa (Tyrannophaedusa) aurantiaca	(O. Boettger, 1877)	1334179	Megalophaedusa aurantiaca	(Boettger, 1877)	Asia	P	y				n	n
2166	0.164158	Cochlostyla portei	Cochlostyla portei	Pfeiffer	Bradybaenidae	10	m	1415531	exact	chresonym	Cochlostyla portei	(L. Pfeiffer, 1856)	1460731	Cochlostyla portii	(L. Pfeiffer, 1861)	Asia	P	y				n	n
1358	0.105495	Helicostyla collodes	Helicostyla collodes	Sowerby	Bradybaenidae	9	m	1442902	exact	chresonym	Helicostyla collodes	(G. B. Sowerby I, 1841)	1458609	Cochlostyla collodes	(G. B. Sowerby I, 1841)	Asia	P	y				n	n
1461	0.113266	Amphidromus furcillatus	Amphidromus (Syndromus) furcillatus	Mousson, 1849	Camaenidae	8	m	1341960	exact	chresonym	Amphidromus (Syndromus) furcillatus	(Mousson, 1849)	1335780	Amphidromus furcillatus	(Mousson, 1849)	Asia	P	y				n	n
1355	0.105285	Amphidromus sinistralis	Amphidromus (Syndromus) sinistralis	Reeve, 1849	Camaenidae	10	m	1341988	exact	chresonym	Amphidromus (Syndromus) sinistralis	(Reeve, 1849)	1341986	Amphidromus sinistralis	(Reeve, 1849)	Asia	P	y				n	n
1266	0.0975339	Hemiphaedusa caloptyx	Hemiphaedusa (Hemizaptyx) caloptyx	Pilsbry	Clausiliidae	6	m	1358201	exact	chresonym	Hemiphaedusa (Hemizaptyx) caloptyx	(Pilsbry, 1902)	1333133	Stereophaedusa caloptyx	(Pilsbry, 1902)	Asia	P	y				n	n
2170	0.164353	Hemiphaedusa tantilla	Hemiphaedusa tantilla	Pilsbry	Clausiliidae	11	m	1363732	exact_subgenus	chresonym	Hemiphaedusa (Hemizaptyx) tantilla	(Pilsbry, 1902)	1333125	Zaptyx tantilla	(Pilsbry, 1902)	Asia	P	y				n	n
2168	0.164186	Luchuphaedusa azumai	Luchuphaedusa azumai	Pilsbry	Clausiliidae	6	m	1363998	exact_subgenus	chresonym	Luchuphaedusa (Luchuphaedusa) azumai	(Pilsbry, 1905)	1334088	Stereophaedusa azumai	(Pilsbry, 1905)	Asia	P	y				n	n
2002	0.152844	Phaedusa jacobiana	Phaedusa (Stereophaedusa) jacobiana	Pilsbry	Clausiliidae	14	m	1365902	exact	chresonym	Phaedusa (Stereophaedusa) jacobiana	(Pilsbry, 1901)	1333974	Stereophaedusa jacobiana	(Pilsbry, 1902)	Asia	P	y				n	n
1622	0.12483	Reinia nakadai	Reinia (Proreinia) nakadai	Pilsbry, 1902	Clausiliidae	6	m	1365988	exact	chresonym	Reinia (Reinia) nakadai	(Pilsbry, 1902)	1334351	Reinia nakadai	(Pilsbry, 1902)	Asia	P	y				n	n
1711	0.130569	Trochomorpha crassicarinata	Trochomorpha (Nigritella) crassicarinata	Fulton	Trochomorphidae	5	m	1354021	exact_subgenus	chresonym	Trochomorpha crassicarinata	Fulton, 1907	1354020	Videna crassicarinata	(Fulton, 1907)	Asia	P	y				n	n
2177	0.16496	Vertigo dedecora	Vertigo (Ptychalaea) dedecora	Pilsbry	Vertiginidae	5	m	1330303	exact	chresonym	Vertigo (Vertilla) dedecora	(Pilsbry, 1902)	1330302	Vertigo dedecora	(Pilsbry, 1902)	Asia	P	y				n	n
1962	0.150052	Euplecta rathouisii	Euplecta rathouisii	Heude	Ariophantidae	3	l	1387861	near_3	chresonym	Euplecta rathouisiana	(Heude, 1882)	1376799	Tengchiena rathouisii	(Heude, 1882)	Asia	P	y				n	n
1300	0.101532	Aegista kandai	Aegista kandai	Azuma, 1970	Bradybaenidae	2	l	1332260	exact_subgenus	chresonym	Aegista (Coelorus) kandai	Azuma, 1970	1332259	Coelorus kandai	(Azuma, 1970)	Asia	P	y				n	n
1761	0.133845	Helicostyla chrysochila	Helicostyla (Calocochlea) chrysochila	Sowerby	Bradybaenidae	1	l	1477325	exact	chresonym	Helicostyla (Calocochlea) chrysochila	(G. B. Sowerby I, 1841)	1442772	Calocochlea chrysocheila	(G. B. Sowerby I, 1841)	Asia	P	y				n	n
1826	0.139654	Helicostyla matruelis	Helicostyla (Calocochlea) matruelis	Sowerby	Bradybaenidae	4	l	1479332	exact	chresonym	Helicostyla (Calocochlea) matruelis	(G. B. Sowerby I, 1841)	1442800	Calocochlea matruelis	(G. B. Sowerby I, 1841)	Asia	P	y				n	n
1323	0.103256	Euphaedusa bacillum	Euphaedusa bacillum	Benson	Clausiliidae	3	l	1433600	exact	chresonym	Euphaedusa bacillum	(Hanley & Theobald, 1870)	1356210	Cylindrophaedusa bacillum	(Hanley & Theobald, 1870)	Asia	P	y				n	n
1552	0.119741	Euphaedusa lorraini	Euphaedusa lorraini	Menke	Clausiliidae	4	l	1366229	exact	chresonym	Euphaedusa lorraini	(Menke, 1856)	1393078	Papilliphaedusa lorraini	(Menke, 1856)	Asia	P	y				n	n
1998	0.151957	Lindholmiella aciculata	Lindholmiella aciculata	Bavay & Dautzenberg	Clausiliidae	2	l	1321003	exact	chresonym	Lindholmiella aciculata	(Bavay & Dautzenberg, 1909)	1356138	Oospira aciculata	(Bavay & Dautzenberg, 1909)	Asia	P	y				n	n
1550	0.119567	Luchuphaedusa oshimae	Luchuphaedusa oshimae	Pilsbry, 1901	Clausiliidae	3	l	1502263	exact	chresonym	Luchuphaedusa oshimae	(Pilsbry, 1901)	1334008	Stereophaedusa oshimae	(Pilsbry, 1901)	Asia	P	y				n	n
1609	0.123726	Neophaedusa masatokandai	Neophaedusa masatokandai	Minato, 1978	Clausiliidae	2	l	1358784	exact	chresonym	Neophaedusa masatokandai	Minato, 1978	1334134	Megalophaedusa masatokandai	(Minato, 1978)	Asia	P	y				n	n
1924	0.146769	Neophaedusa spelaeonis	Neophaedusa spelaeonis	Kuroda & Minato, 1975	Clausiliidae	2	l	1358819	exact	chresonym	Neophaedusa spelaeonis	Kuroda & Minato, 1975	1334143	Megalophaedusa spelaeonis	(Kuroda & Minato, 1975)	Asia	P	y				n	n
1172	0.0897997	Phaedusa diplochilus	Phaedusa diplochilus	Moellendorff	Clausiliidae	1	l	1319914	exact_subgenus	chresonym	Phaedusa (Hemiphaedusa) diplochilus	Möllendorff, 1901	1319913	Selenophaedusa diplochilus	(Möllendorff, 1901)	Asia	P	y				n	n
2116	0.160413	Thaumatoptyx bivincta	Thaumatoptyx bivincta	Pilsbry, 1908	Clausiliidae	3	l	1363177	exact	chresonym	Thaumatoptyx bivincta	(Pilsbry, 1908)	1334633	Zaptyx bivincta	(Pilsbry, 1908)	Asia	P	y				n	n
1877	0.142965	Subzebrinus candelaris	Subzebrinus candelaris	Pfeiffer	Enidae	4	l	1433507	exact	chresonym	Subzebrinus candelaris	(L. Pfeiffer, 1846)	1433505	Pseudonapaeus candelaris	(L. Pfeiffer, 1846)	Asia	P	y				n	n
2146	0.162576	Subzebrinus fuchsianus	Subzebrinus fuchsianus	Heude	Enidae	2	l	1375161	exact	chresonym	Subzebrinus fuchsianus	(Heude, 1882)	1482369	Pseudonapaeus fuchsianus	(Heude, 1882)	Asia	P	y				n	n
1562	0.120402	Boysidia kelantenensis	Boysidia (Paraboysidia) kelantenensis	Sykes	Hypselostomatidae	1	l	1337523	near_1	chresonym	Boysidia kelantanensis	Sykes, 1902	1337521	Paraboysidia kelantanensis	(Sykes, 1902)	Asia	P	y				n	n
1568	0.120782	Oxychilus mingrelicus	Oxychilus (Eopolita) mingrelicus	Mousson	Oxychilidae	1	l	1316841	exact	chresonym	Oxychilus (Longiphallus) mingrelicus	(Mousson, 1863)	1316840	Oxychilus mingrelicus	(Mousson, 1863)	Asia	P	y				n	n
2102	0.159126	Plectopylis magna	Plectopylis magna	Gude, 1897	Plectopylidae	3	l	1293743	exact	chresonym	Plectopylis magna	Gude, 1897	1293742	Chersaecia magna	(Gude, 1897)	Asia	P	y				n	n
1243	0.0952761	Pupilla alabiella	Pupilla (Fragipupilla) alabiella	Schileyko, 1984	Pupillidae	2	l	1418450	exact	chresonym	Pupilla (Fragipupilla) alabiella	Schileyko, 1984	1330406	Pupilla alabiella	Schileyko, 1984	Asia	P	y				n	n
2019	0.153781	Aegista eminens	Aegista eminens	Pilsbry	Bradybaenidae	2	l	1427719	manual	subspecies	Eulota (Aegista) eminens	Pilsbry & Y. Hirase, 1904	1332119	Aegista proba eminens	(Pilsbry & Y. Hirase, 1904)	Asia	P	y				n	n
1621	0.124773	Hemiphaedusa ikiensis	Hemiphaedusa (Hemizaptyx) ikiensis	Pilsbry	Clausiliidae	4	l	1330563	manual	subspecies	Clausilia ikiensis	Pilsbry, 1905	1330545	Zaptyx stimpsoni ikiensis	(Pilsbry, 1905)	Asia	P	y				n	n
2173	0.164741	Hemiphaedusa strictaluna	Hemiphaedusa (Hemizaptyx) strictaluna	Bttg.	Clausiliidae	2	l	1499816	exact_subgenus	subspecies	Hemiphaedusa strictaluna	(O. Boettger, 1877)	1363720	Zaptyx stimpsoni strictaluna	(O. Boettger, 1877)	Asia	P	y				n	n
1476	0.114463	Hemiphaedusa tokunoshimana	Hemiphaedusa tokunoshimana	Pilsbry	Clausiliidae	4	l	1502276	manual	subspecies	Clausilia (Luchuphaedusa) tokunoshimana	Pilsbry, 1905	1502275	Stereophaedusa mima tokunoshimana	(Pilsbry, 1905)	Asia	P	y				n	n
1239	0.0951094	Zaptyx idioptyx	Zaptyx idioptyx	Pilsbry	Clausiliidae	3	l	1333861	exact	subspecies	Zaptyx idioptyx	(Pilsbry, 1909)	1363785	Zaptyx kikaiensis idioptyx	(Pilsbry, 1909)	Asia	P	y				n	n
1854	0.141349	Xesta porcellanica	Xesta porcellanica	Sarasin	Ariophantidae	3	l	1456602	manual	taxon inquirendum	Nanina (Xesta) porcellanica	P. Sarasin & F. Sarasin, 1899				Asia	P	y				n	n
2080	0.157476	Canistrum ovoideum	Canistrum ovoideum	Bruguiere	Bradybaenidae	22	h	1442829	exact	unaccepted	Canistrum ovoideum	Bruguière, 1789 <i>sensu</i> Lamarck, 1815	1416945	Canistrum luzonicum	(G. B. Sowerby I, 1833)	Asia	P	y				n	n
2017	0.153513	Girasia siamensis	Girasia siamensis	Haines	Ariophantidae	6	m	1321871	manual	chresonym	Vitrina siamensis	Haines, 1855	1326181	Megaustenia siamensis	(Haines, 1855)	Asia	P	y				n	n
2032	0.15455	Corasia broderipi	Corasia broderipi	Pfeiffer	Bradybaenidae	5	m	1461530	manual	unaccepted	Cochlostyla (Corasia) broderipi	(Broderip, 1841)	1397409	Chloraea dealbata	(Broderip, 1841)	Asia	P	y				n	n
1786	0.136439	Kaliella gudei	Kaliella gudei	Pilsbry & Hirase, 1902	Helicarionidae	8	m	1331763	exact	unaccepted	Kaliella gudei	Pilsbry & Y. Hirase, 1902	1331759	Trochochlamys labilis labilis	(Gould, 1859)	Asia	P	y				n	n
1845	0.140716	Pyramidula hierosolymitana	Pyramidula hierosolymitana	Bourguignat	Pyramidulidae	8	m	1255476	manual	unaccepted	Helix hierosolymitana	Bourguignat, 1852	1002794	Pyramidula rupestris	(Draparnaud, 1801)	Asia	P	y				n	n
1346	0.104522	Xesta naninoides	Xesta naninoides	Brandt	Ariophantidae	1	l	1338325	manual	unaccepted	Helix naninoides	Benson, 1842	1252851	Quantula striata	(Gray, 1834)	Asia	P	y				n	n
1174	0.0898932	Corasia saranganica	Corasia saranganica	Moellendorff	Bradybaenidae	1	l	1459851	manual	unaccepted	Cochlostyla (Corasia) saranganica	Möllendorff, 1890	1459847	Cochlostyla indusiata	(L. Pfeiffer, 1871)	Asia	P	y				n	n
2143	0.162465	Plectotropis deflexa	Plectotropis deflexa	Pilsbry	Bradybaenidae	2	l	1428224	manual	unaccepted	Eulota (Plectotropis) deflexa	Pilsbry, 1902	1332168	Plectotropis conella	(A. Adams, 1868)	Asia	P	y				n	n
1283	0.0996168	Tyrannophaedusa orthatracta	Tyrannophaedusa orthatracta	Pilsbry	Clausiliidae	4	l	1368767	manual	unaccepted	Clausilia orthatracta	Pilsbry, 1902	1334186	Megalophaedusa iotaptyx	(Pilsbry, 1900)	Asia	P	y				n	n
1321	0.103008	Mirus clausiliformis	Mirus clausiliformis	Bavay & Dautzenberg	Enidae	1	l	1061534	manual	unaccepted	Buliminus clausiliaeformis	Bavay & Dautzenberg, 1912	1375431	Apoecus phaedusoides	(Thiele, 1931)	Asia	P	y				n	n
1925	0.146793	Euconulus velatus	Euconulus velatus	Gude	Euconulidae	1	l	1331885	manual	unaccepted	Crystallus velatus	Gude, 1900	1331880	Urazirochlamys doenitzii	(Reinhardt, 1877)	Asia	P	y				n	n
1483	0.114761	Cecilioides retteri	Cecilioides retteri	Rosen	Ferussaciidae	1	l	1380565	manual	unaccepted	Caecilianella retteri	Rosen, 1903	875553	Cecilioides acicula	(O. F. Müller, 1774)	Asia	P	y				n	n
1291	0.100314	Chersaecia revoluta	Chersaecia revoluta	Pfeiffer, 1867	Plectopylidae	2	l	1337552	manual	unaccepted	Helix revoluta	L. Pfeiffer, 1867	1327867	Plectopylis cyclaspis	(Benson, 1859)	Asia	P	y				n	n
1613	0.124052	Amplirhagada napierana	Amplirhagada napierana	Solem, 1981	Camaenidae	5	m	762738	exact	accepted	Amplirhagada napierana	Solem, 1981	762738	Amplirhagada napierana	Solem, 1981	Australia	P	y				n	n
2095	0.158524	Sphaerospira appendiculata	Sphaerospira appendiculata	Reeve, 1854	Camaenidae	14	m	1149830	manual	accepted	Figuladra appendiculata	(Reeve, 1854)	1149830	Figuladra appendiculata	(Reeve, 1854)	Australia	P	y				n	n
2097	0.158686	Sphaerospira etheridgei	Sphaerospira etheridgei	Brazier, 1877	Camaenidae	9	m	1149718	manual	accepted	Bentosites etheridgei	(Brazier, 1877)	1149718	Bentosites etheridgei	(Brazier, 1877)	Australia	P	y				n	n
1952	0.148749	Westraltrachia froggatti	Westraltrachia froggatti	#N/A	Camaenidae	5	m	1149591	exact	accepted	Westraltrachia froggatti	(Ancey, 1898)	1149591	Westraltrachia froggatti	(Ancey, 1898)	Australia	P	y				n	n
1700	0.129876	Allodiscus dimorphus	Allodiscus dimorphus	Pfeiffer	Charopidae	5	m	821156	exact	accepted	Allodiscus dimorphus	(Reeve, 1852)	821156	Allodiscus dimorphus	(Reeve, 1852)	Australia	P	y				n	n
1115	0.0858584	Epiglypta sophiae	Epiglypta sophiae	Reeve	Helicarionidae	10	m	883797	manual	accepted	Gudeoconcha sophiae	(Reeve, 1854)	883797	Gudeoconcha sophiae	(Reeve, 1854)	Australia	P	y				n	n
2176	0.164862	Pacificella jacksonensis	Pacificella jacksonensis	Cox	Achatinellidae	2	l	1150111	manual	accepted	Tornatellinops jacksonensis	(Cox, 1864)	1150111	Tornatellinops jacksonensis	(Cox, 1864)	Australia	P	y				n	n
1638	0.12547	Bothriembryon fuscus	Bothriembryon fuscus	Thiele	Bulimulidae	1	l	1362587	exact	accepted	Bothriembryon fuscus	Thiele, 1930	1362587	Bothriembryon fuscus	Thiele, 1930	Australia	P	y				n	n
2020	0.153823	Amplirhagada imitata	Amplirhagada imitata	Smith, 1894	Camaenidae	4	l	1057835	exact	accepted	Amplirhagada imitata	(E.A. Smith, 1894)	1057835	Amplirhagada imitata	(E.A. Smith, 1894)	Australia	P	y				n	n
2028	0.154407	Austrochloritis brevipila	Austrochloritis brevipila	Pfeiffer, 1849	Camaenidae	1	l	1149710	exact	accepted	Austrochloritis brevipila	(L. Pfeiffer, 1849)	1149710	Austrochloritis brevipila	(L. Pfeiffer, 1849)	Australia	P	y				n	n
1110	0.085645	Cristilabrum simplex	Cristilabrum simplex	Solem, 1981	Camaenidae	2	l	1148999	exact	accepted	Cristilabrum simplex	Solem, 1981	1148999	Cristilabrum simplex	Solem, 1981	Australia	P	y				n	n
1932	0.147242	Cupedora patruelis	Cupedora patruelis	Angas, 1864	Camaenidae	2	l	1149774	exact	accepted	Cupedora patruelis	(A. Adams & Angas, 1864)	1149774	Cupedora patruelis	(A. Adams & Angas, 1864)	Australia	P	y				n	n
1217	0.0934131	Cupedora rufofasciata	Cupedora rufofasciata	Brazier	Camaenidae	2	l	1149775	exact	accepted	Cupedora rufofasciata	(Brazier, 1875)	1149775	Cupedora rufofasciata	(Brazier, 1875)	Australia	P	y				n	n
1396	0.108357	Damochlora rectilabrum	Damochlora rectilabrum	E. A. Smith, 1894	Camaenidae	3	l	1057821	manual	accepted	Setobaudinia rectilabrum	(E.A. Smith, 1894)	1057821	Setobaudinia rectilabrum	(E.A. Smith, 1894)	Australia	P	y				n	n
1867	0.142489	Galadistes liverpoolensis	Galadistes liverpoolensis	Brazier, 1872	Camaenidae	2	l	1149842	exact	accepted	Galadistes liverpoolensis	(Brazier, 1872)	1149842	Galadistes liverpoolensis	(Brazier, 1872)	Australia	P	y				n	n
1556	0.119943	Rhagada torulus	Rhagada torulus	Férussac, 1819	Camaenidae	4	l	1150037	exact	accepted	Rhagada torulus	(Férussac, 1820)	1150037	Rhagada torulus	(Férussac, 1820)	Australia	P	y				n	n
1971	0.150624	Hedleyella macconelli	Hedleyella macconelli	Reeve, 1883	Caryodidae	2	l	1149875	phonetic	accepted	Hedleyella maconelli	(Reeve, 1853)	1149875	Hedleyella maconelli	(Reeve, 1853)	Australia	P	y				n	n
1525	0.118174	Egestula pandora	Egestula pandora	Gardner, 1967	Charopidae	2	l	821333	exact	accepted	Egestula pandora	N. Gardner, 1967	821333	Egestula pandora	N. Gardner, 1967	Australia	P	y				n	n
1417	0.110139	Flammulina feredayi	Flammulina feredayi	Suter	Charopidae	1	l	821511	exact	accepted	Flammulina feredayi	(Suter, 1891)	821511	Flammulina feredayi	(Suter, 1891)	Australia	P	y				n	n
1113	0.0857964	Therasia thaisa	Therasia thaisa	Hutton	Charopidae	2	l	821312	exact	accepted	Therasia thaisa	Hutton, 1883	821312	Therasia thaisa	Hutton, 1883	Australia	P	y				n	n
1141	0.0879822	Laoma labyrinthica	Laoma labyrinthica	Powell	Punctidae	2	l	821343	exact	accepted	Laoma labyrinthica	Powell, 1948	821343	Laoma labyrinthica	Powell, 1948	Australia	P	y				n	n
1616	0.124347	Paralaoma lateumbilicata	Paralaoma lateumbilicata	Suter	Punctidae	3	l	821356	exact	accepted	Paralaoma lateumbilicata	(Suter, 1890)	821356	Paralaoma lateumbilicata	(Suter, 1890)	Australia	P	y				n	n
1422	0.110512	Succinea archeyi	Succinea archeyi	A. W. B. Powell, 1933	Succineidae	2	l	820992	exact	accepted	Succinea archeyi	Powell, 1933	820992	Succinea archeyi	Powell, 1933	Australia	P	y				n	n
1777	0.135686	Meridolum jervisensis	Meridolum jervisensis	Quoy & Gaimard	Camaenidae	7	m	1149921	exact	chresonym	Meridolum jervisensis	(Quoy & Gaimard, 1832)	1421770	Sauroconcha jervisensis	(Quoy & Gaimard, 1832)	Australia	P	y				n	n
1580	0.121999	Allocharopa legrandi	Allocharopa legrandi	Cox	Charopidae	1	l	1149701	exact	chresonym	Allocharopa legrandi	(Cox, 1868)	1299293	Tasmathera legrandi	(Cox, 1868)	Australia	P	y				n	n
2188	0.165477	Pernagera officeri	Pernagera officeri	Legrand, 1871	Charopidae	3	l	1149974	exact	chresonym	Pernagera officeri	(Legrand, 1871)	1255588	Scelidoropa officeri	(Legrand, 1871)	Australia	P	y				n	n
1597	0.122969	Dialeuca subconica	Dialeuca subconica	C. B. Adams, 1845	Helminthoglyptidae	89	h	1499795	exact	accepted	Dialeuca subconica	(C. B. Adams, 1845)	1499795	Dialeuca subconica	(C. B. Adams, 1845)	Caribbean	P	y				n	n
2055	0.155877	Sigmataxis pauperculus	Sigmataxis pauperculus	C. B. Adams, 1849	Oleacinidae	127	h	1352657	exact	accepted	Sigmataxis pauperculus	(C. B. Adams, 1849)	1352657	Sigmataxis pauperculus	(C. B. Adams, 1849)	Caribbean	P	y				n	n
1334	0.103773	Dentellaria okeniana	Dentellaria okeniana	Pfeiffer, 1845	Pleurodontidae	52	h	1214266	exact	accepted	Dentellaria okeniana	(L. Pfeiffer, 1845)	1214266	Dentellaria okeniana	(L. Pfeiffer, 1845)	Caribbean	P	y				n	n
2128	0.16138	Dentellaria strangulata	Dentellaria strangulata	C. B. Adams, 1849	Pleurodontidae	22	h	1214274	exact	accepted	Dentellaria strangulata	(C. B. Adams, 1849)	1214274	Dentellaria strangulata	(C. B. Adams, 1849)	Caribbean	P	y				n	n
1978	0.151089	Lucerna lamarckii	Lucerna lamarckii	Férussac, 1821	Pleurodontidae	34	h	1059495	exact	accepted	Lucerna lamarckii	(Férussac, 1821)	1059495	Lucerna lamarckii	(Férussac, 1821)	Caribbean	P	y				n	n
2192	0.165895	Zachrysia auricoma	Zachrysia auricoma	Férussac, 1821	Pleurodontidae	68	h	1064412	exact	accepted	Zachrysia auricoma	(Férussac, 1821)	1064412	Zachrysia auricoma	(Férussac, 1821)	Caribbean	P	y				n	n
2106	0.15956	Aerotrochus perdepressa	Aerotrochus perdepressa	C. B. Adams, 1849	Sagdidae	92	h	1497417	exact	accepted	Aerotrochus perdepressa	(C. B. Adams, 1849)	1497417	Aerotrochus perdepressa	(C. B. Adams, 1849)	Caribbean	P	y				n	n
1839	0.140455	Hyalosagda similis	Hyalosagda similis	C. B. Adams, 1849	Sagdidae	119	h	1497466	exact	accepted	Hyalosagda similis	(C. B. Adams, 1849)	1497466	Hyalosagda similis	(C. B. Adams, 1849)	Caribbean	P	y				n	n
2059	0.156041	Sagda maxima	Sagda maxima	Simpson, 1894	Sagdidae	33	h	1479944	exact	accepted	Sagda maxima	C. T. Simpson, 1895	1479944	Sagda maxima	C. T. Simpson, 1895	Caribbean	P	y				n	n
1760	0.133835	Zaphysema olivaceum	Zaphysema olivaceum	Baker, 1935	Sagdidae	45	h	1497593	exact	accepted	Zaphysema olivaceum	H. B. Baker, 1935	1497593	Zaphysema olivaceum	H. B. Baker, 1935	Caribbean	P	y				n	n
1734	0.131696	Zaphysema tenerrimum	Zaphysema tenerrimum	C. B. Adams, 1845	Sagdidae	226	h	1497594	exact	accepted	Zaphysema tenerrimum	(C. B. Adams, 1845)	1497594	Zaphysema tenerrimum	(C. B. Adams, 1845)	Caribbean	P	y				n	n
1424	0.110557	Stenogyra swiftiana	Stenogyra swiftiana	Pfeiffer	Subulinidae	26	h	1504033	manual	accepted	Obeliscus swiftianus	(L. Pfeiffer, 1852)	1504033	Obeliscus swiftianus	(L. Pfeiffer, 1852)	Caribbean	P	y				n	n
1692	0.129269	Succinea approximans	Succinea approximans	Shuttleworth	Succineidae	17	h	1502229	exact	accepted	Succinea approximans	Shuttleworth, 1854	1502229	Succinea approximans	Shuttleworth, 1854	Caribbean	P	y				n	n
1851	0.141147	Anoma solida	Anoma solida	C. B. Adams	Urocoptidae	16	h	1496013	exact	accepted	Anoma solida	(C. B. Adams, 1851)	1496013	Anoma solida	(C. B. Adams, 1851)	Caribbean	P	y				n	n
2067	0.156635	Anoma splendens	Anoma splendens	Pfeiffer, 1841	Urocoptidae	22	h	1496020	exact	accepted	Anoma splendens	(L. Pfeiffer, 1841)	1496020	Anoma splendens	(L. Pfeiffer, 1841)	Caribbean	P	y				n	n
1782	0.135992	Macroceramus signatus	Macroceramus signatus	Guilding	Urocoptidae	21	h	1485066	exact	accepted	Macroceramus signatus	Guilding, 1828	1485066	Macroceramus signatus	Guilding, 1828	Caribbean	P	y				n	n
1313	0.102166	Microceramus gossei	Microceramus gossei	Pfeiffer, 1845	Urocoptidae	99	h	1496979	exact	accepted	Microceramus gossei	(L. Pfeiffer, 1846)	1496979	Microceramus gossei	(L. Pfeiffer, 1846)	Caribbean	P	y				n	n
1984	0.15133	Mychostoma album	Mychostoma album	C. B. Adams, 1849	Urocoptidae	131	h	1496983	exact	accepted	Mychostoma album	(C. B. Adams, 1849)	1496983	Mychostoma album	(C. B. Adams, 1849)	Caribbean	P	y				n	n
2005	0.152956	Cepolis trizonaloides	Cepolis trizonaloides	Brown	Helminthoglyptidae	8	m	1426243	manual	accepted	Cepolella trizonaloides	(A. D. Brown, 1862)	1426243	Cepolella trizonaloides	(A. D. Brown, 1862)	Caribbean	P	y				n	n
1773	0.135571	Boriquena playa	Boriquena playa	Baker, 1940	Oleacinidae	15	m	1504168	manual	accepted	Laevaricella playa	(H. B. Baker, 1940)	1504168	Laevaricella playa	(H. B. Baker, 1940)	Caribbean	P	y				n	n
1184	0.090848	Varicella dominicensis	Varicella dominicensis	Gmelin, 1891	Oleacinidae	9	m	1352666	exact	accepted	Varicella dominicensis	(Gmelin, 1791)	1352666	Varicella dominicensis	(Gmelin, 1791)	Caribbean	P	y				n	n
1820	0.138937	Succinea margarita	Succinea margarita	Pfeiffer	Succineidae	10	m	1479455	exact	accepted	Succinea margarita	L. Pfeiffer, 1853	1479455	Succinea margarita	L. Pfeiffer, 1853	Caribbean	P	y				n	n
1565	0.120663	Amphicosmia salleana	Amphicosmia salleana	Pfeiffer	Urocoptidae	5	m	1482824	exact	accepted	Amphicosmia salleana	(L. Pfeiffer, 1850)	1482824	Amphicosmia salleana	(L. Pfeiffer, 1850)	Caribbean	P	y				n	n
1452	0.112736	Anoma gossei	Anoma gossei	Pfeiffer, 1846	Urocoptidae	14	m	1495961	exact	accepted	Anoma gossei	(L. Pfeiffer, 1846)	1495961	Anoma gossei	(L. Pfeiffer, 1846)	Caribbean	P	y				n	n
1860	0.141773	Anoma striata	Anoma striata	C. B. Adams, 1851	Urocoptidae	12	m	1496245	exact	accepted	Anoma striata	(C. B. Adams, 1851)	1496245	Anoma striata	(C. B. Adams, 1851)	Caribbean	P	y				n	n
1667	0.127357	Macroceramus pazi	Macroceramus pazi	Pfeiffer, 1858	Urocoptidae	12	m	1495030	exact	accepted	Macroceramus pazi	L. Pfeiffer, 1858	1495030	Macroceramus pazi	L. Pfeiffer, 1858	Caribbean	P	y				n	n
1127	0.086894	Spirostemma princeps	Spirostemma princeps	C. B. Adams	Urocoptidae	5	m	1497290	exact	accepted	Spirostemma princeps	(C. B. Adams, 1851)	1497290	Spirostemma princeps	(C. B. Adams, 1851)	Caribbean	P	y				n	n
1993	0.151799	Tetrentodon alleni	Tetrentodon alleni	Pilsbry, 1929	Urocoptidae	5	m	1512284	exact	accepted	Tetrentodon alleni	(Pilsbry, 1929)	1512284	Tetrentodon alleni	(Pilsbry, 1929)	Caribbean	P	y				n	n
1471	0.113959	Tetrentodon camoensis	Tetrentodon camoensis	Pfeiffer, 1855	Urocoptidae	5	m	1495092	exact	accepted	Tetrentodon camoensis	(L. Pfeiffer, 1855)	1495092	Tetrentodon camoensis	(L. Pfeiffer, 1855)	Caribbean	P	y				n	n
1641	0.125662	Trilamellaxis proteus	Trilamellaxis proteus	Torre , 1911	Urocoptidae	6	m	1453779	manual	accepted	Gongylostoma proteus	(de la Torre, 1911)	1453779	Gongylostoma proteus	(de la Torre, 1911)	Caribbean	P	y				n	n
1255	0.0960197	Melaniella caymanbracensis	Melaniella caymanbracensis	Pilsbry, 1949	Oleacinidae	1	l	1491938	manual	accepted	Aerotrochus caymanbracensis	(Pilsbry, 1949)	1491938	Aerotrochus caymanbracensis	(Pilsbry, 1949)	Caribbean	P	y				n	n
2148	0.162977	Plicoleacina bondi	Plicoleacina bondi	Pilsbry & Vanatta	Oleacinidae	2	l	1480007	exact	accepted	Plicoleacina bondi	(Pilsbry & Vanatta, 1928)	1480007	Plicoleacina bondi	(Pilsbry & Vanatta, 1928)	Caribbean	P	y				n	n
1682	0.12867	Lissembryon peasei	Lissembryon peasei	Pilsbry, 1933	Pleurodontidae	3	l	1481246	exact	accepted	Lissembryon peasei	(Pilsbry, 1933)	1481246	Lissembryon peasei	(Pilsbry, 1933)	Caribbean	P	y				n	n
1834	0.140196	Odontosagda suprema	Odontosagda suprema	Pilsbry, 1933	Sagdidae	2	l	1480718	exact	accepted	Odontosagda suprema	Pilsbry, 1933	1480718	Odontosagda suprema	Pilsbry, 1933	Caribbean	P	y				n	n
1506	0.116565	Miradiscops bregyi	Miradiscops bregyi	Vanatta	Scolodontidae	1	l	1484057	manual	accepted	Zonitoides bregyi	Vanatta, 1920	1484057	Zonitoides bregyi	Vanatta, 1920	Caribbean	P	y				n	n
1250	0.0958089	Strobilops piratica	Strobilops piratica	Pilsbry	Strobilopsidae	2	l	1064748	exact	accepted	Strobilops piratica	Pilsbry, 1930	1064748	Strobilops piratica	Pilsbry, 1930	Caribbean	P	y				n	n
2125	0.161274	Mcleania darlingtoni	Mcleania darlingtoni	Bequaert & Clench, 1939	Thysanophoridae	4	l	1481142	exact	accepted	Mcleania darlingtoni	Bequaert & Clench, 1939	1481142	Mcleania darlingtoni	Bequaert & Clench, 1939	Caribbean	P	y				n	n
1963	0.150102	Anoma pulchella	Anoma pulchella	Chitty	Urocoptidae	2	l	1496000	exact	accepted	Anoma pulchella	(Chitty, 1853)	1496000	Anoma pulchella	(Chitty, 1853)	Caribbean	P	y				n	n
1147	0.0881739	Archegocoptis barbouri	Archegocoptis barbouri	Clench, 1935	Urocoptidae	2	l	1453971	exact	accepted	Archegocoptis barbouri	Clench, 1935	1453971	Archegocoptis barbouri	Clench, 1935	Caribbean	P	y				n	n
1585	0.122295	Gongylostomella wrighti	Gongylostomella wrighti	Pfeiffer	Urocoptidae	3	l	1495110	exact	accepted	Gongylostomella wrighti	(L. Pfeiffer, 1862)	1495110	Gongylostomella wrighti	(L. Pfeiffer, 1862)	Caribbean	P	y				n	n
1119	0.0862293	Liocallonia saxosa	Liocallonia saxosa	Poey	Urocoptidae	3	l	1506513	exact	accepted	Liocallonia saxosa	(Poey, 1858)	1506513	Liocallonia saxosa	(Poey, 1858)	Caribbean	P	y				n	n
2099	0.158807	Macroceramus variabilis	Macroceramus variabilis	Pfeiffer	Urocoptidae	3	l	1495041	exact	accepted	Macroceramus variabilis	L. Pfeiffer, 1863	1495041	Macroceramus variabilis	L. Pfeiffer, 1863	Caribbean	P	y				n	n
1738	0.131815	Spirostemma mandevillense	Spirostemma mandevillense	Pilsbry & Brown, 1910	Urocoptidae	4	l	1497286	exact	accepted	Spirostemma mandevillense	Pilsbry & A. P. Brown, 1910	1497286	Spirostemma mandevillense	Pilsbry & A. P. Brown, 1910	Caribbean	P	y				n	n
1844	0.140715	Tetrentodon barroi	Tetrentodon barroi	Jaume & Torre, 1972	Urocoptidae	3	l	1495082	exact	accepted	Tetrentodon barroi	C. de la Torre & Bartsch, 1972	1495082	Tetrentodon barroi	C. de la Torre & Bartsch, 1972	Caribbean	P	y				n	n
1883	0.143847	Tetrentodon grillensis	Tetrentodon grillensis	Jaume & Torre, 1972	Urocoptidae	3	l	1495067	exact	accepted	Tetrentodon grillensis	C. de la Torre & Bartsch, 1972	1495067	Tetrentodon grillensis	C. de la Torre & Bartsch, 1972	Caribbean	P	y				n	n
1933	0.147402	Tetrentodon palmeri	Tetrentodon palmeri	Jaume & Torre, 1972	Urocoptidae	2	l	1494973	exact	accepted	Tetrentodon palmeri	C. de la Torre & Bartsch, 1972	1494973	Tetrentodon palmeri	C. de la Torre & Bartsch, 1972	Caribbean	P	y				n	n
1414	0.109775	Drymaeus dominicus	Drymaeus (Mesembrinus) dominicus	Reeve	Bulimulidae	40	h	1066008	exact	chresonym	Drymaeus (Mesembrinus) dominicus	(Reeve, 1850)	1065146	Drymaeus dominicus	(Reeve, 1850)	Caribbean	P	y				n	n
1680	0.128502	Varicella vicina	Varicella (Varicellina) vicina	C. B. Adams, 1845	Oleacinidae	34	h	1494875	exact	chresonym	Varicella (Varicellina) vicina	(C. B. Adams, 1845)	1352678	Varicella vicina	(C. B. Adams, 1845)	Caribbean	P	y				n	n
1203	0.0920829	Stenogyra maxima	Stenogyra maxima	Poey	Subulinidae	19	h	1506427	exact	chresonym	Stenogyra maxima	Poey, 1854	1506425	Obeliscus maximus	(Poey, 1854)	Caribbean	P	y				n	n
1510	0.116882	Ptychopatula macneilli	Ptychopatula macneilli	Clapp, 1918	Valloniidae	204	h	1492386	exact	chresonym	Ptychopatula macneilli	(Clapp, 1918)	1299519	Pupisoma macneilli	(Clapp, 1918)	Caribbean	P	y				n	n
2010	0.153291	Brachypodella latiaxis	Brachypodella (Ischnostrophina) latiaxis	Pilsbry	Urocoptidae	3	l	1485359	exact	chresonym	Brachypodella (Ischnostrophina) latiaxis	Pilsbry, 1933	1485357	Ischnostrophina latiaxis	(Pilsbry, 1933)	Caribbean	P	y				n	n
1439	0.111521	Brachypodella ramsdeni	Brachypodella (Gyraxis) ramsdeni	Torre	Urocoptidae	2	l	1453787	exact_subgenus	chresonym	Brachypodella ramsdeni	de la Torre, 1914	1453786	Gyraxis ramsdeni	(de la Torre, 1914)	Caribbean	P	y				n	n
1768	0.134713	Chondrina spelta	Chondrina spelta	Beck	Chondrinidae	18	h	1003151	exact	accepted	Chondrina spelta	(H. Beck, 1837)	1003151	Chondrina spelta	(H. Beck, 1837)	Europe	P	y				n	n
1723	0.131331	Albinaria corrugata	Albinaria corrugata	Bruguiere, 1792	Clausiliidae	24	h	1049737	exact	accepted	Albinaria corrugata	(Bruguière, 1792)	1049737	Albinaria corrugata	(Bruguière, 1792)	Europe	P	y				n	n
1829	0.139905	Alinda fallax	Alinda (Pseudalinda) fallax	Rossmaessler	Clausiliidae	25	h	1049727	exact_subgenus	accepted	Alinda fallax	(Rossmässler, 1836)	1049727	Alinda fallax	(Rossmässler, 1836)	Europe	P	y				n	n
2114	0.160361	Clausilia pumila	Clausilia pumila	Pfeiffer	Clausiliidae	42	h	1050052	exact	accepted	Clausilia pumila	(C. Pfeiffer, 1828)	1050052	Clausilia pumila	(C. Pfeiffer, 1828)	Europe	P	y				n	n
1654	0.126583	Isabellaria clandestina	Isabellaria clandestina	Rossmaessler	Clausiliidae	19	h	1003285	exact	accepted	Isabellaria clandestina	(Rossmässler, 1857)	1003285	Isabellaria clandestina	(Rossmässler, 1857)	Europe	P	y				n	n
1512	0.117096	Papillifera candidescens	Papillifera candidescens	Rossmaessler, 1835	Clausiliidae	17	h	1003296	manual	accepted	Leucostigma candidescens	(Rossmässler, 1835)	1003296	Leucostigma candidescens	(Rossmässler, 1835)	Europe	P	y				n	n
1527	0.118262	Serrulina serrulata	Serrulina serrulata	Pfeiffer	Clausiliidae	20	h	1050614	exact	accepted	Serrulina serrulata	(L. Pfeiffer, 1847)	1050614	Serrulina serrulata	(L. Pfeiffer, 1847)	Europe	P	y				n	n
1789	0.13668	Cochlicella barbara	Cochlicella barbara	Linnaeus, 1758	Cochlicellidae	103	h	426382	exact	accepted	Cochlicella barbara	(Linnaeus, 1758)	426382	Cochlicella barbara	(Linnaeus, 1758)	Europe	P	y				n	n
1494	0.115436	Cochlicopa lubricella	Cochlicopa lubricella	Porro, 1838	Cochlicopidae	84	h	1001983	exact	accepted	Cochlicopa lubricella	(Porro, 1838)	1001983	Cochlicopa lubricella	(Porro, 1838)	Europe	P	y				n	n
1890	0.144286	Discus rotundatus	Discus rotundatus	Müller, 1774	Discidae	242	h	1050222	exact	accepted	Discus rotundatus	(O. F. Müller, 1774)	1050222	Discus rotundatus	(O. F. Müller, 1774)	Europe	P	y				n	n
1899	0.14467	Discus ruderatus	Discus ruderatus	Hartmann, 1821	Discidae	37	h	1050209	exact	accepted	Discus ruderatus	(W. Hartmann, 1821)	1050209	Discus ruderatus	(W. Hartmann, 1821)	Europe	P	y				n	n
1708	0.130415	Jaminia microtragus	Jaminia microtragus	Rossmaessler	Enidae	45	h	1002016	manual	accepted	Chondrula microtragus	(Rossmässler, 1839)	1002016	Chondrula microtragus	(Rossmässler, 1839)	Europe	P	y				n	n
1122	0.0863691	Ferussacia folliculus	Ferussacia folliculus	Gronovius	Ferussaciidae	73	h	580515	near_1	accepted	Ferussacia folliculum	(Schröter, 1784)	580515	Ferussacia folliculum	(Schröter, 1784)	Europe	P	y				n	n
1497	0.115628	Janulus bifrons	Janulus bifrons	Lowe, 1830	Gastrodontidae	33	h	1002132	exact	accepted	Janulus bifrons	(R. T. Lowe, 1831)	1002132	Janulus bifrons	(R. T. Lowe, 1831)	Europe	P	y				n	n
1156	0.0889114	Zonitoides nitidus	Zonitoides nitidus	Muller	Gastrodontidae	157	h	1050736	exact	accepted	Zonitoides nitidus	(O. F. Müller, 1774)	1050736	Zonitoides nitidus	(O. F. Müller, 1774)	Europe	P	y				n	n
1714	0.13092	Campylaea planospira	Campylaea planospira	Lamarck, 1822	Helicidae	67	h	1049827	exact	accepted	Campylaea planospira	(Lamarck, 1822)	1049827	Campylaea planospira	(Lamarck, 1822)	Europe	P	y				n	n
1442	0.111786	Cepaea nemoralis	Cepaea nemoralis	Linnaeus, 1758	Helicidae	336	h	235792	exact	accepted	Cepaea nemoralis	(Linnaeus, 1758)	235792	Cepaea nemoralis	(Linnaeus, 1758)	Europe	P	y				n	n
1887	0.144067	Helicigona cingulatum	Helicigona (Cingulifera) cingulatum	Studer, 1820	Helicidae	80	h	871135	manual	accepted	Chilostoma cingulatum	(S. Studer, 1820)	871135	Chilostoma cingulatum	(S. Studer, 1820)	Europe	P	y				n	n
1503	0.116434	Helicigona subzonata	Helicigona subzonata	Mousson, 1859	Helicidae	18	h	1003382	manual	accepted	Josephinella subzonata	(Mousson, 1859)	1003382	Josephinella subzonata	(Mousson, 1859)	Europe	P	y				n	n
1451	0.112652	Leptaxis nivosa	Leptaxis nivosa	Sowerby, 1824	Helicidae	77	h	1050381	exact	accepted	Leptaxis nivosa	(G. B. Sowerby I, 1824)	1050381	Leptaxis nivosa	(G. B. Sowerby I, 1824)	Europe	P	y				n	n
1842	0.140518	Monacha cantiana	Monacha cantiana	Montagu, 1803	Helicidae	41	h	1049692	exact	accepted	Monacha cantiana	(Montagu, 1803)	1049692	Monacha cantiana	(Montagu, 1803)	Europe	P	y				n	n
1304	0.101808	Xerocrassa cretica	Xerocrassa cretica	Férussac, 1821	Helicidae	17	h	1049710	exact	accepted	Xerocrassa cretica	(L. Pfeiffer, 1841)	1049710	Xerocrassa cretica	(L. Pfeiffer, 1841)	Europe	P	y				n	n
1879	0.143112	Edentiella leucozona	Edentiella leucozona	Zgl. in C. Pfr., 1828	Hygromiidae	27	h	1050219	exact	accepted	Edentiella leucozona	(C. Pfeiffer, 1828)	1050219	Edentiella leucozona	(C. Pfeiffer, 1828)	Europe	P	y				n	n
1450	0.112494	Hygromia cinctella	Hygromia cinctella	Draparnaud, 1801	Hygromiidae	29	h	882572	exact	accepted	Hygromia cinctella	(Draparnaud, 1801)	882572	Hygromia cinctella	(Draparnaud, 1801)	Europe	P	y				n	n
1660	0.126989	Metafruticicola pellita	Metafruticicola pellita	Férussac, 1821	Hygromiidae	59	h	1050424	exact	accepted	Metafruticicola pellita	(A. Férussac, 1832)	1050424	Metafruticicola pellita	(A. Férussac, 1832)	Europe	P	y				n	n
1809	0.1379	Oxychilus alliarius	Oxychilus alliarius	Miller, 1822	Oxychilidae	40	h	1050554	exact	accepted	Oxychilus alliarius	(J. S. Miller, 1822)	1050554	Oxychilus alliarius	(J. S. Miller, 1822)	Europe	P	y				n	n
2182	0.165279	Oxychilus cellarius	Oxychilus cellarius	Müller, 1774	Oxychilidae	149	h	819977	exact	accepted	Oxychilus cellarius	(O. F. Müller, 1774)	819977	Oxychilus cellarius	(O. F. Müller, 1774)	Europe	P	y				n	n
2196	0.166192	Vertigo moulinsiana	Vertigo moulinsiana	Dupuy	Vertiginidae	16	h	1050670	exact	accepted	Vertigo moulinsiana	(Dupuy, 1849)	1050670	Vertigo moulinsiana	(Dupuy, 1849)	Europe	P	y				n	n
2144	0.162504	Agathylla lamellosa	Agathylla lamellosa	Wagner	Clausiliidae	15	m	1049899	exact	accepted	Agathylla lamellosa	(J. A. Wagner, 1829)	1049899	Agathylla lamellosa	(J. A. Wagner, 1829)	Europe	P	y				n	n
1590	0.122474	Albinaria compressa	Albinaria compressa	Pfeiffer	Clausiliidae	5	m	1049916	exact	accepted	Albinaria compressa	(L. Pfeiffer, 1850)	1049916	Albinaria compressa	(L. Pfeiffer, 1850)	Europe	P	y				n	n
1178	0.0903401	Albinaria krueperi	Albinaria krueperi	Pfeiffer, 1866	Clausiliidae	9	m	1049855	exact	accepted	Albinaria krueperi	(L. Pfeiffer, 1866)	1049855	Albinaria krueperi	(L. Pfeiffer, 1866)	Europe	P	y				n	n
1495	0.115524	Albinaria maculosa	Albinaria maculosa	Deshayes	Clausiliidae	6	m	1435244	exact	accepted	Albinaria maculosa	(Deshayes, 1835)	1435244	Albinaria maculosa	(Deshayes, 1835)	Europe	P	y				n	n
1367	0.106338	Albinaria turrita	Albinaria turrita	Pfeiffer, 1850	Clausiliidae	7	m	1049909	exact	accepted	Albinaria turrita	(L. Pfeiffer, 1850)	1049909	Albinaria turrita	(L. Pfeiffer, 1850)	Europe	P	y				n	n
1230	0.0945877	Bulgarica fraudigera	Bulgarica fraudigera	Rossmaessler	Clausiliidae	5	m	1349224	exact	accepted	Bulgarica fraudigera	(Rossmässler, 1839)	1349224	Bulgarica fraudigera	(Rossmässler, 1839)	Europe	P	y				n	n
1811	0.138145	Delima pfeifferi	Delima pfeifferi	Küster	Clausiliidae	10	m	1050115	exact	accepted	Delima pfeifferi	(Küster, 1850)	1050115	Delima pfeifferi	(Küster, 1850)	Europe	P	y				n	n
1816	0.138672	Isabellaria syracusana	Isabellaria syracusana	Philippi	Clausiliidae	13	m	1001950	manual	accepted	Muticaria syracusana	(Philippi, 1836)	1001950	Muticaria syracusana	(Philippi, 1836)	Europe	P	y				n	n
1449	0.112373	Neniatlanta pauli	Neniatlanta pauli	Mabille	Clausiliidae	10	m	1001951	exact	accepted	Neniatlanta pauli	(Mabille, 1865)	1001951	Neniatlanta pauli	(Mabille, 1865)	Europe	P	y				n	n
1190	0.0912555	Hypnophila pupaeformis	Hypnophila pupaeformis	Cantraine	Cochlicopidae	5	m	1001993	exact	accepted	Hypnophila pupaeformis	(Cantraine, 1835)	1001993	Hypnophila pupaeformis	(Cantraine, 1835)	Europe	P	y				n	n
1519	0.117735	Napaeus vulgaris	Napaeus vulgaris	Morelet & Drouet	Enidae	5	m	1050498	exact	accepted	Napaeus vulgaris	(Morelet & Drouët, 1857)	1050498	Napaeus vulgaris	(Morelet & Drouët, 1857)	Europe	P	y				n	n
1989	0.151599	Janulus stephanophora	Janulus stephanophora	Deshayes, 1830	Gastrodontidae	12	m	1002134	near_2	accepted	Janulus stephanophorus	(Deshayes, 1850)	1002134	Janulus stephanophorus	(Deshayes, 1850)	Europe	P	y				n	n
1599	0.123079	Retinella hiulca	Retinella hiulca	Albers	Godwiniidae	14	m	1049719	exact	accepted	Retinella hiulca	(Albers, 1850)	1049719	Retinella hiulca	(Albers, 1850)	Europe	P	y				n	n
2152	0.163282	Retinella olivetorum	Retinella olivetorum	Gmelin	Godwiniidae	14	m	1049720	exact	accepted	Retinella olivetorum	(Gmelin, 1791)	1049720	Retinella olivetorum	(Gmelin, 1791)	Europe	P	y				n	n
1302	0.101718	Campylaea lefeburiana	Campylaea lefeburiana	Férussac, 1821	Helicidae	8	m	1049829	exact	accepted	Campylaea lefeburiana	(A. Férussac, 1821)	1049829	Campylaea lefeburiana	(A. Férussac, 1821)	Europe	P	y				n	n
1644	0.125841	Discula cheiranticola	Discula cheiranticola	Lowe, 1831	Helicidae	11	m	1050201	phonetic	accepted	Discula cheiranthicola	(R. T. Lowe, 1831)	1050201	Discula cheiranthicola	(R. T. Lowe, 1831)	Europe	P	y				n	n
2013	0.153386	Discula pulvinata	Discula pulvinata	Lowe, 1852	Helicidae	12	m	1050204	exact	accepted	Discula pulvinata	(R. T. Lowe, 1831)	1050204	Discula pulvinata	(R. T. Lowe, 1831)	Europe	P	y				n	n
1578	0.121891	Monacha gregaria	Monacha gregaria	Rossmaessler, 1839	Helicidae	7	m	1049702	exact	accepted	Monacha gregaria	(Rossmässler, 1839)	1049702	Monacha gregaria	(Rossmässler, 1839)	Europe	P	y				n	n
1718	0.131256	Theba macandrewiana	Theba macandrewiana	L. Pfeiffer, 1853	Helicidae	6	m	1002275	exact	accepted	Theba macandrewiana	(L. Pfeiffer, 1853)	1002275	Theba macandrewiana	(L. Pfeiffer, 1853)	Europe	P	y				n	n
1462	0.113318	Ponentina subvirescens	Ponentina subvirescens	Bellamy, 1839	Hygromiidae	7	m	1002463	exact	accepted	Ponentina subvirescens	(Bellamy, 1839)	1002463	Ponentina subvirescens	(Bellamy, 1839)	Europe	P	y				n	n
1655	0.126648	Craticula ferraria	Craticula ferraria	Lowe	Pupillidae	9	m	1050350	manual	accepted	Leiostyla ferraria	(R. T. Lowe, 1852)	1050350	Leiostyla ferraria	(R. T. Lowe, 1852)	Europe	P	y				n	n
1869	0.142526	Craticula millegrana	Craticula millegrana	Lowe	Pupillidae	12	m	1050352	manual	accepted	Leiostyla millegrana	(R. T. Lowe, 1852)	1050352	Leiostyla millegrana	(R. T. Lowe, 1852)	Europe	P	y				n	n
2085	0.158038	Leiostyla cheilogona	Leiostyla cheilogona	Lowe	Pupillidae	7	m	1050360	exact	accepted	Leiostyla cheilogona	(R. T. Lowe, 1831)	1050360	Leiostyla cheilogona	(R. T. Lowe, 1831)	Europe	P	y				n	n
1810	0.137946	Vallonia tenuilabris	Vallonia tenuilabris	Westerlund	Valloniidae	8	m	1313198	exact	accepted	Vallonia tenuilabris	(A. Braun, 1843)	1313198	Vallonia tenuilabris	(A. Braun, 1843)	Europe	P	y				n	n
1363	0.106006	Phenacolimax ruivensis	Phenacolimax (Madeirovitrina) ruivensis	Gould	Vitrinidae	9	m	1002881	manual	accepted	Madeirovitrina ruivensis	(A. A. Gould, 1846)	1002881	Madeirovitrina ruivensis	(A. A. Gould, 1846)	Europe	P	y				n	n
1145	0.0881628	Albinaria munda	Albinaria munda	Rossmaessler	Clausiliidae	4	l	1049942	exact	accepted	Albinaria munda	(Rossmassler, 1836)	1049942	Albinaria munda	(Rossmassler, 1836)	Europe	P	y				n	n
2006	0.152987	Albinaria virgo	Albinaria virgo	Mousson	Clausiliidae	2	l	1049833	exact	accepted	Albinaria virgo	(Mousson, 1854)	1049833	Albinaria virgo	(Mousson, 1854)	Europe	P	y				n	n
1672	0.127741	Alopia guicciardii	Alopia (Attica) guicciardii	Roth	Clausiliidae	2	l	1003298	manual	accepted	Macedonica guicciardii	(J. R. Roth, 1856)	1003298	Macedonica guicciardii	(J. R. Roth, 1856)	Europe	P	y				n	n
1371	0.10653	Alopia pomatias	Alopia pomatias	Pfeiffer	Clausiliidae	1	l	1049760	exact	accepted	Alopia pomatias	(L. Pfeiffer, 1868)	1049760	Alopia pomatias	(L. Pfeiffer, 1868)	Europe	P	y				n	n
1832	0.140037	Dilataria marcki	Dilataria marcki	Pfeiffer	Clausiliidae	3	l	1001922	exact	accepted	Dilataria marcki	(L. Pfeiffer, 1868)	1001922	Dilataria marcki	(L. Pfeiffer, 1868)	Europe	P	y				n	n
1997	0.151918	Fusulus interruptus	Fusulus interruptus	Rossmaessler	Clausiliidae	4	l	1050249	exact	accepted	Fusulus interruptus	(C. Pfeiffer, 1828)	1050249	Fusulus interruptus	(C. Pfeiffer, 1828)	Europe	P	y				n	n
1301	0.101668	Medora eris	Medora eris	Schmidt	Clausiliidae	1	l	1001940	exact	accepted	Medora eris	(L. Pfeiffer, 1866)	1001940	Medora eris	(L. Pfeiffer, 1866)	Europe	P	y				n	n
1319	0.102566	Sericata bathyclista	Sericata bathyclista	Bottger	Clausiliidae	4	l	1001931	manual	accepted	Isabellaria bathyclista	(O. Boettger, 1879)	1001931	Isabellaria bathyclista	(O. Boettger, 1879)	Europe	P	y				n	n
2065	0.156607	Siciliaria kobeltiana	Siciliaria (Stigmatica) kobeltiana	Küster	Clausiliidae	2	l	1050033	manual	accepted	Charpentieria kobeltiana	(Küster, 1876)	1050033	Charpentieria kobeltiana	(Küster, 1876)	Europe	P	y				n	n
2003	0.152852	Nesovitrea fulgens	Nesovitrea (Perpolita) fulgens	Gude	Godwiniidae	2	l	1064401	manual	accepted	Ovachlamys fulgens	(Gude, 1900)	1064401	Ovachlamys fulgens	(Gude, 1900)	Europe	P	y				n	n
1478	0.114592	Candidula vulgarissima	Candidula vulgarissima	Schlafli in Mousson, 1859	Helicidae	3	l	1003461	manual	accepted	Xeromunda vulgarissima	(Mousson, 1859)	1003461	Xeromunda vulgarissima	(Mousson, 1859)	Europe	P	y				n	n
1771	0.13528	Discula lyelliana	Discula lyelliana	Lowe, 1852	Helicidae	3	l	1050202	exact	accepted	Discula lyelliana	(R. T. Lowe, 1852)	1050202	Discula lyelliana	(R. T. Lowe, 1852)	Europe	P	y				n	n
1563	0.120449	Drepanostoma camerani	Drepanostoma camerani	Lesson, 1880	Helicidae	1	l	1002297	manual	accepted	Falkneria camerani	(Lessona, 1880)	1002297	Falkneria camerani	(Lessona, 1880)	Europe	P	y				n	n
1129	0.0870159	Helicigona moellendorffi	Helicigona (Campylaeopsis) moellendorffi	Kobelt, 1871	Helicidae	2	l	1002155	manual	accepted	Campylaeopsis moellendorffii	(Kobelt, 1871)	1002155	Campylaeopsis moellendorffii	(Kobelt, 1871)	Europe	P	y				n	n
1347	0.104709	Liburnica setigera	Liburnica setigera	Rossmaessler, 1836	Helicidae	2	l	1050393	exact	accepted	Liburnica setigera	(Rossmässler, 1836)	1050393	Liburnica setigera	(Rossmässler, 1836)	Europe	P	y				n	n
2198	0.166447	Monacha orsinii	Monacha orsinii	Porro in Villa, 1841	Helicidae	4	l	1050442	phonetic	accepted	Monacha orsini	(Porro, 1841)	1050442	Monacha orsini	(Porro, 1841)	Europe	P	y				n	n
1446	0.112143	Trochoidea prietoi	Trochoidea prietoi	Hidalgo, 1878	Helicidae	1	l	1050707	manual	accepted	Xerocrassa prietoi	(Hidalgo, 1878)	1050707	Xerocrassa prietoi	(Hidalgo, 1878)	Europe	P	y				n	n
1934	0.14747	Hispidella horripila	Hispidella horripila	Morelet & Drouet, 1857	Hygromiidae	2	l	1002449	manual	accepted	Moreletina horripila	(Morelet & Drouët, 1857)	1002449	Moreletina horripila	(Morelet & Drouët, 1857)	Europe	P	y				n	n
1691	0.129265	Oxychilus agostinhoi	Oxychilus agostinhoi	Martins, 1981	Oxychilidae	1	l	1050538	exact	accepted	Oxychilus agostinhoi	Frias Martins, 1981	1050538	Oxychilus agostinhoi	Frias Martins, 1981	Europe	P	y				n	n
2083	0.157712	Pupilla interrupta	Pupilla (Omegapilla) interrupta	Reinhardt	Pupillidae	4	l	1050247	manual	accepted	Gibbulinopsis interrupta	(Reinhardt, 1876)	1050247	Gibbulinopsis interrupta	(Reinhardt, 1876)	Europe	P	y				n	n
2072	0.156819	Grandipatula collongeoni	Grandipatula collongeoni	Michaud	Zonitidae	1	l	1337385	manual	accepted	Macrozonites collongeoni	(Michaud, 1855)	1337385	Macrozonites collongeoni	(Michaud, 1855)	Europe	P	y				n	n
2140	0.162204	Bradybaena fruticum	Bradybaena fruticum	Muller	Bradybaenidae	107	h	1432353	exact_subgenus	chresonym	Bradybaena (Bradybaena) fruticum	(O. F. Müller, 1774)	1001797	Fruticicola fruticum	(O. F. Müller, 1774)	Europe	P	y				n	n
1106	0.0851199	Bulgarica rugicollis	Bulgarica rugicollis	Rossmaessler	Clausiliidae	43	h	1326236	exact	chresonym	Bulgarica rugicollis	(Rossmässler, 1836)	1050638	Strigillaria rugicollis	(Rossmässler, 1836)	Europe	P	y				n	n
1464	0.113387	Chondrula venerabilis	Chondrula (Amphitrorsus) venerabilis	Pfeiffer	Enidae	24	h	1506125	exact	chresonym	Chondrula (Mastus) venerabilis	(L. Pfeiffer, 1853)	1002040	Mastus venerabilis	(L. Pfeiffer, 1853)	Europe	P	y				n	n
1152	0.0884977	Alinda jugularis	Alinda (Pseudalinda) jugularis	Bielz	Clausiliidae	8	m	1001862	exact	chresonym	Alinda (Pseudalinda) jugularis	(Vest, 1859)	1049728	Alinda jugularis	(Vest, 1859)	Europe	P	y				n	n
2191	0.165742	Alinda stabilis	Alinda (Pseudalinda) stabilis	Pfeiffer	Clausiliidae	9	m	1001863	exact	chresonym	Alinda (Pseudalinda) stabilis	(L. Pfeiffer, 1847)	1049745	Alinda stabilis	(L. Pfeiffer, 1847)	Europe	P	y				n	n
1635	0.12537	Delima alschingeri	Delima (Semirugata) alschingeri	Küster	Clausiliidae	11	m	1036781	exact	chresonym	Delima (Delima) alschingeri	(Charpentier, 1852)	1051317	Delima bilabiata alschingeri	(Charpentier, 1852)	Europe	P	y				n	n
1725	0.131387	Plebecula anaglyptica	Plebecula anaglyptica	Reeve, 1852	Helicidae	6	m	1504083	exact	chresonym	Plebecula anaglyptica	(Reeve, 1852)	1049654	Actinella anaglyptica	(Reeve, 1852)	Europe	P	y				n	n
1893	0.144366	Helicomela punctulatus	Helicomela punctulatus	Sowerby, 1824	Hygromiidae	9	m	1502386	near_2	chresonym	Helicomela punctulata	(G. B. Sowerby I, 1824)	1049975	Caseolus punctulatus	(G. B. Sowerby I, 1824)	Europe	P	y				n	n
1490	0.11522	Trochulus lubomirskii	Trochulus lubomirskii	Slosarski in Ulicny, 1884	Hygromiidae	10	m	1369616	exact	chresonym	Trochulus lubomirskii	(Ślósarski, 1881)	1002456	Plicuteria lubomirskii	(Ślósarski, 1881)	Europe	P	y				n	n
1892	0.144363	Limax flavus	Limax (Limacus) flavus	Linnaeus	Limacidae	5	m	1289394	exact	chresonym	Limax (Limacus) flavus	Linnaeus, 1758	819991	Limacus flavus	(Linnaeus, 1758)	Europe	P	y				n	n
1601	0.123139	Geomitra acarinata	Geomitra acarinata	Hemmen & Groh, 1985	Helicidae	4	l	1447034	exact	chresonym	Geomitra acarinata	Hemmen & Groh, 1985	1442132	Serratorotula acarinata	(Hemmen & Groh, 1985)	Europe	P	y				n	n
1678	0.128342	Kokotschashvilia phaeolaema	Kokotschashvilia phaeolaema	O. Boettger, 1886	Helicidae	2	l	1322503	exact	chresonym	Kokotschashvilia phaeolaema	(O. Boettger, 1886)	1259580	Teberdinia phaeolaema	(O. Boettger, 1886)	Europe	P	y				n	n
1813	0.138271	Oxychilus aegopinoides	Oxychilus (Helicophana) aegopinoides	Maltzan	Oxychilidae	2	l	1002694	exact	chresonym	Oxychilus (Helicophana) aegopinoides	(Maltzan, 1883)	1050546	Oxychilus aegopinoides	(Maltzan, 1883)	Europe	P	y				n	n
2096	0.158685	Oxychilus tropidophorus	Oxychilus (Oxychilops) tropidophorus	Mabille	Oxychilidae	2	l	1002715	exact	chresonym	Oxychilus (Ortizius) tropidophorus	(J. Mabille, 1869)	1050578	Oxychilus tropidophorus	(J. Mabille, 1869)	Europe	P	y				n	n
1362	0.105932	Phenacolimax portosantanus	Phenacolimax (Madeirovitrina) portosantanus	Groh & Hemmen, 1986	Vitrinidae	3	l	1447007	exact	chresonym	Phenacolimax (Madeirovitrina) portosantanus	Groh & Hemmen, 1986	1447006	Madeirovitrina portosantana	(Groh & Hemmen, 1986)	Europe	P	y				n	n
1140	0.0879551	Delima conspurcata	Delima conspurcata	Rossmaessler	Clausiliidae	27	h	1326351	manual	subspecies	Clausilia conspurcata	Rossmässler, 1836	1051295	Delima blanda conspurcata	(Rossmässler, 1836)	Europe	P	y				n	n
1858	0.141591	Discula discina	Discula discina	Lowe, 1852	Helicidae	21	h	1051331	manual	subspecies	Discula calcigena discina	(R. T. Lowe, 1852)	1051331	Discula calcigena discina	(R. T. Lowe, 1852)	Europe	P	y				n	n
1569	0.120858	Delima muralis	Delima (Semirugata) muralis	Küster	Clausiliidae	9	m	1326276	manual	subspecies	Clausilia muralis	Küster, 1860	1051307	Delima montenegrina muralis	(Küster, 1860)	Europe	P	y				n	n
1384	0.107564	Idyla kephissiae	Idyla kephissiae	Roth	Clausiliidae	12	m	1443125	manual	subspecies	Idyla bicristata kephissiae	J. R. Roth, 1855	1050322	Idyla bicristata	(Rossmässler, 1839)	Europe	P	y				n	n
2103	0.159263	Montenegrina irmengardis	Montenegrina irmengardis	Klemm, 1962	Clausiliidae	7	m	1326367	exact	subspecies	Montenegrina irmengardis	Klemm, 1962	1003989	Montenegrina rugilabris irmengardis	Klemm, 1962	Europe	P	y				n	n
1285	0.0997196	Albinaria carpathia	Albinaria carpathia	Bottger	Clausiliidae	1	l	1459734	manual	subspecies	Clausilia carpathia	O. Boettger, 1883	1050948	Albinaria olivieri carpathia	(O. Boettger, 1883)	Europe	P	y				n	n
1509	0.116671	Semilimax truncata	Semilimax truncata	Bottger	Vitrinidae	1	l	1461549	manual	taxon inquirendum	Vitrina (Semilimax) truncata	O. Boettger, 1884	944530	Semilimax semilimax	(J. Férussac, 1802)	Europe	P	y				n	n
2044	0.155226	Cochlodina commutata	Cochlodina commutata	Rossmaessler	Clausiliidae	33	h	1349622	manual	unaccepted	Clausilia commutata	Rossmässler, 1836	1051278	Cochlodina costata ungulata	(Rossmässler, 1835)	Europe	P	y				n	n
1526	0.11821	Monachoides rubiginosa	Monachoides rubiginosa	Schmidt, 1853	Hygromiidae	19	h	1474283	manual	unaccepted	Helix rubiginosa	A. Schmidt, 1853	1002467	Pseudotrichia rubiginosa	(Rossmässler, 1838)	Europe	P	y				n	n
1896	0.144494	Cochlodina incisa	Cochlodina incisa	Küster	Clausiliidae	11	m	1326304	manual	unaccepted	Clausilia incisa	Küster, 1876	1050086	Cochlodina bidens	(Linnaeus, 1758)	Europe	P	y				n	n
1576	0.121738	Geomitra coronata	Geomitra coronata	Deshayes, 1850	Helicidae	8	m	1433619	manual	unaccepted	Helix coronata	Deshayes, 1850	1002475	Serratorotula juliformis	(R. T. Lowe, 1852)	Europe	P	y				n	n
1447	0.112211	Tyrrhenaria tristis	Tyrrhenaria tristis	Pfeiffer, 1845	Helicidae	7	m	1056036	manual	unaccepted	Helix tristis	L. Pfeiffer, 1845	1002290	Tyrrhenaria ceratina	(Shuttleworth, 1843)	Europe	P	y				n	n
1158	0.0889574	Albinaria clara	Albinaria clara	Bottger	Clausiliidae	1	l	1459730	manual	unaccepted	Clausilia clara	O. Boettger, 1878	1050954	Albinaria praeclara rudis	(L. Pfeiffer, 1865)	Europe	P	y				n	n
2139	0.162174	Delima albida	Delima (Semirugata) albida	Küster	Clausiliidae	1	l	1056058	manual	unaccepted	Clausilia albida	L. Pfeiffer, 1846	1050121	Delima semirugata	(Rossmässler, 1836)	Europe	P	y				n	n
1382	0.107416	Delima crenulata	Delima crenulata	Rossmaessler	Clausiliidae	3	l	1348699	manual	unaccepted	Clausilia (Delima) crenulata	Rossmässler, 1836	1050106	Delima amoena	(L. Pfeiffer, 1848)	Europe	P	y				n	n
1343	0.104394	Caseolus dealbatus	Caseolus dealbatus	Lowe	Helicidae	1	l	1424432	manual	unaccepted	Helix (Helicella) dealbata	R. T. Lowe, 1831	1049977	Caseolus hartungi	(Albers, 1852)	Europe	P	y				n	n
1357	0.105469	Monacha parreysi	Monacha parreysi	Pfeiffer, 1853	Helicidae	4	l	1056197	manual	unaccepted	Helix parreyssi	L. Pfeiffer, 1853	1049694	Monacha cemenelea	(Risso, 1826)	Europe	P	y				n	n
1327	0.10347	Cernuella hamilcaris	Cernuella hamilcaris	Kobelt, 1877	Hygromiidae	2	l	1499811	manual	unaccepted	Helix hamilcaris	Kobelt, 1877	426375	Cernuella virgata	(Da Costa, 1778)	Europe	P	y				n	n
1629	0.125241	Bulimulus unicolor	Bulimulus unicolor	Sowerby, 1833	Bulimulidae	33	h	1064251	exact	accepted	Bulimulus unicolor	(G. B. Sowerby I, 1833)	1064251	Bulimulus unicolor	(G. B. Sowerby I, 1833)	North America	P	y				n	n
1469	0.113907	Drymaeus sulphureus	Drymaeus sulphureus	Pfeiffer	Bulimulidae	27	h	1339890	exact	accepted	Drymaeus sulphureus	(L. Pfeiffer, 1857)	1339890	Drymaeus sulphureus	(L. Pfeiffer, 1857)	North America	P	y				n	n
1460	0.113114	Ventridens acerra	Ventridens (Ventricallus) acerra	Lewis	Gastrodontidae	79	h	1351960	exact_subgenus	accepted	Ventridens acerra	(Lewis, 1871)	1351960	Ventridens acerra	(Lewis, 1871)	North America	P	y				n	n
2035	0.154611	Glyphyalinia cumberlandiana	Glyphyalinia (Glyphyalus) cumberlandiana	Clapp	Godwiniidae	23	h	1352069	exact_subgenus	accepted	Glyphyalinia cumberlandiana	(Clapp, 1919)	1352069	Glyphyalinia cumberlandiana	(Clapp, 1919)	North America	P	y				n	n
2015	0.153432	Mesomphix vulgatus	Mesomphix vulgatus	H. B. Baker	Godwiniidae	246	h	1351943	exact	accepted	Mesomphix vulgatus	H. B. Baker, 1933	1351943	Mesomphix vulgatus	H. B. Baker, 1933	North America	P	y				n	n
1175	0.0900382	Helicodiscus eigenmanni	Helicodiscus eigenmanni	Pilsbry, 1900	Helicodiscidae	107	h	1351626	exact	accepted	Helicodiscus eigenmanni	Pilsbry, 1900	1351626	Helicodiscus eigenmanni	Pilsbry, 1900	North America	P	y				n	n
1333	0.103758	Oreohelix peripherica	Oreohelix peripherica	Ancey, 1881	Oreohelicidae	71	h	1352302	exact	accepted	Oreohelix peripherica	(Ancey, 1881)	1352302	Oreohelix peripherica	(Ancey, 1881)	North America	P	y				n	n
1428	0.11085	Radiocentrum clappi	Radiocentrum clappi	Ferriss, 1904	Oreohelicidae	21	h	1352043	exact	accepted	Radiocentrum clappi	(Ferriss, 1904)	1352043	Radiocentrum clappi	(Ferriss, 1904)	North America	P	y				n	n
1690	0.129226	Liguus fasciatus	Liguus fasciatus	Müller, 1774	Orthalicidae	1544	h	1352122	exact	accepted	Liguus fasciatus	(O.F. Müller, 1774)	1352122	Liguus fasciatus	(O.F. Müller, 1774)	North America	P	y				n	n
1200	0.0920113	Orthalicus floridensis	Orthalicus floridensis	Pilsbry, 1891	Orthalicidae	43	h	1351649	exact	accepted	Orthalicus floridensis	Pilsbry, 1891	1351649	Orthalicus floridensis	Pilsbry, 1891	North America	P	y				n	n
1375	0.106781	Orthalicus princeps	Orthalicus princeps	Sowerby	Orthalicidae	84	h	1064236	exact	accepted	Orthalicus princeps	(Broderip, 1833)	1064236	Orthalicus princeps	(Broderip, 1833)	North America	P	y				n	n
1513	0.117242	Ashmunella townsendi	Ashmunella townsendi	Bartsch, 1904	Polygyridae	23	h	1351913	exact	accepted	Ashmunella townsendi	Bartsch, 1904	1351913	Ashmunella townsendi	Bartsch, 1904	North America	P	y				n	n
1533	0.118654	Linisa behrii	Linisa behrii	Gabb, 1865	Polygyridae	20	h	1065406	phonetic	accepted	Linisa behri	(Gabb, 1865)	1065406	Linisa behri	(Gabb, 1865)	North America	P	y				n	n
2062	0.156264	Lobosculum leporina	Lobosculum leporina	Gould, 1848	Polygyridae	48	h	1352217	manual	accepted	Daedalochila leporina	(Gould, 1848)	1352217	Daedalochila leporina	(Gould, 1848)	North America	P	y				n	n
1306	0.10187	Stenotrema spinosum	Stenotrema spinosum	Lea, 1830	Polygyridae	53	h	1352393	exact	accepted	Stenotrema spinosum	(I. Lea, 1831)	1352393	Stenotrema spinosum	(I. Lea, 1831)	North America	P	y				n	n
1142	0.088051	Triodopsis juxtidens	Triodopsis (Vagvolgyorbis) juxtidens	Pilsbry, 1894	Polygyridae	169	h	1352783	exact_subgenus	accepted	Triodopsis juxtidens	(Pilsbry, 1894)	1352783	Triodopsis juxtidens	(Pilsbry, 1894)	North America	P	y				n	n
1400	0.108688	Vespericola columbiana	Vespericola columbiana	Lea, 1838	Polygyridae	107	h	1352056	exact	accepted	Vespericola columbiana	(I. Lea, 1839)	1352056	Vespericola columbiana	(I. Lea, 1839)	North America	P	y				n	n
1535	0.11879	Succinea grosvenori	Succinea (Novisuccinea) grosvenori	Lea	Succineidae	78	h	1351664	phonetic	accepted	Succinea grosvenorii	I. Lea, 1864	1351664	Succinea grosvenorii	I. Lea, 1864	North America	P	y				n	n
1133	0.0873858	Succinea unicolor	Succinea (Novisuccinea) unicolor	Tryon, 1866	Succineidae	23	h	1351925	exact_subgenus	accepted	Succinea unicolor	Tryon, 1866	1351925	Succinea unicolor	Tryon, 1866	North America	P	y				n	n
1750	0.132901	Vertigo californica	Vertigo californica	Rowell	Vertiginidae	37	h	1430566	exact	accepted	Vertigo californica	(Rowell, 1862)	1430566	Vertigo californica	(Rowell, 1862)	North America	P	y				n	n
1645	0.125877	Masculus santaritana	Masculus santaritana	P. & F.	Xanthonycidae	17	h	1351855	manual	accepted	Sonorella santaritana	Pilsbry & Ferriss, 1915	1351855	Sonorella santaritana	Pilsbry & Ferriss, 1915	North America	P	y				n	n
1354	0.105225	Sonorella caerulifluminis	Sonorella caerulifluminis	Pilsbry & Ferriss	Xanthonycidae	20	h	1351555	exact	accepted	Sonorella caerulifluminis	Pilsbry & Ferriss, 1919	1351555	Sonorella caerulifluminis	Pilsbry & Ferriss, 1919	North America	P	y				n	n
1459	0.113082	Xerarionta areolata	Xerarionta areolata	Sowerby	Xanthonycidae	35	h	1065393	exact	accepted	Xerarionta areolata	(L. Pfeiffer, 1845)	1065393	Xerarionta areolata	(L. Pfeiffer, 1845)	North America	P	y				n	n
1267	0.0977896	Berendtia taylori	Berendtia taylori	Pfeiffer	Bulimulidae	9	m	1064244	exact	accepted	Berendtia taylori	(L. Pfeiffer, 1861)	1064244	Berendtia taylori	(L. Pfeiffer, 1861)	North America	P	y				n	n
2150	0.16314	Discus nigrimontanus	Discus nigrimontanus	Pilsbry, 1924	Discidae	7	m	1352270	exact	accepted	Discus nigrimontanus	(Pilsbry, 1924)	1352270	Discus nigrimontanus	(Pilsbry, 1924)	North America	P	y				n	n
1277	0.0985372	Helicodiscus notius	Helicodiscus notius	Hubricht, 1962	Helicodiscidae	12	m	1351776	exact	accepted	Helicodiscus notius	Hubricht, 1962	1351776	Helicodiscus notius	Hubricht, 1962	North America	P	y				n	n
1904	0.144985	Hemitrochus milleri	Hemitrochus milleri	Pfeiffer	Helminthoglyptidae	6	m	1441836	exact	accepted	Hemitrochus milleri	(L. Pfeiffer, 1867)	1441836	Hemitrochus milleri	(L. Pfeiffer, 1867)	North America	P	y				n	n
1632	0.125361	Sonorelix borregoensis	Sonorelix borregoensis	Berry	Helminthoglyptidae	10	m	1352780	exact	accepted	Sonorelix borregoensis	(S.S. Berry, 1929)	1352780	Sonorelix borregoensis	(S.S. Berry, 1929)	North America	P	y				n	n
1427	0.110622	Labyrinthus triplicatus	Labyrinthus triplicatus	Martens, 1868	Labyrinthidae	5	m	1064410	exact	accepted	Labyrinthus triplicatus	(E. von Martens, 1868)	1064410	Labyrinthus triplicatus	(E. von Martens, 1868)	North America	P	y				n	n
1103	0.0849024	Daedalochila chisosensis	Daedalochila chisosensis	Pilsbry, 1936	Polygyridae	10	m	1352039	exact	accepted	Daedalochila chisosensis	(Pilsbry, 1936)	1352039	Daedalochila chisosensis	(Pilsbry, 1936)	North America	P	y				n	n
1749	0.132893	Linisa ventrosula	Linisa ventrosula	Pfeiffer, 1845	Polygyridae	5	m	1065423	exact	accepted	Linisa ventrosula	(L. Pfeiffer, 1846)	1065423	Linisa ventrosula	(L. Pfeiffer, 1846)	North America	P	y				n	n
1176	0.0900771	Stenotrema florida	Stenotrema florida	Pilsbry, 1940	Polygyridae	5	m	1351647	exact	accepted	Stenotrema florida	Pilsbry, 1940	1351647	Stenotrema florida	Pilsbry, 1940	North America	P	y				n	n
2056	0.155895	Lamellaxis panamensis	Lamellaxis panamensis	Pilsbry, 1910	Subulinidae	11	m	1064320	exact	accepted	Lamellaxis panamensis	(Pilsbry, 1910)	1064320	Lamellaxis panamensis	(Pilsbry, 1910)	North America	P	y				n	n
1927	0.146939	Columella simplex	Columella simplex	Gould	Vertiginidae	9	m	1352382	exact	accepted	Columella simplex	(Gould, 1840)	1352382	Columella simplex	(Gould, 1840)	North America	P	y				n	n
1482	0.114725	Micrarionta guadalupiana	Micrarionta guadalupiana	Dall in Pilsbry & Vanatta	Xanthonycidae	6	m	1064428	exact	accepted	Micrarionta guadalupiana	(Dall, 1898)	1064428	Micrarionta guadalupiana	(Dall, 1898)	North America	P	y				n	n
1945	0.14832	Micrarionta intermedia	Micrarionta intermedia	Pilsbry, 1939	Xanthonycidae	6	m	1351698	exact	accepted	Micrarionta intermedia	Pilsbry, 1939	1351698	Micrarionta intermedia	Pilsbry, 1939	North America	P	y				n	n
1477	0.114564	Sonorella apache	Sonorella apache	Pilsbry & Ferriss	Xanthonycidae	7	m	1351517	exact	accepted	Sonorella apache	Pilsbry & Ferriss, 1915	1351517	Sonorella apache	Pilsbry & Ferriss, 1915	North America	P	y				n	n
2076	0.157333	Sonorella grahamensis	Sonorella grahamensis	Pilsbry & Ferriss	Xanthonycidae	6	m	1351659	exact	accepted	Sonorella grahamensis	Pilsbry & Ferriss, 1919	1351659	Sonorella grahamensis	Pilsbry & Ferriss, 1919	North America	P	y				n	n
1274	0.0983848	Drymaeus ghiesbreghti	Drymaeus ghiesbreghti	Pfeiffer	Bulimulidae	1	l	1065124	exact	accepted	Drymaeus ghiesbreghti	(L. Pfeiffer, 1866)	1065124	Drymaeus ghiesbreghti	(L. Pfeiffer, 1866)	North America	P	y				n	n
1961	0.149991	Drymaeus serperastrus	Drymaeus serperastrus	Say, 1830	Bulimulidae	1	l	1065118	near_1	accepted	Drymaeus serperastrum	(Say, 1829)	1065118	Drymaeus serperastrum	(Say, 1829)	North America	P	y				n	n
2038	0.154871	Euconulus maya	Euconulus (Pseudoguppya) maya	Pilsbry	Euconulidae	2	l	1064384	manual	accepted	Miradiscops maya	(Pilsbry, 1920)	1064384	Miradiscops maya	(Pilsbry, 1920)	North America	P	y				n	n
1784	0.136236	Velifera gabbi	Velifera gabbi	Binney	Euconulidae	2	l	1064113	exact	accepted	Velifera gabbi	W. G. Binney, 1879	1064113	Velifera gabbi	W. G. Binney, 1879	North America	P	y				n	n
1320	0.102667	Ventridens coelaxis	Ventridens coelaxis	Pilsbry	Gastrodontidae	3	l	1352053	exact	accepted	Ventridens coelaxis	(Pilsbry, 1899)	1352053	Ventridens coelaxis	(Pilsbry, 1899)	North America	P	y				n	n
1967	0.150447	Omphalina zonites	Omphalina zonites	Pfeiffer	Godwiniidae	4	l	1394425	manual	accepted	Helix zonites	L. Pfeiffer, 1846	1394425	Helix zonites	L. Pfeiffer, 1846	North America	P	y				n	n
1982	0.151211	Eremarionta orocopia	Eremarionta orocopia	Willett	Helminthoglyptidae	4	l	1352284	exact	accepted	Eremarionta orocopia	(Willett, 1939)	1352284	Eremarionta orocopia	(Willett, 1939)	North America	P	y				n	n
1753	0.133252	Helminthoglypta allynsmithi	Helminthoglypta allynsmithi	Pilsbry	Helminthoglyptidae	3	l	1351500	exact	accepted	Helminthoglypta allynsmithi	Pilsbry, 1939	1351500	Helminthoglypta allynsmithi	Pilsbry, 1939	North America	P	y				n	n
1966	0.150402	Helminthoglypta crotallina	Helminthoglypta crotallina	Berry	Helminthoglyptidae	3	l	1351605	phonetic	accepted	Helminthoglypta crotalina	S.S. Berry, 1928	1351605	Helminthoglypta crotalina	S.S. Berry, 1928	North America	P	y				n	n
1990	0.151609	Helminthoglypta torreonica	Helminthoglypta torreonica	Naranjo-Garcia, 1989	Helminthoglyptidae	1	l	1065037	manual	accepted	Sonorella torreonica	Naranjo-Garcia, 1989	1065037	Sonorella torreonica	Naranjo-Garcia, 1989	North America	P	y				n	n
1781	0.135991	Herpeteros inglesiana	Herpeteros inglesiana	Berry	Helminthoglyptidae	1	l	1064423	exact	accepted	Herpeteros inglesiana	(Berry, 1928)	1064423	Herpeteros inglesiana	(Berry, 1928)	North America	P	y				n	n
2200	0.166547	Rectoleacina pilsbryi	Rectoleacina pilsbryi	Richards	Oleacinidae	2	l	1064959	manual	accepted	Streptostyla pilsbryi	Richards, 1937	1064959	Streptostyla pilsbryi	Richards, 1937	North America	P	y				n	n
1498	0.115724	Salasiella guadalajarensis	Salasiella guadalajarensis	Pilsbry	Oleacinidae	2	l	1064926	exact	accepted	Salasiella guadalajarensis	Pilsbry & Cockerell, 1926	1064926	Salasiella guadalajarensis	Pilsbry & Cockerell, 1926	North America	P	y				n	n
2091	0.158184	Pallifera arizonensis	Pallifera arizonensis	Pilsbry, 1917	Philomycidae	1	l	1352777	exact	accepted	Pallifera arizonensis	(Pilsbry, 1917)	1352777	Pallifera arizonensis	(Pilsbry, 1917)	North America	P	y				n	n
1642	0.125665	Ashmunella mudgei	Ashmunella mudgei	Cheatum, 1971	Polygyridae	2	l	1351765	exact	accepted	Ashmunella mudgei	Cheatum, 1971	1351765	Ashmunella mudgei	Cheatum, 1971	North America	P	y				n	n
1787	0.136508	Mesodon sanus	Mesodon sanus	Clench & Archer, 1933	Polygyridae	1	l	1352365	exact	accepted	Mesodon sanus	(Clench & Archer, 1933)	1352365	Mesodon sanus	(Clench & Archer, 1933)	North America	P	y				n	n
1612	0.123948	Neohelix chadwicki	Neohelix chadwicki	Ferriss, 1907	Polygyridae	2	l	1352034	manual	accepted	Webbhelix chadwicki	(Ferriss, 1907)	1352034	Webbhelix chadwicki	(Ferriss, 1907)	North America	P	y				n	n
2079	0.157467	Vespericola shasta	Vespericola shasta	Berry, 1921	Polygyridae	3	l	1352373	exact	accepted	Vespericola shasta	(S.S. Berry, 1921)	1352373	Vespericola shasta	(S.S. Berry, 1921)	North America	P	y				n	n
1379	0.107126	Paravitrea blarina	Paravitrea blarina	Hubricht, 1963	Pristilomatidae	1	l	1351545	exact	accepted	Paravitrea blarina	Hubricht, 1963	1351545	Paravitrea blarina	Hubricht, 1963	North America	P	y				n	n
1457	0.112833	Paravitrea grimmi	Paravitrea grimmi	Hubricht, 1968	Pristilomatidae	1	l	1351663	exact	accepted	Paravitrea grimmi	Hubricht, 1968	1351663	Paravitrea grimmi	Hubricht, 1968	North America	P	y				n	n
1144	0.0880604	Pseudosubulina texoloensis	Pseudosubulina texoloensis	Pilsbry	Spiraxidae	2	l	1064092	exact	accepted	Pseudosubulina texoloensis	Pilsbry, 1899	1064092	Pseudosubulina texoloensis	Pilsbry, 1899	North America	P	y				n	n
2047	0.155308	Streptostyla supracostata	Streptostyla supracostata	Pilsbry, 1910	Spiraxidae	4	l	1064966	exact	accepted	Streptostyla supracostata	Pilsbry, 1910	1064966	Streptostyla supracostata	Pilsbry, 1910	North America	P	y				n	n
1584	0.122179	Streptostyla turgidula	Streptostyla turgidula	Pfeiffer	Spiraxidae	3	l	1065318	exact	accepted	Streptostyla turgidula	(L. Pfeiffer, 1856)	1065318	Streptostyla turgidula	(L. Pfeiffer, 1856)	North America	P	y				n	n
1258	0.0962315	Versutaxis rhoadsae	Versutaxis rhoadsae	Pilsbry	Spiraxidae	2	l	1065342	manual	accepted	Volutaxis rhoadsae	(Pilsbry, 1899)	1065342	Volutaxis rhoadsae	(Pilsbry, 1899)	North America	P	y				n	n
2183	0.165282	Leptinaria elisae	Leptinaria elisae	Tristram	Subulinidae	1	l	1064069	exact	accepted	Leptinaria elisae	Tristram, 1861	1064069	Leptinaria elisae	Tristram, 1861	North America	P	y				n	n
1114	0.0858559	Pulchriconus termitarum	Pulchriconus termitarum	Pilsbry, 1926	Thysanophoridae	1	l	1065045	manual	accepted	Microconus termitarum	Pilsbry, 1926	1065045	Microconus termitarum	Pilsbry, 1926	North America	P	y				n	n
1520	0.117814	Eucalodium decollatum	Eucalodium decollatum	Nyst	Urocoptidae	4	l	1065178	exact	accepted	Eucalodium decollatum	(Nyst, 1841)	1065178	Eucalodium decollatum	(Nyst, 1841)	North America	P	y				n	n
2133	0.161633	Gyrocion mirabilis	Gyrocion mirabilis	Pilsbry, 1903	Urocoptidae	2	l	1065198	exact	accepted	Gyrocion mirabilis	(Pilsbry, 1902)	1065198	Gyrocion mirabilis	(Pilsbry, 1902)	North America	P	y				n	n
1420	0.110382	Holospira anomala	Holospira anomala	Pilsbry, 1953	Urocoptidae	2	l	1064886	exact	accepted	Holospira anomala	Pilsbry, 1953	1064886	Holospira anomala	Pilsbry, 1953	North America	P	y				n	n
1249	0.0957635	Vertigo alabamensis	Vertigo alabamensis	Clapp	Vertiginidae	2	l	1351496	exact	accepted	Vertigo alabamensis	Clapp, 1915	1351496	Vertigo alabamensis	Clapp, 1915	North America	P	y				n	n
1518	0.117621	Vertigo nylanderi	Vertigo nylanderi	Sterki	Vertiginidae	1	l	1338150	exact	accepted	Vertigo nylanderi	Sterki, 1909	1338150	Vertigo nylanderi	Sterki, 1909	North America	P	y				n	n
1504	0.116481	Greggelix punctata	Greggelix punctata	Miller, 1981	Xanthonycidae	1	l	1064116	exact	accepted	Greggelix punctata	W. B. Miller, 1981	1064116	Greggelix punctata	W. B. Miller, 1981	North America	P	y				n	n
2121	0.160953	Leptarionta venusta	Leptarionta venusta	Gude	Xanthonycidae	3	l	1064118	exact	accepted	Leptarionta venusta	Gude, 1903	1064118	Leptarionta venusta	Gude, 1903	North America	P	y				n	n
1153	0.0886596	Sonorella anchana	Sonorella anchana	Berry	Xanthonycidae	3	l	1351506	exact	accepted	Sonorella anchana	S.S. Berry, 1948	1351506	Sonorella anchana	S.S. Berry, 1948	North America	P	y				n	n
1377	0.106808	Sonorella russelli	Sonorella russelli	Miller, 1984	Xanthonycidae	1	l	1351848	exact	accepted	Sonorella russelli	W.B. Miller, 1984	1351848	Sonorella russelli	W.B. Miller, 1984	North America	P	y				n	n
1603	0.123409	Trichodiscina hinkleyi	Trichodiscina hinkleyi	Pilsbry	Xanthonycidae	4	l	1064120	exact	accepted	Trichodiscina hinkleyi	Pilsbry, 1920	1064120	Trichodiscina hinkleyi	Pilsbry, 1920	North America	P	y				n	n
1581	0.122061	Haplotrema sportella	Haplotrema (Ancotrema) sportella	Gould	Haplotrematidae	81	h	1499616	exact	chresonym	Haplotrema (Ancotrema) sportella	(Gould, 1846)	1352745	Ancotrema sportella	(Gould, 1846)	North America	P	y				n	n
2164	0.164087	Holospira roemeri	Holospira (Metasoma) roemeri	Pfeiffer, 1848	Urocoptidae	68	h	1366574	exact_subgenus	chresonym	Holospira roemeri	(Pfeiffer, 1848)	1064294	Metastoma roemeri	(Pfeiffer, 1848)	North America	P	y				n	n
2165	0.164113	Vertigo oscariana	Vertigo (Vertillaria) oscariana	Sterki	Vertiginidae	16	h	1328465	exact	chresonym	Vertigo (Vertilla) oscariana	Sterki, 1890	1328463	Vertigo oscariana	Sterki, 1890	North America	P	y				n	n
2049	0.155509	Omphalina lucubratus	Omphalina lucubratus	Say	Godwiniidae	14	m	1516675	near_2	chresonym	Omphalina lucubrata	(Say, 1829)	1065374	Mesomphix lucubratus	(Say, 1829)	North America	P	y				n	n
1443	0.11185	Salasiella modesta	Salasiella (Perpusilla) modesta	Pfeiffer	Oleacinidae	8	m	1066334	exact	chresonym	Salasiella (Perpusilla) modesta	(L. Pfeiffer, 1862)	1065310	Salasiella modesta	(L. Pfeiffer, 1862)	North America	P	y				n	n
1210	0.0927231	Rabdotus artemisia	Rabdotus (Plicolumna) artemisia	Binney	Bulimulidae	3	l	1066043	exact	chresonym	Rabdotus (Plicolumna) artemisia	(Binney, 1861)	1065175	Rabdotus artemisia	(Binney, 1861)	North America	P	y				n	n
1694	0.129505	Salasiella corni	Salasiella (Perpusilla) corni	Richards	Oleacinidae	2	l	1066325	exact	chresonym	Salasiella (Salasiella) corni	Richards, 1939	1064925	Salasiella corni	Richards, 1939	North America	P	y				n	n
1426	0.110606	Salasiella subcylindrica	Salasiella (Perpusilla) subcylindrica	Pilsbry	Oleacinidae	2	l	1066332	exact	chresonym	Salasiella (Salasiella) subcylindrica	Pilsbry, 1903	1064930	Salasiella subcylindrica	Pilsbry, 1903	North America	P	y				n	n
1149	0.0882663	Pallifera wetherbyi	Pallifera wetherbyi	Webb	Philomycidae	2	l	1514358	exact	chresonym	Pallifera wetherbyi	W. G. Binney, 1874	1352456	Megapallifera wetherbyi	(W. G. Binney, 1874)	North America	P	y				n	n
1262	0.0968106	Streptostyla meridana	Streptostyla (Chersomitra) meridana	Morelet	Spiraxidae	1	l	1066372	exact	chresonym	Streptostyla (Streptostyla) meridana	(Morelet, 1849)	1065324	Streptostyla meridana	(Morelet, 1849)	North America	P	y				n	n
1485	0.114824	Sterkia calamitosa	Sterkia calamitosa	Pilsbry	Vertiginidae	3	l	1065088	exact	chresonym	Sterkia calamitosa	(Pilsbry, 1889)	1430551	Vertigo calamitosa	(Pilsbry, 1889)	North America	P	y				n	n
1256	0.0960592	Holospira cochisei	Holospira cochisei	Pilsbry & Ferriss, 1915	Urocoptidae	7	m	1352833	manual	subspecies	Holospira danielsi cochisei	Pisbry & Ferriss, 1915	1352770	Holospira danielsi	Pilsbry & Ferriss, 1915	North America	P	y				n	n
1983	0.151293	Sonorella verdensis	Sonorella verdensis	Pilsbry	Xanthonycidae	8	m	1365285	exact	subspecies	Sonorella verdensis	Pilsbry, 1939	1352994	Sonorella ambigua verdensis	Pilsbry, 1939	North America	P	y				n	n
1196	0.0916845	Microceramus floridanus	Microceramus floridanus	Pilsbry, 1898	Urocoptidae	23	h	1365779	exact	unaccepted	Microceramus floridanus	Pilsbry, 1898	1352321	Microceramus pontificus	(Gould, 1848)	North America	P	y				n	n
1799	0.1371	Vertigo elatior	Vertigo elatior	Sterki, 1894	Vertiginidae	20	h	1351627	exact	unaccepted	Vertigo elatior	Sterki, 1894	1352439	Vertigo ventricosa	(Morse, 1865)	North America	P	y				n	n
2054	0.155759	Sonorella rosemontensis	Sonorella rosemontensis	Pilsbry, 1939	Xanthonycidae	6	m	1365290	exact	unaccepted	Sonorella rosemontensis	Pilsbry, 1939	1065038	Sonorella walkeri	Pilsbry & Ferriss, 1915	North America	P	y				n	n
1606	0.123584	Succinea pronophobus	Succinea (Novisuccinea) pronophobus	Pilsbry, 1948	Succineidae	4	l	1365760	exact	unaccepted	Succinea (Novisuccinea) pronophobus	Pilsbry, 1948	1351951	Succinea wilsonii	I. Lea, 1864	North America	P	y				n	n
1824	0.139397	Anisospira orcutti	Anisospira orcutti	Dall, 1910	Urocoptidae	4	l	1291316	manual	unaccepted	Eucalodium (Anisospira) orcutti	Dall, 1910	1065189	Anisospira liebmanni	(L. Pfeiffer, 1846)	North America	P	y				n	n
1168	0.0896108	Auriculella auricula	Auriculella auricula	Férussac, 1821	Achatinellidae	28	h	1380944	exact	accepted	Auriculella auricula	(Férussac, 1821)	1380944	Auriculella auricula	(Férussac, 1821)	Oceania	P	y				n	n
2104	0.159266	Aspastus miltocheilus	Aspastus miltocheilus	Reeve	Bulimulidae	25	h	1312102	exact	accepted	Aspastus miltocheilus	(Reeve, 1848)	1312102	Aspastus miltocheilus	(Reeve, 1848)	Oceania	P	y				n	n
1536	0.11883	Kororia palaensis	Kororia palaensis	Semper	Euconulidae	18	h	875274	exact	accepted	Kororia palaensis	(C. Semper, 1870)	875274	Kororia palaensis	(C. Semper, 1870)	Oceania	P	y				n	n
1456	0.112786	Partula crassilabris	Partula crassilabris	Pease	Partulidae	16	h	986711	exact	accepted	Partula crassilabris	Pease, 1866	986711	Partula crassilabris	Pease, 1866	Oceania	P	y				n	n
2048	0.155474	Partula umbilicata	Partula umbilicata	Pease	Partulidae	36	h	986767	exact	accepted	Partula umbilicata	Pease, 1866	986767	Partula umbilicata	Pease, 1866	Oceania	P	y				n	n
1662	0.12711	Trochomorpha eurydice	Trochomorpha (Cotitrochus) eurydice	Gould	Trochomorphidae	24	h	1424160	exact_subgenus	accepted	Trochomorpha eurydice	(A. Gould, 1846)	1424160	Trochomorpha eurydice	(A. Gould, 1846)	Oceania	P	y				n	n
1437	0.111467	Amastra humilis	Amastra humilis	Newcomb	Amastridae	5	m	1487633	exact	accepted	Amastra humilis	(Newcomb, 1855)	1487633	Amastra humilis	(Newcomb, 1855)	Oceania	P	y				n	n
1227	0.0943004	Amastra mucronata	Amastra mucronata	Newcomb	Amastridae	13	m	1494607	exact	accepted	Amastra mucronata	(Newcomb, 1853)	1494607	Amastra mucronata	(Newcomb, 1853)	Oceania	P	y				n	n
1558	0.12004	Metamastra subrostrata	Metamastra subrostrata	Pfeiffer, 1859	Amastridae	8	m	1423727	manual	accepted	Amastra subrostrata	(L. Pfeiffer, 1859)	1423727	Amastra subrostrata	(L. Pfeiffer, 1859)	Oceania	P	y				n	n
1722	0.131312	Eumecostylus cleryi	Eumecostylus cleryi	Petit	Bulimulidae	8	m	1312119	exact	accepted	Eumecostylus cleryi	(Petit de la Saussaye, 1850)	1312119	Eumecostylus cleryi	(Petit de la Saussaye, 1850)	Oceania	P	y				n	n
1206	0.0922147	Megalacron ambrosis	Megalacron ambrosis	Angas	Camaenidae	11	m	1306168	near_1	accepted	Megalacron ambrosia	(Angas, 1868)	1306168	Megalacron ambrosia	(Angas, 1868)	Oceania	P	y				n	n
1608	0.123644	Andrefrancia calliope	Andrefrancia calliope	Crosse	Charopidae	5	m	1298553	exact	accepted	Andrefrancia calliope	(Crosse, 1869)	1298553	Andrefrancia calliope	(Crosse, 1869)	Oceania	P	y				n	n
1582	0.122079	Endodonta binaria	Endodonta binaria	Pfeiffer	Endodontidae	8	m	1264793	exact	accepted	Endodonta binaria	(L. Pfeiffer, 1856)	1264793	Endodonta binaria	(L. Pfeiffer, 1856)	Oceania	P	y				n	n
1800	0.137131	Endodonta lamellosa	Endodonta lamellosa	Férussac	Endodontidae	10	m	1258854	exact	accepted	Endodonta lamellosa	(Férussac, 1824)	1258854	Endodonta lamellosa	(Férussac, 1824)	Oceania	P	y				n	n
1253	0.095998	Nesodiscus huaheinensis	Nesodiscus huaheinensis	Pfeiffer	Endodontidae	10	m	1264781	exact	accepted	Nesodiscus huaheinensis	(L. Pfeiffer, 1853)	1264781	Nesodiscus huaheinensis	(L. Pfeiffer, 1853)	Oceania	P	y				n	n
1557	0.119976	Kaala subrutila	Kaala subrutila	Mighels	Euconulidae	5	m	1423282	exact	accepted	Kaala subrutila	(Mighels, 1845)	1423282	Kaala subrutila	(Mighels, 1845)	Oceania	P	y				n	n
2087	0.158076	Liardetia discordice	Liardetia (Ocenesia) discordice	Garrett	Euconulidae	9	m	875280	near_1	accepted	Liardetia discordiae	(Garrett, 1881)	875280	Liardetia discordiae	(Garrett, 1881)	Oceania	P	y				n	n
1796	0.136938	Palaua minor	Palaua minor	Semper	Euconulidae	5	m	1423982	exact	accepted	Palaua minor	(C. Semper, 1870)	1423982	Palaua minor	(C. Semper, 1870)	Oceania	P	y				n	n
1502	0.116324	Piena grandis	Piena grandis	H. B. Baker	Euconulidae	6	m	1422863	manual	accepted	Philonesia grandis	H. B. Baker, 1940	1422863	Philonesia grandis	H. B. Baker, 1940	Oceania	P	y				n	n
1702	0.130064	Partula lutea	Partula lutea	Lesson	Partulidae	14	m	986771	exact	accepted	Partula lutea	Lesson, 1831	986771	Partula lutea	Lesson, 1831	Oceania	P	y				n	n
1628	0.125232	Succinea cepulla	Succinea cepulla	Gould	Succineidae	10	m	1459883	exact	accepted	Succinea cepulla	A. Gould, 1846	1459883	Succinea cepulla	A. Gould, 1846	Oceania	P	y				n	n
1705	0.130359	Succinea tahitensis	Succinea tahitensis	Pfeiffer	Succineidae	5	m	1427613	exact	accepted	Succinea tahitensis	L. Pfeiffer, 1847	1427613	Succinea tahitensis	L. Pfeiffer, 1847	Oceania	P	y				n	n
1736	0.131782	Lyropupa microthauma	Lyropupa microthauma	Ancey	Vertiginidae	5	m	1513238	exact	accepted	Lyropupa microthauma	Ancey, 1904	1513238	Lyropupa microthauma	Ancey, 1904	Oceania	P	y				n	n
1434	0.111298	Apopitys andersonni	Apopitys andersonni	Cooke & Kondo, 1961	Achatinellidae	1	l	1380855	phonetic	accepted	Apopitys andersoni	C. M. Cooke & Y. Kondo, 1961	1380855	Apopitys andersoni	C. M. Cooke & Y. Kondo, 1961	Oceania	P	y				n	n
1284	0.099692	Pacificella macgregori	Pacificella macgregori	Pilsbry & Cooke	Achatinellidae	3	l	1486117	phonetic	accepted	Pacificella mcgregori	(Pilsbry & C. M. Cooke, 1915)	1486117	Pacificella mcgregori	(Pilsbry & C. M. Cooke, 1915)	Oceania	P	y				n	n
1864	0.142379	Strobilus dacryma	Strobilus dacryma	Cooke & Kondo, 1961	Achatinellidae	1	l	1380862	manual	accepted	Taitaa dacryma	C. M. Cooke & Y. Kondo, 1961	1380862	Taitaa dacryma	C. M. Cooke & Y. Kondo, 1961	Oceania	P	y				n	n
1668	0.127389	Tornatellaria henshawi	Tornatellaria henshawi	Ancey	Achatinellidae	1	l	1459054	exact	accepted	Tornatellaria henshawi	(Ancey, 1904)	1459054	Tornatellaria henshawi	(Ancey, 1904)	Oceania	P	y				n	n
2026	0.154306	Tornatellides comes	Tornatellides comes	Pilsbry & Cooke	Achatinellidae	2	l	1487090	exact	accepted	Tornatellides comes	C. M. Cooke & Pilsbry, 1915	1487090	Tornatellides comes	C. M. Cooke & Pilsbry, 1915	Oceania	P	y				n	n
1430	0.110923	Tornatellides kilauea	Tornatellides kilauea	Pilsbry & Cooke	Achatinellidae	2	l	1457444	exact	accepted	Tornatellides kilauea	Pilsbry & C. M. Cooke, 1915	1457444	Tornatellides kilauea	Pilsbry & C. M. Cooke, 1915	Oceania	P	y				n	n
2045	0.155249	Tornatellides terebra	Tornatellides terebra	Ancey	Achatinellidae	2	l	1487374	exact	accepted	Tornatellides terebra	(Ancey, 1904)	1487374	Tornatellides terebra	(Ancey, 1904)	Oceania	P	y				n	n
1649	0.126277	Amastra hitchcocki	Amastra hitchcocki	Cooke	Amastridae	2	l	1487631	exact	accepted	Amastra hitchcocki	C. M. Cooke, 1917	1487631	Amastra hitchcocki	C. M. Cooke, 1917	Oceania	P	y				n	n
1264	0.0972013	Amastrella albocincta	Amastrella albocincta	Pilsbry & Cooke, 1914	Amastridae	3	l	1487572	manual	accepted	Amastra albocincta	Pilsbry & C. M. Cooke, 1914	1487572	Amastra albocincta	Pilsbry & C. M. Cooke, 1914	Oceania	P	y				n	n
2186	0.16544	Leptachatina conicoides	Leptachatina conicoides	Sykes	Amastridae	1	l	1451364	exact	accepted	Leptachatina conicoides	Sykes, 1900	1451364	Leptachatina conicoides	Sykes, 1900	Oceania	P	y				n	n
1289	0.0998646	Planamastra spaldingi	Planamastra spaldingi	Cooke, 1933	Amastridae	3	l	1423688	exact	accepted	Planamastra spaldingi	C. M. Cooke, 1933	1423688	Planamastra spaldingi	C. M. Cooke, 1933	Oceania	P	y				n	n
2030	0.154481	Crystallopsis balcombei	Crystallopsis balcombei	Cox	Camaenidae	1	l	1306356	exact	accepted	Crystallopsis balcombei	(Cox, 1873)	1306356	Crystallopsis balcombei	(Cox, 1873)	Oceania	P	y				n	n
1303	0.101795	Andrefrancia gwendolinae	Andrefrancia gwendolinae	Preston	Charopidae	1	l	1298619	exact	accepted	Andrefrancia gwendolinae	(Preston, 1907)	1298619	Andrefrancia gwendolinae	(Preston, 1907)	Oceania	P	y				n	n
1677	0.128276	Ladronnellum mariannarum	Ladronnellum mariannarum	Quadras & Moellendorff	Charopidae	2	l	1258944	phonetic	accepted	Ladronellum mariannarum	(Quadras & Möllendorff, 1894)	1258944	Ladronellum mariannarum	(Quadras & Möllendorff, 1894)	Oceania	P	y				n	n
1855	0.141362	Trukcharopa trukana	Trukcharopa trukana	Solem & Solem	Charopidae	3	l	1258859	exact	accepted	Trukcharopa trukana	Solem, 1983	1258859	Trukcharopa trukana	Solem, 1983	Oceania	P	y				n	n
1835	0.140265	Pythia chalcostoma	Pythia chalcostoma	A. Adams, 1850	Ellobiidae	3	l	1343168	exact	accepted	Pythia chalcostoma	(A. Adams, 1851)	1343168	Pythia chalcostoma	(A. Adams, 1851)	Oceania	P	y				n	n
1263	0.0969863	Libera streptaxon	Libera streptaxon	Reeve	Endodontidae	2	l	1264364	exact	accepted	Libera streptaxon	(Reeve, 1852)	1264364	Libera streptaxon	(Reeve, 1852)	Oceania	P	y				n	n
1812	0.138208	Libera tumuloides	Libera tumuloides	Garrett	Endodontidae	4	l	1264813	exact	accepted	Libera tumuloides	(Garrett, 1872)	1264813	Libera tumuloides	(Garrett, 1872)	Oceania	P	y				n	n
2159	0.163962	Mautodontha acuticosta	Mautodontha acuticosta	Garrett	Endodontidae	2	l	1287477	near_2	accepted	Mautodontha acuticostata	(Garrett, 1884)	1287477	Mautodontha acuticostata	(Garrett, 1884)	Oceania	P	y				n	n
1791	0.136814	Mautodontha punctiperforata	Mautodontha punctiperforata	Garrett	Endodontidae	2	l	1287485	exact	accepted	Mautodontha punctiperforata	(Garrett, 1884)	1287485	Mautodontha punctiperforata	(Garrett, 1884)	Oceania	P	y				n	n
1194	0.0916178	Mendana dentaxis	Mendana dentaxis	H. B. Baker	Euconulidae	1	l	1379390	exact	accepted	Mendana dentaxis	H. B. Baker, 1938	1379390	Mendana dentaxis	H. B. Baker, 1938	Oceania	P	y				n	n
1125	0.086848	Piena inflata	Piena (Nukupiena) inflata	H. B. Baker	Euconulidae	1	l	1422880	manual	accepted	Philonesia inflata	H. B. Baker, 1940	1422880	Philonesia inflata	H. B. Baker, 1940	Oceania	P	y				n	n
1111	0.0857069	Piena rufobrunnea	Piena (Hionella) rufobrunnea	Ancey	Euconulidae	2	l	1423344	manual	accepted	Hiona rufobrunnea	(Ancey, 1904)	1423344	Hiona rufobrunnea	(Ancey, 1904)	Oceania	P	y				n	n
2069	0.156711	Halozonites schmeltziana	Halozonites schmeltziana	Garrett	Helicarionidae	1	l	1423994	manual	accepted	Orpiella schmeltziana	(Garrett, 1887)	1423994	Orpiella schmeltziana	(Garrett, 1887)	Oceania	P	y				n	n
1746	0.132584	Partula labrusca	Partula labrusca	Crampton & Cooke	Partulidae	1	l	986692	exact	accepted	Partula labrusca	Crampton & C. M. Cooke, 1953	986692	Partula labrusca	Crampton & C. M. Cooke, 1953	Oceania	P	y				n	n
1101	0.0848861	Partula levistriata	Partula levistriata	Crampton	Partulidae	1	l	986702	exact	accepted	Partula levistriata	Crampton, 1956	986702	Partula levistriata	Crampton, 1956	Oceania	P	y				n	n
1688	0.129075	Partula pacifica	Partula pacifica	Pfeiffer	Partulidae	3	l	888419	exact	accepted	Partula pacifica	L. Pfeiffer, 1854	888419	Partula pacifica	L. Pfeiffer, 1854	Oceania	P	y				n	n
1794	0.136885	Ouagapia ratusukuni	Ouagapia ratusukuni	Cooke	Rhytididae	1	l	1423745	exact	accepted	Ouagapia ratusukuni	C. M. Cooke, 1942	1423745	Ouagapia ratusukuni	C. M. Cooke, 1942	Oceania	P	y				n	n
1783	0.136026	Succinea apicalis	Succinea apicalis	Ancey	Succineidae	1	l	1513755	exact	accepted	Succinea apicalis	Ancey, 1904	1513755	Succinea apicalis	Ancey, 1904	Oceania	P	y				n	n
1737	0.131788	Succinea manuana	Succinea manuana	Gould	Succineidae	2	l	1306096	exact	accepted	Succinea manuana	A. Gould, 1846	1306096	Succinea manuana	A. Gould, 1846	Oceania	P	y				n	n
1721	0.13131	Succinea pallida	Succinea pallida	Pfeiffer	Succineidae	3	l	1427611	exact	accepted	Succinea pallida	L. Pfeiffer, 1847	1427611	Succinea pallida	L. Pfeiffer, 1847	Oceania	P	y				n	n
1566	0.120708	Succinea quadrasi	Succinea quadrasi	Moellendorff	Succineidae	3	l	1419255	exact	accepted	Succinea quadrasi	Möllendorff, 1894	1419255	Succinea quadrasi	Möllendorff, 1894	Oceania	P	y				n	n
2158	0.163822	Brazieria obesa	Brazieria obesa	H. B. Baker	Trochomorphidae	1	l	1424101	exact	accepted	Brazieria obesa	H. B. Baker, 1941	1424101	Brazieria obesa	H. B. Baker, 1941	Oceania	P	y				n	n
1261	0.0965887	Achatinella livida	Achatinella (Achatinellastrum) livida	Swainson	Achatinellidae	56	h	1486156	exact	chresonym	Achatinella (Achatinellastrum) livida	Swainson, 1828	1486153	Achatinella livida	Swainson, 1828	Oceania	P	y				n	n
1719	0.13127	Achatinella phaeozona	Achatinella (Achatinellastrum) phaeozona	Gulick	Achatinellidae	12	m	1486183	exact	chresonym	Achatinella (Achatinellastrum) phaeozona	Gulick, 1856	1486180	Achatinella phaeozona	Gulick, 1856	Oceania	P	y				n	n
1589	0.122378	Placostylus palmarum	Placostylus (Placocharis) palmarum	Mousson, 1869	Bulimulidae	10	m	1312435	exact_subgenus	chresonym	Placostylus palmarum	(Mousson, 1869)	1312145	Placocharis palmarum	(Mousson, 1869)	Oceania	P	y				n	n
1120	0.0862568	Lyropupa mirabilis	Lyropupa (Lyropupilla) mirabilis	Ancey, 1890	Vertiginidae	9	m	1513282	exact	chresonym	Lyropupa (Lyropupilla) mirabilis	(Ancey, 1890)	1513262	Lyropupa mirabilis	(Ancey, 1890)	Oceania	P	y				n	n
1807	0.137837	Achatinella spaldingi	Achatinella (Achatinellastrum) spaldingi	Pilsbry & Cooke, 1914	Achatinellidae	2	l	1486193	exact	chresonym	Achatinella (Achatinellastrum) spaldingi	Pilsbry & C. M. Cooke, 1914	1486192	Achatinella spaldingi	Pilsbry & C. M. Cooke, 1914	Oceania	P	y				n	n
1121	0.0863297	Partulina dolei	Partulina (Partulinella) dolei	Baldwin	Achatinellidae	4	l	1452634	exact	chresonym	Partulina (Partulina) dolei	Baldwin, 1895	1452629	Partulina dolei	(Baldwin, 1895)	Oceania	P	y				n	n
1234	0.0949948	Partulina grisea	Partulina (Baldwinia) grisea	Newcomb, 1854	Achatinellidae	2	l	1486798	exact	chresonym	Partulina (Baldwinia) grisea	Newcomb, 1854	1486797	Partulina grisea	(Newcomb, 1854)	Oceania	P	y				n	n
1631	0.125315	Euconulus gaetanoi	Euconulus (Nesoconulus) gaetanoi	Pilsbry & Vanatta, 1908	Euconulidae	3	l	1423941	exact	chresonym	Euconulus (Nesoconulus) gaetanoi	(Pilsbry & Vanatta, 1908)	1423939	Euconulus gaetanoi	(Pilsbry & Vanatta, 1908)	Oceania	P	y				n	n
1908	0.145178	Hiona cultrata	Hiona (Minororbis) cultrata	Gould	Euconulidae	1	l	1423329	exact	chresonym	Hiona (Minororbis) cultrata	(A. Gould, 1846)	1423326	Hiona cultrata	(A. Gould, 1846)	Oceania	P	y				n	n
1179	0.0903971	Hiona monticola	Hiona (Insulorbis) monticola	H. B. Baker	Euconulidae	2	l	1423292	exact	chresonym	Hiona (Insulorbis) monticola	H. B. Baker, 1940	1422887	Hiona monticola	H. B. Baker, 1940	Oceania	P	y				n	n
2111	0.160168	Microcystis saintjohni	Microcystis (Leurocystis) saintjohni	H. B. Baker	Euconulidae	1	l	1379501	exact	chresonym	Microcystis (Leurocystis) saintjohni	H. B. Baker, 1938	1379502	Microcystis saintjohni	H. B. Baker, 1938	Oceania	P	y				n	n
1944	0.148287	Philonesia gouveiana	Philonesia (Aa) gouveiana	H. B. Baker	Euconulidae	2	l	1423215	exact	chresonym	Philonesia (Aa) gouveiana	H. B. Baker, 1940	1422874	Philonesia gouveiana	H. B. Baker, 1940	Oceania	P	y				n	n
1561	0.120291	Philonesia mapulehuae	Philonesia (Aa) mapulehuae	H. B. Baker	Euconulidae	1	l	1423214	exact	chresonym	Philonesia (Aa) mapulehuae	H. B. Baker, 1940	1422873	Philonesia mapulehuae	H. B. Baker, 1940	Oceania	P	y				n	n
1296	0.10119	Piena hiloi	Piena (Hiloaa) hiloi	H. B. Baker	Euconulidae	1	l	1423197	manual	chresonym	Philonesia (Hilooa) hiloi	H. B. Baker, 1940	1422870	Philonesia hiloi	H. B. Baker, 1940	Oceania	P	y				n	n
1640	0.125644	Succinea kuhnsi	Succinea kuhnsi	Ancey	Succineidae	4	l	1327185	exact	chresonym	Succinea kuhnsi	Ancey, 1904	1327184	Catinella kuhnsi	(Ancey, 1904)	Oceania	P	y				n	n
1943	0.148133	Trochomorpha corallina	Trochomorpha (Lauhala) corallina	Mousson	Trochomorphidae	3	l	1424145	exact	chresonym	Trochomorpha (Lauhala) corallina	Mousson, 1870	1424141	Trochomorpha corallina	Mousson, 1870	Oceania	P	y				n	n
1881	0.143414	Dendrotrochus cleryi	Dendrotrochus cleryi	Recluz	Helicarionidae	23	h	1337483	manual	unaccepted	Helix (Carocolla) cleryi	Récluz, 1854	1337481	Dendrotrochus cineraceus	(Hombron & Jacquinot, 1841)	Oceania	P	y				n	n
1669	0.127423	Partula fusca	Partula fusca	Pease	Partulidae	28	h	957038	exact	unaccepted	Partula fusca	Pease, 1866	957035	Partula navigatoria	(L. Pfeiffer, 1849)	Oceania	P	y				n	n
2194	0.166035	Allopeas mauritianum	Allopeas mauritianum	Pfeiffer	Subulinidae	21	h	1289329	exact	unaccepted	Allopeas mauritianum	(L. Pfeiffer, 1853)	875197	Allopeas clavulinum	(Potiez & Michaud, 1838)	Oceania	P	y				n	n
2053	0.155734	Cookeconcha contorta	Cookeconcha contorta	Férussac, 1824	Endodontidae	3	l	1264717	exact	unaccepted	Cookeconcha contorta	(Quoy & Gaimard, 1825)	1475029	Cookeconcha intercarinata	(Mighels, 1845)	Oceania	P	y				n	n
1276	0.0984931	Partula coxi	Partula coxi	Hartman	Partulidae	4	l	888411	exact	unaccepted	Partula coxi	Hartman, 1885	888408	Partula micans	L. Pfeiffer, 1853	Oceania	P	y				n	n
1260	0.0964333	Pseudomphalus fabrei	Pseudomphalus fabrei	Crosse	Rhytididae	1	l	882908	manual	unaccepted	Diplomphalus fabrei	Crosse, 1875	882906	Pseudomphalus megei	(Lambert, 1873)	Oceania	P	y				n	n
1164	0.0894179	Drymaeus trigonostomus	Drymaeus trigonostomus	Jonas	Bulimulidae	27	h	1368011	exact	accepted	Drymaeus trigonostomus	(Jonas, 1844)	1368011	Drymaeus trigonostomus	(Jonas, 1844)	South America	P	y				n	n
1310	0.102051	Bostryx peruvianus	Bostryx peruvianus	Pilsbry, 1944	Bulimulidae	5	m	1452049	exact	accepted	Bostryx peruvianus	(Pilsbry, 1944)	1452049	Bostryx peruvianus	(Pilsbry, 1944)	South America	P	y				n	n
1209	0.0925559	Bostryx reentsi	Bostryx (Platybostryx) reentsi	Philippi	Bulimulidae	8	m	1343111	exact_subgenus	accepted	Bostryx reentsi	(Philippi, 1851)	1343111	Bostryx reentsi	(Philippi, 1851)	South America	P	y				n	n
1850	0.141086	Eurytus superstriatus	Eurytus superstriatus	Sowerby	Bulimulidae	7	m	1263325	manual	accepted	Plekocheilus superstriatus	(G. B. Sowerby III, 1890)	1263325	Plekocheilus superstriatus	(G. B. Sowerby III, 1890)	South America	P	y				n	n
1676	0.128218	Rhinus heterotrichus	Rhinus heterotrichus	Moricand	Bulimulidae	7	m	1293043	exact	accepted	Rhinus heterotrichus	(S. Moricand, 1836)	1293043	Rhinus heterotrichus	(S. Moricand, 1836)	South America	P	y				n	n
1620	0.124676	Labyrinthus dunkeri	Labyrinthus dunkeri	Pfeiffer, 1852	Labyrinthidae	8	m	1369101	exact	accepted	Labyrinthus dunkeri	(Reeve, 1852)	1369101	Labyrinthus dunkeri	(Reeve, 1852)	South America	P	y				n	n
2041	0.154997	Megalobulimus lichtensteini	Megalobulimus lichtensteini	Albers	Megalobulimidae	14	m	1451784	exact	accepted	Megalobulimus lichtensteini	Albers, 1854	1451784	Megalobulimus lichtensteini	Albers, 1854	South America	P	y				n	n
1350	0.104875	Megalobulimus separabilis	Megalobulimus separabilis	Fulton	Megalobulimidae	10	m	882457	exact	accepted	Megalobulimus separabilis	(Fulton, 1903)	882457	Megalobulimus separabilis	(Fulton, 1903)	South America	P	y				n	n
1965	0.150235	Bahiensis bahiensis	Bahiensis bahiensis	Moricand	Odontostomidae	7	m	1337834	exact	accepted	Bahiensis bahiensis	(S. Moricand, 1834)	1337834	Bahiensis bahiensis	(S. Moricand, 1834)	South America	P	y				n	n
1797	0.137004	Systrophia heligmoida	Systrophia (Entodina) heligmoida	Orbigny, 1835	Scolodontidae	9	m	1424829	exact_subgenus	accepted	Systrophia heligmoida	(d'Orbigny, 1835)	1424829	Systrophia heligmoida	(d'Orbigny, 1835)	South America	P	y				n	n
1474	0.114136	Brachypodella trinitaria	Brachypodella trinitaria	Pfeiffer, 1860	Urocoptidae	13	m	1511086	exact	accepted	Brachypodella trinitaria	(L. Pfeiffer, 1860)	1511086	Brachypodella trinitaria	(L. Pfeiffer, 1860)	South America	P	y				n	n
1878	0.14306	Fernandezia cylindrella	Fernandezia cylindrella	Odhner	Achatinellidae	1	l	1380894	exact	accepted	Fernandezia cylindrella	Odhner, 1922	1380894	Fernandezia cylindrella	Odhner, 1922	South America	P	y				n	n
1769	0.135019	Simpulopsis tryoni	Simpulopsis tryoni	Pilsbry	Amphibulimidae	2	l	1448157	exact	accepted	Simpulopsis tryoni	Pilsbry, 1899	1448157	Simpulopsis tryoni	Pilsbry, 1899	South America	P	y				n	n
1448	0.112364	Bostryx andoicus	Bostryx andoicus	Morelet	Bulimulidae	2	l	1321576	exact	accepted	Bostryx andoicus	(Morelet, 1863)	1321576	Bostryx andoicus	(Morelet, 1863)	South America	P	y				n	n
1778	0.135713	Bostryx angiportus	Bostryx angiportus	Pilsbry, 1932	Bulimulidae	3	l	1321578	exact	accepted	Bostryx angiportus	(Pilsbry, 1932)	1321578	Bostryx angiportus	(Pilsbry, 1932)	South America	P	y				n	n
1213	0.0929264	Bostryx atacamensis	Bostryx atacamensis	Pfeiffer	Bulimulidae	2	l	1321582	exact	accepted	Bostryx atacamensis	(L. Pfeiffer, 1856)	1321582	Bostryx atacamensis	(L. Pfeiffer, 1856)	South America	P	y				n	n
1861	0.142012	Bostryx bilineatus	Bostryx (Lissoacme) bilineatus	Sowerby	Bulimulidae	3	l	1321591	exact_subgenus	accepted	Bostryx bilineatus	(G. B. Sowerby I, 1833)	1321591	Bostryx bilineatus	(G. B. Sowerby I, 1833)	South America	P	y				n	n
2001	0.15258	Bostryx chacoensis	Bostryx (Lissoacme) chacoensis	Preston	Bulimulidae	1	l	1325069	exact_subgenus	accepted	Bostryx chacoensis	(Preston, 1907)	1325069	Bostryx chacoensis	(Preston, 1907)	South America	P	y				n	n
1493	0.115426	Bostryx extensus	Bostryx (Geopyrgus) extensus	Haas	Bulimulidae	1	l	1341703	exact_subgenus	accepted	Bostryx extensus	(Haas, 1955)	1341703	Bostryx extensus	(Haas, 1955)	South America	P	y				n	n
1720	0.131285	Bostryx subelatus	Bostryx subelatus	Haas	Bulimulidae	2	l	1348590	exact	accepted	Bostryx subelatus	(Haas, 1948)	1348590	Bostryx subelatus	(Haas, 1948)	South America	P	y				n	n
2185	0.165398	Bostryx williamsi	Bostryx williamsi	Pfeiffer	Bulimulidae	1	l	1348629	exact	accepted	Bostryx williamsi	(L. Pfeiffer, 1858)	1348629	Bostryx williamsi	(L. Pfeiffer, 1858)	South America	P	y				n	n
1650	0.126293	Drymaeus bogotensis	Drymaeus bogotensis	Pfeiffer	Bulimulidae	1	l	1364226	exact	accepted	Drymaeus bogotensis	(L. Pfeiffer, 1855)	1364226	Drymaeus bogotensis	(L. Pfeiffer, 1855)	South America	P	y				n	n
2068	0.156659	Drymaeus eucosmetus	Drymaeus eucosmetus	Haas	Bulimulidae	1	l	1364208	exact	accepted	Drymaeus eucosmetus	Haas, 1955	1364208	Drymaeus eucosmetus	Haas, 1955	South America	P	y				n	n
2084	0.157729	Drymaeus interpictus	Drymaeus interpictus	Martens	Bulimulidae	2	l	1449546	exact	accepted	Drymaeus interpictus	(E. von Martens, 1867)	1449546	Drymaeus interpictus	(E. von Martens, 1867)	South America	P	y				n	n
2189	0.165621	Drymaeus mexicanus	Drymaeus mexicanus	Lamarck, 1822	Bulimulidae	2	l	1367965	exact	accepted	Drymaeus mexicanus	(Lamarck, 1822)	1367965	Drymaeus mexicanus	(Lamarck, 1822)	South America	P	y				n	n
2025	0.154172	Drymaeus muliebris	Drymaeus muliebris	Reeve	Bulimulidae	1	l	1367972	exact	accepted	Drymaeus muliebris	(Reeve, 1849)	1367972	Drymaeus muliebris	(Reeve, 1849)	South America	P	y				n	n
1440	0.111549	Drymaeus pergracilis	Drymaeus pergracilis	Haas	Bulimulidae	1	l	1367983	exact	accepted	Drymaeus pergracilis	(Rolle, 1904)	1367983	Drymaeus pergracilis	(Rolle, 1904)	South America	P	y				n	n
1573	0.12127	Drymaeus regularis	Drymaeus regularis	Fulton	Bulimulidae	1	l	1367918	exact	accepted	Drymaeus regularis	Fulton, 1905	1367918	Drymaeus regularis	Fulton, 1905	South America	P	y				n	n
1466	0.113792	Drymaeus serratus	Drymaeus serratus	Pfeiffer	Bulimulidae	3	l	1293179	exact	accepted	Drymaeus serratus	(L. Pfeiffer, 1855)	1293179	Drymaeus serratus	(L. Pfeiffer, 1855)	South America	P	y				n	n
2115	0.160406	Drymaeus similaris	Drymaeus similaris	Moricand	Bulimulidae	2	l	1293180	exact	accepted	Drymaeus similaris	(J. Moricand, 1856)	1293180	Drymaeus similaris	(J. Moricand, 1856)	South America	P	y				n	n
2171	0.164442	Drymaeus virginalis	Drymaeus virginalis	Pfeiffer	Bulimulidae	4	l	1368021	exact	accepted	Drymaeus virginalis	(L. Pfeiffer, 1856)	1368021	Drymaeus virginalis	(L. Pfeiffer, 1856)	South America	P	y				n	n
1348	0.104729	Dryptus funcki	Dryptus funcki	Nyst	Bulimulidae	4	l	1308660	phonetic	accepted	Dryptus funckii	(Nyst, 1843)	1308660	Dryptus funckii	(Nyst, 1843)	South America	P	y				n	n
1181	0.0906232	Eurytus cardinalis	Eurytus cardinalis	Pfeiffer	Bulimulidae	3	l	1063231	manual	accepted	Plekocheilus cardinalis	(L. Pfeiffer, 1853)	1063231	Plekocheilus cardinalis	(L. Pfeiffer, 1853)	South America	P	y				n	n
2109	0.159878	Eurytus guentheri	Eurytus guentheri	Sowerby	Bulimulidae	1	l	1263316	manual	accepted	Plekocheilus guentheri	(G. B. Sowerby III, 1892)	1263316	Plekocheilus guentheri	(G. B. Sowerby III, 1892)	South America	P	y				n	n
1926	0.146828	Naesiotus elaeodes	Naesiotus (Granitza) elaeodes	Dall	Bulimulidae	1	l	1508290	exact_subgenus	accepted	Naesiotus elaeodes	(Dall, 1917)	1508290	Naesiotus elaeodes	(Dall, 1917)	South America	P	y				n	n
1726	0.131399	Rhinus velutinahispidus	Rhinus velutinahispidus	Moricand	Bulimulidae	1	l	1293098	phonetic	accepted	Rhinus velutinohispidus	(S. Moricand, 1836)	1293098	Rhinus velutinohispidus	(S. Moricand, 1836)	South America	P	y				n	n
2061	0.156219	Scutalus chiletensis	Scutalus chiletensis	Weyrauch, 1967	Bulimulidae	2	l	1449348	exact	accepted	Scutalus chiletensis	Weyrauch, 1967	1449348	Scutalus chiletensis	Weyrauch, 1967	South America	P	y				n	n
1651	0.126308	Scutalus coraformis	Scutalus coraformis	Pilsbry	Bulimulidae	1	l	1452342	near_1	accepted	Scutalus coraeformis	(Pilsbry, 1897)	1452342	Scutalus coraeformis	(Pilsbry, 1897)	South America	P	y				n	n
1421	0.110471	Scutalus revinctus	Scutalus revinctus	Hupe	Bulimulidae	4	l	1476506	manual	accepted	Bocourtia revinctus	(Hupé, 1857)	1476506	Bocourtia revinctus	(Hupé, 1857)	South America	P	y				n	n
1754	0.133256	Thaumastus melanocheilus	Thaumastus melanocheilus	Nyst	Bulimulidae	4	l	1309013	exact	accepted	Thaumastus melanocheilus	(Nyst, 1845)	1309013	Thaumastus melanocheilus	(Nyst, 1845)	South America	P	y				n	n
2071	0.156782	Columbinia atracta	Columbinia atracta	Pilsbry	Clausiliidae	1	l	1291505	exact	accepted	Columbinia atracta	(Pilsbry, 1949)	1291505	Columbinia atracta	(Pilsbry, 1949)	South America	P	y				n	n
1626	0.125161	Columbinia columbiana	Columbinia columbiana	Polinski	Clausiliidae	2	l	1291510	exact	accepted	Columbinia columbiana	(Polinski, 1924)	1291510	Columbinia columbiana	(Polinski, 1924)	South America	P	y				n	n
1104	0.0850297	Columbinia epistomium	Columbinia epistomium	Küster	Clausiliidae	3	l	1291511	exact	accepted	Columbinia epistomium	(Küster, 1847)	1291511	Columbinia epistomium	(Küster, 1847)	South America	P	y				n	n
1236	0.095068	Columbinia gracilis	Columbinia gracilis	Pilsbry, 1949	Clausiliidae	2	l	1291512	exact	accepted	Columbinia gracilis	(Pilsbry, 1949)	1291512	Columbinia gracilis	(Pilsbry, 1949)	South America	P	y				n	n
1298	0.101421	Gracilinenia filocostulata	Gracilinenia filocostulata	Lubomirski	Clausiliidae	4	l	1291539	exact	accepted	Gracilinenia filocostulata	(Lubomirski, 1879)	1291539	Gracilinenia filocostulata	(Lubomirski, 1879)	South America	P	y				n	n
2151	0.163144	Peruinia peruana	Peruinia peruana	Troschel	Clausiliidae	3	l	1291476	exact	accepted	Peruinia peruana	(Troschel, 1847)	1291476	Peruinia peruana	(Troschel, 1847)	South America	P	y				n	n
1305	0.101823	Zilchiella grandiportus	Zilchiella grandiportus	Weyrauch	Clausiliidae	3	l	1291567	exact	accepted	Zilchiella grandiportus	Weyrauch, 1957	1291567	Zilchiella grandiportus	Weyrauch, 1957	South America	P	y				n	n
2131	0.161555	Epiphragmophora estella	Epiphragmophora estella	d'Orbigny	Epiphragmophoridae	4	l	1252521	exact	accepted	Epiphragmophora estella	(d'Orbigny, 1835)	1252521	Epiphragmophora estella	(d'Orbigny, 1835)	South America	P	y				n	n
1752	0.133106	Labyrinthus manueli	Labyrinthus manueli	Higgins, 1872	Labyrinthidae	3	l	1369107	exact	accepted	Labyrinthus manueli	Higgins, 1872	1369107	Labyrinthus manueli	Higgins, 1872	South America	P	y				n	n
1775	0.135669	Labyrinthus sieversi	Labyrinthus sieversi	Martens, 1889	Labyrinthidae	2	l	1369108	exact	accepted	Labyrinthus sieversi	(E. von Martens, 1889)	1369108	Labyrinthus sieversi	(E. von Martens, 1889)	South America	P	y				n	n
2000	0.152563	Burringtonia leucotrema	Burringtonia leucotrema	Beck	Odontostomidae	3	l	1448108	exact	accepted	Burringtonia leucotrema	(Beck, 1837)	1448108	Burringtonia leucotrema	(Beck, 1837)	South America	P	y				n	n
1514	0.117456	Odontostomus odontostomus	Odontostomus odontostomus	Sowerby	Odontostomidae	4	l	1337752	exact	accepted	Odontostomus odontostomus	(G. B. Sowerby I, 1824)	1337752	Odontostomus odontostomus	(G. B. Sowerby I, 1824)	South America	P	y				n	n
1273	0.0982783	Corona approximata	Corona (Melaniorthalicus) approximata	Fulton	Orthalicidae	1	l	1427842	manual	accepted	Porphyrobaphe approximata	Fulton, 1896	1427842	Porphyrobaphe approximata	Fulton, 1896	South America	P	y				n	n
1996	0.151903	Corona pfeifferi	Corona pfeifferi	Hidalgo	Orthalicidae	1	l	1449783	exact	accepted	Corona pfeifferi	(Hidalgo, 1869)	1449783	Corona pfeifferi	(Hidalgo, 1869)	South America	P	y				n	n
1337	0.103924	Pupoides paredisii	Pupoides (Ischnopupoides) paredisii	d'Orbigny, 1835	Pupillidae	4	l	1452089	phonetic	accepted	Pupoides paredesii	(d'Orbigny, 1835)	1452089	Pupoides paredesii	(d'Orbigny, 1835)	South America	P	y				n	n
1394	0.108188	Drepanostomella ammoniformis	Drepanostomella ammoniformis	Orbigny, 1835	Scolodontidae	1	l	1451066	exact	accepted	Drepanostomella ammoniformis	(d'Orbigny, 1835)	1451066	Drepanostomella ammoniformis	(d'Orbigny, 1835)	South America	P	y				n	n
1505	0.116509	Systrophia alicea	Systrophia (Systrophiella) alicea	Guppy, 1871	Scolodontidae	2	l	1512974	exact_subgenus	accepted	Systrophia alicea	(Guppy, 1871)	1512974	Systrophia alicea	(Guppy, 1871)	South America	P	y				n	n
1555	0.119883	Scolodonta suborbicula	Scolodonta suborbicula	Dohrn, 1822	Streptaxidae	2	l	1451694	exact	accepted	Scolodonta suborbicula	(Dohrn, 1882)	1451694	Scolodonta suborbicula	(Dohrn, 1882)	South America	P	y				n	n
1293	0.100796	Streptartemon crossei	Streptartemon crossei	Pfeiffer, 1867	Streptaxidae	1	l	1339892	manual	accepted	Streptaxis crossei	L. Pfeiffer, 1867	1339892	Streptaxis crossei	L. Pfeiffer, 1867	South America	P	y				n	n
1772	0.135373	Streptaxis comboides	Streptaxis comboides	d'Orbigny, 1835	Streptaxidae	1	l	1448278	manual	accepted	Streptartemon comboides	(d'Orbigny, 1835)	1448278	Streptartemon comboides	(d'Orbigny, 1835)	South America	P	y				n	n
1484	0.114798	Rhodea gigantea	Rhodea gigantea	Mousson	Subulinidae	1	l	1427802	exact	accepted	Rhodea gigantea	Mousson, 1873	1427802	Rhodea gigantea	Mousson, 1873	South America	P	y				n	n
1871	0.142697	Synapterpes coronatus	Synapterpes coronatus	Pfeiffer	Subulinidae	2	l	1448239	exact	accepted	Synapterpes coronatus	(L. Pfeiffer, 1846)	1448239	Synapterpes coronatus	(L. Pfeiffer, 1846)	South America	P	y				n	n
1701	0.129962	Synapterpes hanleyi	Synapterpes hanleyi	Pfeiffer	Subulinidae	4	l	1448240	exact	accepted	Synapterpes hanleyi	(L. Pfeiffer, 1846)	1448240	Synapterpes hanleyi	(L. Pfeiffer, 1846)	South America	P	y				n	n
1500	0.116082	Succinea manaoensis	Succinea manaoensis	Pilsbry, 1926	Succineidae	1	l	1449114	near_1	accepted	Succinea manasoensis	Pilsbry, 1926	1449114	Succinea manasoensis	Pilsbry, 1926	South America	P	y				n	n
1219	0.0936371	Gastrocopta iheringi	Gastrocopta (Immersidens) iheringi	Suter	Vertiginidae	2	l	851353	exact_subgenus	accepted	Gastrocopta iheringi	(Suter, 1900)	851353	Gastrocopta iheringi	(Suter, 1900)	South America	P	y				n	n
1445	0.112076	Scutalus culmineus	Scutalus culmineus	d'Orbigny	Bulimulidae	6	m	1455621	exact_subgenus	chresonym	Scutalus (Kuschelenia) culmineus	(d'Orbigny, 1935)	1441932	Bocourtia culminea	(d'Orbigny, 1835)	South America	P	y				n	n
1956	0.149204	Thaumastus weyrauchi	Thaumastus (Scholvienia) weyrauchi	Pilsbry	Bulimulidae	5	m	1453347	exact	chresonym	Thaumastus (Scholvienia) weyrauchi	Pilsbry, 1944	1453346	Scholvienia weyrauchi	(Pilsbry, 1944)	South America	P	y				n	n
1923	0.146706	Eurytus aureonitens	Eurytus aureonitens	Miller	Bulimulidae	3	l	1255493	exact	chresonym	Eurytus aureonitens	K. Miller, 1878	1255492	Plekocheilus aureonitens	(K. Miller, 1878)	South America	P	y				n	n
1767	0.134376	Plekocheilus perdix	Plekocheilus (Eudolichotis) perdix	Pfeiffer	Bulimulidae	3	l	1307250	exact	chresonym	Plekocheilus (Eudolichotis) perdix	(L. Pfeiffer, 1848)	1307249	Plekocheilus perdix	(L. Pfeiffer, 1848)	South America	P	y				n	n
1652	0.126321	Scutalus broggii	Scutalus (Xenothauma) broggii	Pilsbry & Olsson	Bulimulidae	1	l	1453151	exact	chresonym	Scutalus (Scutalus) broggii	(Pilsbry & Olsson, 1949)	1453149	Scutalus broggii	(Pilsbry & Olsson, 1949)	South America	P	y				n	n
2101	0.158938	Ridleya quinquelirata	Ridleya quinquelirata	Smith	Charopidae	3	l	1417040	exact	chresonym	Ridleya quinquelirata	(E. A. Smith, 1890)	1450821	Ridleyconcha quinquelirata	(E. A. Smith, 1890)	South America	P	y				n	n
1282	0.0994183	Spixia spixi	Spixia spixi	d'Orbigny	Bulimulidae	6	m	1374897	manual	unaccepted	Helix spixii	d'Orbigny, 1835	1374736	Clessinia striata	(Spix, 1827)	South America	P	y				n	n
2022	0.153913	Streptaxis aperta	Streptaxis aperta	Martens	Streptaxidae	6	m	1317087	near_2	unaccepted	Streptaxis apertus	Martens, 1868	1317083	Rectartemon depressus	(Heynemann, 1868)	South America	P	y				n	n
1353	0.105062	Eurytus apolinari	Eurytus apolinari	Pilsbry	Bulimulidae	2	l	1255510	manual	unaccepted	Plectostylus apolinari	Pilsbry, 1935	1263401	Plekocheilus episcopalis corticosus	(G. B. Sowerby III, 1895)	South America	P	y				n	n
1522	0.118057	Eurytus pentadinus	Eurytus pentadinus	d'Orbigny	Bulimulidae	1	l	1263501	manual	unaccepted	Helix pentadina	d'Orbigny, 1835	1263408	Plekocheilus floccosus (Spix, 1827)		South America	P	y				n	n
1246	0.0954505	Thaumastus monozonalis	Thaumastus monozonalis	Deshayes, 1820	Bulimulidae	1	l	1309057	manual	unaccepted	Bulimus monozonalis	Deshayes, 1851	1309039	Thaumastus taunaisii	(Férussac, 1822)	South America	P	y				n	n
1294	0.101096	Poecilozonites nelsoni	Poecilozonites nelsoni	Bland	Gastrodontidae	26	h	1506539	exact	accepted	Poecilozonites nelsoni	(Bland, 1875)	1506539	Poecilozonites nelsoni	(Bland, 1875)	Unassigned	P	y				n	n
1366	0.106268	Vertigo numelata	Vertigo numelata	Gulick	Vertiginidae	15	m	1344070	phonetic	accepted	Vertigo numellata	Gulick, 1904	1344070	Vertigo numellata	Gulick, 1904	Unassigned	P	y				n	n
1554	0.119854	Helenopupa turtoni	Helenopupa turtoni	Smith	Vertiginidae	2	l	1473186	manual	accepted	Nesopupa turtoni	(E. A. Smith, 1892)	1473186	Nesopupa turtoni	(E. A. Smith, 1892)	Unassigned	P	y				n	n
1857	0.14159	Poecilozonites cupuloides	Poecilozonites cupuloides	Peile	Gastrodontidae	1	l	1506799	exact	subspecies	Poecilozonites cupuloides	Peile, 1924	1506798	Poecilozonites cupula cupuloides	Peile, 1924	Unassigned	P	y				n	n
1549	0.119422	Geophorus rollei	Geophorus rollei	Sykes	Helicinidae	1	l	1478545	manual	taxon inquirendum	Helicina rollei	Sykes, 1901				Asia	N	y				n	y	Accepted in Bentham-Jutting (1957) as Geophorus.
1730	0.131458	Georissa flavescens	Georissa flavescens	Smith	Hydrocenidae	1	l	1341426	exact	unaccepted	Georissa flavescens	E. A. Smith, 1895	867202	Georissa gomantonensis	E. A. Smith, 1893	Asia	N	y				n	y	Accepted in Khalik et al. 2019.
1295	0.10112	Letourneuxia moreleti	Letourneuxia moreleti	Hesse	Arionidae	1	l	1001796	exact	unaccepted	Letourneuxia moreleti	(P. Hesse, 1884)	1475177	Letourneuxia numidica	Bourguignat, 1866	Africa	P	y				n	y	Accepted in Castillejo (1996) as Geomalacus
1341	0.104337	Plagioptycha sargenti	Plagioptycha sargenti	Bland	Helminthoglyptidae	2	l	1514841	manual	taxon inquirendum	Helix sargenti	Bland, 1875		Plagioptycha sargenti	(Bland, 1875)	North America	P	y				n	y	Accepted in Clench (1961).
1819	0.138876	Paramastra tenuispira	Paramastra tenuispira	Baldwin, 1895	Amastridae	2	l	1517055	manual	taxon inquirendum	Achatinella (Amastra) tenuispira	Baldwin, 1895		Amastra tenuispira	(Baldwin, 1895)	Oceania	P	y				n	y	Accepted in Cowie et al. (1995) as Amastra (Paramastra) tenuispira.
1315	0.102237	Armiella knudseni	Armiella knudseni	Baldwin	Amastridae	2	l	1517060	manual	taxon inquirendum	Achatinella (Amastra) knudseni	Baldwin, 1895		Amastra knudseni	(Baldwin, 1895)	Oceania	P	y				n	y	Accepted in Cowie et al. (1995), as Amastra (Armiella) knudseni.
1385	0.107696	Metamastra badia	Metamastra badia	Baldwin	Amastridae	5	m	1517052	manual	taxon inquirendum	Achatinella (Amastra) badia	Baldwin, 1895		Amastra badia	(Baldwin, 1895)	Oceania	P	y				n	y	Accepted in Cowie et al. (1995), as Amastra (Metamastra) badia.
1972	0.150697	Candidula subapicina	Candidula subapicina	Mousson, 1873	Helicidae	3	l	1501503	manual	taxon inquirendum	Helix (Xerophila) subapicina	Mousson, 1873		Candidula subapicina	(Mousson, 1873)	Africa	P	y				n	y	Accepted in Richardson (1980) and Robinson (1999) as Candidula subapicina.
1759	0.133575	Helicella retowskii	Helicella retowskii	Clessin, 1883	Hygromiidae	10	m	1002384	manual	unaccepted	Helicopsis retowskii	(Clessin, 1883)	1002382	Helicopsis filimargo	(Krynicki, 1833)	Europe	P	y				n	y	Accepted in Sysoev & Schileyko (2009).
1587	0.122369	Catinella texana	Catinella (Mediappendix) texana	Hubricht, 1961	Succineidae	1	l	1289106	exact_subgenus	unaccepted	Catinella texana	Hubricht, 1961	1352441	Mediappendix vermeta	(Say, 1829)	North America	P	y				n	y	Thompson's (2011) treatment repeats prior errors.
1949	0.14851	Tropidophora sublirata	Tropidophora sublirata	Pfeiffer, 1853	Pomatiidae	1	l		missing	taxon inquirendum						Africa	L	y				y	??	Possibly a Ligatella.
2141	0.162349	Ceratopoma rabei	Ceratopoma (Palaeohelicina) rabei	Pilsbry, 1897	Helicinidae	13	m		missing	taxon inquirendum						Oceania	N	y				y	??	Lectotype designated by Baker (1963), but not treated as valid.
1671	0.127573	Helicella aramonensis	Helicella aramonensis	Nicolas, 1887	Hygromiidae	1	l		missing	taxon inquirendum						Europe	P	y				y	??	Listed as MS name in Richardson (1980), but introduced by Nicolas, 1887.
1710	0.130454	Delima sirkii	Delima sirkii	Charpentier	Clausiliidae	1	l		missing	taxon inquirendum						Europe	P	y				y	??	Named as Clausilia sirkii Charpentier, 1852.
1499	0.115826	Chondrula euboica	Chondrula euboica	Reeve	Enidae	3	l		missing	taxon inquirendum						Europe	P	y				y	??	No recent treatment found; could be synonym of Chondrula tridens.
1530	0.118486	Hemiplecta souleyetiana	Hemiplecta souleyetiana	Pfeiffer	Ariophantidae	1	l		missing	taxon inquirendum						Asia	P	y				y	??	Non Helix souleyetiana Petit, 1841; apparently never replaced
1516	0.117561	Antinous graniger	Antinous graniger	Ancey	Helicarionidae	1	l		missing	taxon inquirendum						Asia	P	y				y	??	Possibly a synonym of Hemiplecta divergens Brancsik, 1895.
1686	0.129013	Oxychilus villae	Oxychilus (Oxychilops) villae	Strobel	Oxychilidae	6	m		missing	taxon inquirendum						Europe	P	y				y	??	Should be "villa" not "villae", not the same as Helix villae Pfeiffer, 1856 non Deshayes which is Oxychilus mortilleti (Pfeiffer 1859).
1856	0.141543	Geophorus sundanus	Geophorus sundanus	Ancey	Helicinidae	4	l		missing	synonym of taxon inquirendum			1467792	Helicina exserta	E. von Martens, 1891	Asia	N	y				y	n	Helicina sundana is a replacement name for Helicina exserta Martens, 1891, non Pfeiffer, 1858. Placed in Geophorus by Wagner, 1908, who did not accept the replacement name.
1619	0.124565	Pleuropoma knudseni	Pleuropoma (Aphanoconia) knudseni	Pilsbry & Cooke	Helicinidae	2	l		missing	subspecies			1291137	Sturanya rotelloidea	(Mighels, 1845)	Oceania	N	y				y	n	Subspecies of rotelloidea in ITIS; variety of hawaiiensis in McNeal (1934).
1818	0.138737	Helix oetae	Helix (Codringtonia) oetae	Kobelt, 1879	Helicidae	5	m		missing	synonym				Codringtonia oetae		Europe	P	y				y	n	Accepted in Richardson (1980); synonym of C. parnassia in Subai (2005).
1224	0.0940194	Pleurodonte labeo	Pleurodonte labeo	Pilsbry, 1937	Pleurodontidae	3	l		missing	valid			1437801	Pleurodonte guadeloupensis	(Pilsbry, 1889)	Caribbean	P	y				y	n	Synonym of P. guadeloupensis in Delannoye et al. (2015).
1331	0.103656	Punctum planatum	Punctum planatum	Dall	Punctidae	1	l		missing	synonym			1064387	Chanomphalus pilsbryi	(H. B. Baker, 1927)	North America	P	y				y	n	Synonym of Chanomphalus pilsbryi according to Thompson (2011).
1600	0.123094	Rabdotus sonorensis	Rabdotus sonorensis	Pilsbry	Bulimulidae	2	l		missing	synonym			1064266	Naesiotus nigromontanus	(Dall, 1897)	North America	P	y				y	n	Natureserve: Rabdotus sonorensis (Pilsbry, 1928) synonymized wtih Rabdotus nigromontanus (Dall, 1897) by Hoffman (1988).
1245	0.0953757	Daudebardia sicula	Daudebardia sicula	Benoit	Daudebardiidae	2	l		missing	valid subspecies?			1050101	Daudebardia brevipes	(Draparnaud, 1805)	Europe	P	y				y	n	Subspecies in Reitano et al. (2012).
1182	0.0907812	Dilataria pulchella	Dilataria pulchella	Pfeiffer	Clausiliidae	2	l		missing	synonym			934503	Dilataria succineata	(Rossmässler, 1836)	Europe	P	y				y	n	Subspecies or synonym of Dilataria succineata.
1643	0.125818	Discus randolphi	Discus randolphi	Pilsbry	Discidae	1	l		missing	synonym			1352376	Discus shimeki	(Pilsbry, 1890)	North America	P	y				y	n	Synonym fide Pilsbry 1948.
2074	0.157113	Naesiotus scalesiana	Naesiotus scalesiana	Smith, 1972	Bulimulidae	1	l		missing	synonym			1456262	Naesiotus eos	(Odhner, 1951)	South America	P	y				y	n	Synonym in Richardson (1995).
1664	0.127288	Glyphyalinia circumstriata	Glyphyalinia (Glyphyalus) circumstriata	Walker	Godwiniidae	9	m		missing	synonym						North America	P	y				y	n	Synonym of G. wheatleyi in Hubricht (1974) and (1985).
1699	0.12981	Hemicycla chersa	Hemicycla chersa	Mabille, 1882	Helicidae	2	l		missing	synonym			1050315	Hemicycla plicaria	(Lamarck, 1816)	Africa	P	y				y	n	Synonym of Hemicycla plicaria in Bank, Groh & Ripken (2002).
1615	0.124232	Neopetraeus weyrauchi	Neopetraeus weyrauchi	Pilsbry	Bulimulidae	3	l		missing	synonym			1352741	Neopetraeus tessellatus	(Shuttleworth, 1852)	South America	P	y				y	n	Synonym of Neopetraeus tessellatus (Shuttleworth, 1852) fide Breure (1978).
1138	0.0876723	Pseudonapaeus costatus	Pseudonapaeus costatus	Clessin, 1894	Enidae	5	m		missing	synonym			1332979	Pseudonapaeus leucoptychus	(Ancey, 1886)	Asia	P	y				y	n	Synonym of Pseudonapaeus leucoptychus (Ancey, 1886): Ruthenica.
1386	0.10779	Chondrina scalaris	Chondrina (Granopupa) scalaris	Benoit	Chondrinidae	7	m		missing	synonymy			1003158	Rupestrella rupestris	Philippi, 1836	Europe	P	y				y	n	Synonym of Rupestrella rupestris in Beckmann (2002).
1593	0.122694	Helicella eucallochroa	Helicella eucallochroa	Bourguignat	Hygromiidae	1	l		missing	synonym			1262093	Xerocrassa simulata	(Ehrenberg, 1831)	Africa	P	y				y	n	Synonym of simulata Ehrenberg fide Richardson (1980): manuscript name adopted by Westerlund, 1891.
1468	0.113871	Vitrina latebasis	Vitrina latebasis	Mousson	Vitrinidae	2	l		missing	synonym			1002870	Insulivitrina blauneri	(Shuttleworth, 1852)	Africa	P	y				y	n	Synonym of Vitrina blauneri fide Ibanez et al. 2001.
2136	0.16191	Rabdotus novoleonis	Rabdotus novoleonis	Pilsbry	Bulimulidae	1	l		missing	synonym			1064257	Naesiotus durangoanus	(E. von Martens, 1893)	North America	P	y				y	n	Synonymized with Rabdotus dealbatus durangoanus by Pratt (1974), which was treated as a full species of Naesiotus by Thompson (2011).
1964	0.150164	Rabdotus slevini	Rabdotus (Leptobyrsus) slevini	Hanna	Bulimulidae	1	l		missing	subspecies			1064256	Naesiotus dentifer	(Mabille, 1895)	North America	P	y				y	n	Thompson is incorrect to use page priority for santacruzensis; Smith had already chosen slevini to have priority at subspecies level?
1884	0.143913	Helix lycica	Helix (Isaurica) lycica	Martens, 1889	Helicidae	2	l	1116197	manual	accepted	Isaurica lycia	(Martens, 1889)	1116197	Isaurica lycia	(Martens, 1889)	Asia	P	y				y	n
1534	0.118669	Omphalotropis huaheinensis	Omphalotropis huaheinensis	Pfeiffer	Assimineidae	6	m		missing	valid				Omphalotropis huaheinensis	(Pfeiffer, 1855)	Oceania	L	y				y	y	Accepted in Abbott (1958).
1693	0.129456	Aguayotudora harpa	Aguayotudora harpa	Pfeiffer, 1852	Annulariidae	1	l		missing	valid				Aguayotudora harpa		Caribbean	L	y				y	y	Accepted in Aguayotudora by Watters (2006) with Cuban type locality, but not recognized by Espinosa & Ortea (1999).
1757	0.133467	Annularisca mimeticus	Annularisca (Chondropomatus) mimeticus	Torre & Bartsch, 1941	Annulariidae	2	l		missing	valid				Chondropomatus mimeticus	(Torre & Bartsch, 1941)	Caribbean	L	y				y	y	Accepted in Espinosa & Ortea (1999) as Chondropomatus mimetica [sic].
1953	0.148776	Diplopoma storchi	Diplopoma storchi	Pfeiffer, 1862	Annulariidae	2	l		missing	valid				Diplopoma storchi		Caribbean	L	y				y	y	Accepted in Watters (2006).
1329	0.103538	Annularisca interstitialis	Annularisca (Annularella) interstitialis	Pfeiffer, 1859	Annulariidae	5	m		missing	valid				Annularisca interstialis		Caribbean	L	y				y	y	Accepted in Espinosa & Ortea (1999).
1247	0.0955259	Bermudezia euglypta	Bermudezia euglypta	Torre & Bartsch, 1941	Annulariidae	1	l		missing	valid				Bermudezia euglypta		Caribbean	L	y				y	y	Accepted in Espinosa & Ortea (1999).
1475	0.114252	Chondrothyrella perturbata	Chondrothyrella perturbata	Torre & Bartsch, 1938	Annulariidae	1	l		missing	valid				Chondrothyrella perturbata		Caribbean	L	y				y	y	Accepted in Espinosa & Ortea (1999).
1806	0.137556	Omphalotropis pupoides	Omphalotropis pupoides	Anton	Assimineidae	1	l		missing	valid				Omphalotropis pupoides		Oceania	L	y				y	y	Accepted in Gargominy & Fontaine.
1969	0.150495	Opisthosiphon protractum	Opisthosiphon protractum	Torre & Henderson, 1921	Annulariidae	3	l		missing	valid				Opisthosiphon protractum		Caribbean	L	y				y	y	Accepted in Watters (2006) as Opisthosiphon (Opisthosiphona).
2193	0.165962	Opisthosiphon sainzi	Opisthosiphon sainzi	Aguayo, 1934	Annulariidae	1	l		missing	valid				Opisthosiphon sainzi		Caribbean	L	y				y	y	Accepted in Watters (2006) as Opisthosiphon (Solutapex).
1895	0.144434	Helicina cacaguelita	Helicina (Olygyra) cacaguelita	Pilsbry & Clapp	Helicinidae	3	l		missing	valid				Helicina cacaguelita		South America	N	y				y	y	Accepted in Breure (1984).
1822	0.139167	Alcadia neebiana	Alcadia (Hjalmarsona) neebiana	Pfeiffer, 1862	Helicinidae	6	m		missing	valid				Alcadia neebiana		Caribbean	N	y				y	y	Accepted in Espinosa & Ortea (1999).
1391	0.108006	Corona adamsoni	Corona (Melaniorthalicus) adamsoni	Gray	Orthalicidae	2	l		missing	valid				Sultana adamsoni		South America	P	y				y	y	Accepted in Abbott (1989) as Sultana.
2195	0.166123	Euglandina callista	Euglandina callista	Pilsbry & Clapp, 1902	Oleacinidae	1	l		missing	valid				Euglandina callista	(Pilsbry & Clapp, 1902)	South America	P	y				y	y	Accepted in Breure (1984).
1543	0.119157	Amastrella fossilis	Amastrella fossilis	Baldwin	Amastridae	1	l		missing	valid				Amastra fossilis		Oceania	P	y	age?			y	y	Accepted in Cowie et al. (1995) as Amastra (Amastrella).
1880	0.143387	Heteramastra laeva	Heteramastra laeva	Baldwin	Amastridae	2	l		missing	valid				Amastra laeva		Oceania	P	y				y	y	Accepted in Cowie et al. (1995), as Amastra (Heteramastra)
1342	0.104374	Metamastra transversalis	Metamastra transversalis	Pfeiffer	Amastridae	8	m		missing	valid				Amastra transversalis		Oceania	P	y				y	y	Accepted in Cowie et al. (1995), as Amastra (Metamastra) transversalis
1704	0.130253	Leptachatina coruscans	Leptachatina coruscans	Hartman	Amastridae	15	m		missing	valid				Leptachatina coruscans		Oceania	P	y				y	y	Accepted in Cowie et al. (1995), as Leptachatina (Leptachatina).
1117	0.0861556	Leptachatina lepida	Leptachatina lepida	Cooke, 1910	Amastridae	2	l		missing	valid				Leptachatina lepida		Oceania	P	y				y	y	Accepted in Cowie et al. (1995).
1374	0.106754	Amastra violacea	Amastra violacea	Newcomb	Amastridae	14	m		missing	valid				Amastra violacea		Oceania	P	y				y	y	Accepted in Cowie et al. (1996).
1472	0.114051	Amastra seminuda	Amastra seminuda	Baldwin	Amastridae	2	l		missing	valid				Amastra seminuda		Oceania	P	y				y	y	Accepted in Cowie et al. (1996).
1785	0.136418	Succinea baldwini	Succinea baldwini	Ancey	Succineidae	3	l		missing	valid				Succinea baldwini		Oceania	P	y				y	y	Accepted in Cowie et al. 1995, as Catinella.
1985	0.151531	Laevoleacina poeyana	Laevoleacina poeyana	Pfeiffer	Oleacinidae	2	l		missing	valid				Oleacina poeyana		Caribbean	P	y				y	y	Accepted in Espinosa & Ortea (1999) as Oleacina.
1307	0.101875	Tomelasmus azucarensis	Tomelasmus azucarensis	Torre & Bartsch, 1972	Urocoptidae	2	l		missing	valid				Tomelasmus azucarensis		Caribbean	P	y				y	y	Accepted in Espinosa & Ortea (1999).
1837	0.140436	Setipellis stigmatica	Setipellis stigmatica	Pfeiffer	Helminthoglyptidae	10	m		missing	valid				Setipellis stigmatica		Caribbean	P	y				y	y	Accepted in Espinosa & Ortea (1999).
1995	0.151861	Suavitas suavis	Suavitas suavis	Gundlach, 1857	Sagdidae	9	m		missing	valid				Suavitas suavis		Caribbean	P	y				y	y	Accepted in Espinosa & Ortea (1999).
1228	0.0943557	Acrocoptis delectabilis	Acrocoptis delectabilis	Pilsbry, 1929	Urocoptidae	6	m		missing	valid				Acrocoptis delectabilis	Pilsbry, 1929	Caribbean	P	y				y	y	Accepted in Espinosa & Ortea (1999).
1137	0.0876227	Acrocoptis florenciana	Acrocoptis florenciana	Pilsbry, 1929	Urocoptidae	6	m		missing	valid				Acrocoptis florenciana	Pilsbry, 1929	Caribbean	P	y				y	y	Accepted in Espinosa & Ortea (1999).
1238	0.0951052	Gongylostomella creola	Gongylostomella creola	Aguayo, 1934	Urocoptidae	8	m		missing	valid				Gongylostomella creola		Caribbean	P	y				y	y	Accepted in Espinosa & Ortea (1999).
1112	0.0857666	Microceramus sanctispiritensis	Microceramus sanctispiritensis	Pilsbry, 1913	Urocoptidae	7	m		missing	valid				Microceramus sanctispiritensis		Caribbean	P	y				y	y	Accepted in Espinosa & Ortea (1999).
1454	0.112761	Torrecoptis mercedesensis	Torrecoptis mercedesensis	Pilsbry, 1930	Urocoptidae	8	m		missing	valid				Torrecoptis mercedesensis		Caribbean	P	y				y	y	Accepted in Espinosa & Ortea (1999).
1496	0.115611	Rectoleacina episcopalis	Rectoleacina episcopalis	Morelet	Oleacinidae	3	l		missing	valid				Rectoleacina episcopalis		Caribbean	P	y				y	y	Accepted in Espinosa & Ortea (1999).
1756	0.133418	Callonia lowei	Callonia lowei	Torre , 1927	Urocoptidae	4	l		missing	valid				Callonia lowei		Caribbean	P	y				y	y	Accepted in Espinosa & Ortea (1999).
1697	0.129715	Centralia torreana	Centralia torreana	Pilsbry, 1929	Urocoptidae	3	l		missing	valid				Centralia torreana		Caribbean	P	y				y	y	Accepted in Espinosa & Ortea (1999).
1429	0.110858	Centralia tuba	Centralia tuba	Torre	Urocoptidae	4	l		missing	valid				Centralia tuba		Caribbean	P	y				y	y	Accepted in Espinosa & Ortea (1999).
1980	0.151155	Cochlodinella mediana	Cochlodinella mediana	Pilsbry	Urocoptidae	3	l		missing	valid				Cochlodinella mediana		Caribbean	P	y				y	y	Accepted in Espinosa & Ortea (1999).
1991	0.151679	Tomelasmus assimilis	Tomelasmus assimilis	Arango	Urocoptidae	2	l		missing	valid				Tomelasmus assimilis		Caribbean	P	y				y	y	Accepted in Espinosa & Ortea (1999).
1372	0.10654	Uncinicoptis unguiculata	Uncinicoptis unguiculata	Arango	Urocoptidae	2	l		missing	valid				Uncinicoptis unguiculata		Caribbean	P	y				y	y	Accepted in Espinosa & Ortea (1999).
1950	0.148621	Euglandina cucutensis	Euglandina cucutensis	Pilsbry	Oleacinidae	1	l		missing	taxon inquirendum						South America	P	y				y	y	Accepted in Linares & Vera (202)
1663	0.127238	Ferussacia terveri	Ferussacia (Pegea) terveri	Bourguignat	Ferussaciidae	4	l		missing	valid				Ferussacia terveri		Africa	P	y				y	y	Accepted in Martínex-Ortí (2002).
1463	0.113325	Planispira halmaherica	Planispira halmaherica	Strubell	Camaenidae	1	l		missing	valid				Planispira halmaherica		Asia	P	y				y	y	Accepted in Monk & de Fretes (2012)
1732	0.131618	Trochoidea trochlea	Trochoidea trochlea	Pfeiffer, 1846	Helicidae	7	m		missing	valid				Trochoidea trochlea		Africa	P	y				y	y	Accepted in Richardson (1980)
1712	0.130666	Otala surrodonta	Otala (Deserticola) surrodonta	Bourguignat, 1878	Helicidae	2	l		missing	valid				Otala surrodonta		Africa	P	y				y	y	Accepted in Richardson (1980)
2120	0.160945	Trochoidea numidica	Trochoidea numidica	Moq.-Tan. in Pfeiffer, 1847	Helicidae	4	l		missing	valid				Trochoidea numidica		Africa	P	y				y	y	Accepted in Richardson (1980)
1793	0.136874	Helicopsis guimeti	Helicopsis guimeti	Bourguignat, 1876	Hygromiidae	1	l		missing	valid				Helicopsis guimeti		Africa	P	y				y	y	Accepted in Richardson (1980)
2009	0.153248	Helicella kabyliana	Helicella kabyliana	Debeaux, 1858	Hygromiidae	3	l		missing	valid				Cernuella kabyliana	(Debeaux, 1858)	Africa	P	y				y	y	Accepted in Richardson (1980) as Cernuella.
1415	0.109818	Helicella mexensis	Helicella mexensis	Westerlund, 1892	Hygromiidae	1	l		missing	valid				Helicella mexensis	(Westerlund, 1892)	Africa	P	y				y	y	Accepted in Richardson (1980) as Cernuella.
1617	0.124419	Sphincterochila argia	Sphincterochila argia	Bourguignat, 1859	Helicidae	10	m		missing	valid				Sphincterochila argia		Africa	P	y				y	y	Accepted in Richardson (1980).
1107	0.0851892	Chloritis multisetosa	Chloritis multisetosa	Fulton	Camaenidae	1	l		missing	valid				Chloritis multisetosa		Asia	P	y				y	y	Accepted in Richardson (1983).
1165	0.0894931	Macroceramus torrei	Macroceramus torrei	Pilsbry	Urocoptidae	3	l		missing	valid						Caribbean	P	y				y	y	Accepted in Richardson (1991); not cited in Espinosa & Ortea (1999).
1183	0.0907899	Gonostomopsis auridens	Gonostomopsis auridens	Rang, 1834	Pleurodontidae	2	l		missing	valid				Pleurodonte auridens		Caribbean	P	y				y	y	As Pleurodonte auridens, combination not explicitly stated in Sei et al. (2017).
2178	0.164967	Austrochloritis eurychasma	Austrochloritis eurychasma	Bttg.	Camaenidae	1	l		missing	valid				Austrochloritis eurychasma		Asia	P	y				y	y	Manuscript name adopted by Gude, 1907 as Chloritis eurychasma; accepted Austrochloritis in Richardson (1983).
1938	0.147639	Acrophaedusa thrausta	Acrophaedusa thrausta	Loosjes, 1953	Clausiliidae	1	l		missing	valid				Oospira thrausta	(Loosjes)	Asia	P	y				y	y	Accepted in Dharma et al. (2009) as Oospira.
1279	0.0990956	Systrophia eudiscus	Systrophia (Systrophiella) eudiscus	Baker, 1925	Scolodontidae	2	l		missing	valid				Systrophiella eudiscus		South America	P	y				y	y	Accepted in Barbosa (2014).
1208	0.0924414	Planispira surrecta	Planispira surrecta	Boettger	Camaenidae	2	l		missing	valid				Planispira surrecta		Asia	P	y				y	y	Accepted in Bishop (1978).
